# Supplementary material for: 1,3-Bis(2-oxoprop­yl)thymine
Source: IUCrdata. 2020 Feb 28;5(Pt 2):x200257. doi: 10.1107/S2414314620002576 (PMC9462178; doi:10.1107/S2414314620002576)
Supplement: Supplementary file 1 [file x-05-x200257-sup1.cif]

##############################################################################
#                                                                            #
# This CIF contains the data for a data article accepted for                 #
# publication in IUCrData. It conforms to the requirements of                #
# Notes for Authors for IUCrData, and has been                               #
# peer reviewed under the auspices of IUCrData.                              #
#                                                                            #
# Full details of the Crystallographic Information File format               #
# are given in the paper "The Crystallographic Information File (CIF):       #
# a New Standard Archive File for Crystallography" by S. R. Hall, F. H.      #
# Allen and I. D. Brown [Acta Cryst. (1991), A47, 655-685].                  #
#                                                                            #
# The current version of the core CIF dictionary is obtainable from          #
# ftp://ftp.iucr.org/pub/cif_core.dic.                                       #
#                                                                            #
# Software is freely available for graphical display of the structure(s)     #
# in this CIF. For information consult the CIF software page                 #
# http://www.iucr.org/resources/cif/software.                                #
#                                                                            #
# This file may be used for bona fide research purposes within the           #
# scientific community so long as proper attribution is given to the data    # 
# article from which it was obtained.                                        #
#                                                                            #
##############################################################################
data_I
_database_code_depnum_ccdc_archive 'CCDC 1986083'
_audit_creation_method
;
Olex2 1.2
(compiled 2018.05.29 svn.r3508 for OlexSys, GUI svn.r5506)
;
_journal_date_recd_electronic     2020-02-15
_journal_date_accepted     2020-02-24
_journal_name_full     'IUCrData'
_journal_year     2020
_journal_volume     5
_journal_issue      2
_journal_page_first     0
_journal_page_last     0
_journal_paper_category     HO
_journal_paper_doi     10.1107/S2414314620002576
_journal_coeditor_code     ZQ4039
_publ_contact_author_name     'Alexander Y. Nazarenko'
_publ_contact_author_address
; Chemistry Department,
  State University of New York, College at Buffalo,
  1300 Elmwood Ave
  Buffalo, NY 14222-1095
  USA
;
_publ_contact_author_email     nazareay@buffalostate.edu
_publ_contact_author_fax     1-716-878-4028
_publ_contact_author_phone     1-716-878-5923
_publ_section_title
;
1,3-Bis(2-oxopropyl)thymine
;
loop_
    _publ_author_name
    _publ_author_footnote
    _publ_author_address
    'Doboszewski, Bogdan' .
;
Departamento de Qu\'imica
Universidade Federal Rural de Pernambuco
52171-900 Recife, PE, Brazil
;
    'Nazarenko, Alexander Y.' .
;
Chemistry Department,
State University of New York, College at Buffalo,
1300 Elmwood Ave
Buffalo, NY 14222-1095
USA
;
    'Soares, F\'abio da Paix\~ao ' .
;
Departamento de Qu\'imica
Universidade Federal Rural de Pernambuco
52171-900 Recife, PE, Brazil
;
_publ_section_synopsis
;
In the title compound, C~11~H~14~N~2~O~4~, the two 2-oxopropyl groups are nearly
perpendicular to the planar thymine unit. One methyl group of the oxopropyl
substituent is disordered. In the crystal, C---H...O interactions help to
connect the molecules into (001) layers.
;
_chemical_name_systematic
;
5-Methyl-1,3-bis(2-oxopropyl)pyrimidine-2,4(1<i>H</i>,3<i>H</i>)-dione
;
_chemical_name_common
;
1,3-Bis(2-oxopropyl)thymine
;
_chemical_formula_moiety     'C11 H14 N2 O4'
_chemical_formula_sum     'C11 H14 N2 O4'
_chemical_formula_iupac     'C11 H14 N2 O4'
_chemical_formula_weight     238.24
_chemical_melting_point     412
_space_group_crystal_system     monoclinic
_space_group_name_H-M_alt     'P 21/c'
_space_group_name_Hall     '-P 2ybc'
loop_
    _space_group_symop_operation_xyz
    'x, y, z'
    '-x, y+1/2, -z+1/2'
    '-x, -y, -z'
    'x, -y-1/2, z-1/2'
_cell_length_a     13.9490(9)
_cell_length_b     4.9891(3)
_cell_length_c     17.3647(11)
_cell_angle_alpha     90
_cell_angle_beta     105.693(4)
_cell_angle_gamma     90
_cell_volume     1163.41(13)
_cell_formula_units_Z     4
_cell_measurement_reflns_used     2683
_cell_measurement_theta_min     3.03
_cell_measurement_theta_max     25.83
_cell_measurement_temperature     173(2)
_exptl_crystal_description     'plate'
_exptl_crystal_colour     colourless
_exptl_crystal_size_max     0.2
_exptl_crystal_size_mid     0.15
_exptl_crystal_size_min     0.08
_exptl_crystal_density_diffrn     1.360
_exptl_crystal_density_meas     ?
_exptl_crystal_density_method     ?
_exptl_crystal_F_000     504
_exptl_absorpt_coefficient_mu     0.105
_exptl_absorpt_correction_type     multi-scan
_exptl_absorpt_process_details
;
(SADABS; Krause <i>et al.</i>,  2015)
;
_exptl_absorpt_correction_T_min     0.7689
_exptl_absorpt_correction_T_max     0.8620
_diffrn_ambient_temperature     173.15
_diffrn_source     sealedtube
_diffrn_radiation_type     MoK\a
_diffrn_radiation_wavelength     0.71073
_diffrn_measurement_device_type     'Bruker PHOTON-100 CMOS'
_diffrn_measurement_method     '\w scans'
_diffrn_detector_area_resol_mean     10.4
_diffrn_reflns_number     18736
_diffrn_reflns_av_R_equivalents     0.0507
_diffrn_reflns_av_unetI/netI     0.0257
_diffrn_reflns_theta_min     3.034
_diffrn_reflns_theta_max     26.709
_diffrn_reflns_theta_full     25.242
_diffrn_measured_fraction_theta_max     0.999
_diffrn_measured_fraction_theta_full     0.999
_diffrn_reflns_limit_h_min     -17
_diffrn_reflns_limit_h_max     17
_diffrn_reflns_limit_k_min     -6
_diffrn_reflns_limit_k_max     6
_diffrn_reflns_limit_l_min     -21
_diffrn_reflns_limit_l_max     21
_diffrn_standards_number     0
_refine_special_details
;
Methylene hydrogen atoms are refined with riding coordinates and with
<i>U</i>~iso~(H) = 1.2 <i>U</i>~iso~(C); methyl hydrogen atoms are refined as
rotating idealized methyl groups and with <i>U</i>~iso~(H) = 1.5
<i>U</i>~iso~(C).
;
_reflns_number_total     2458
_reflns_number_gt     1889
_reflns_threshold_expression     'I > 2\s(I)'
_refine_ls_structure_factor_coef     Fsqd
_refine_ls_matrix_type     full
_refine_ls_R_factor_all     0.0621
_refine_ls_R_factor_gt     0.0420
_refine_ls_wR_factor_gt     0.0931
_refine_ls_wR_factor_ref     0.1030
_refine_ls_goodness_of_fit_ref     1.027
_refine_ls_restrained_S_all     1.027
_refine_ls_number_reflns     2458
_refine_ls_number_parameters     163
_refine_ls_number_restraints     0
_refine_ls_hydrogen_treatment     mixed
_refine_ls_weighting_scheme     calc
_refine_ls_weighting_details
              'w=1/[\s^2^(Fo^2^)+(0.0421P)^2^+0.5355P] where P=(Fo^2^+2Fc^2^)/3'
_atom_sites_solution_hydrogens     geom
_atom_sites_solution_primary     dual
_atom_sites_solution_secondary     difmap
_refine_ls_shift/su_max     0.000
_refine_ls_shift/su_mean     0.000
_refine_diff_density_max     0.207
_refine_diff_density_min     -0.185
_refine_ls_extinction_method     none
_refine_ls_extinction_coef     .
loop_
    _atom_type_symbol
    _atom_type_description
    _atom_type_scat_dispersion_real
    _atom_type_scat_dispersion_imag
    _atom_type_scat_source
    'C' 'C' 0.0033 0.0016
                         'International Tables Vol C Tables 4.2.6.8 and 6.1.1.4'
    'H' 'H' 0.0000 0.0000
                         'International Tables Vol C Tables 4.2.6.8 and 6.1.1.4'
    'N' 'N' 0.0061 0.0033
                         'International Tables Vol C Tables 4.2.6.8 and 6.1.1.4'
    'O' 'O' 0.0106 0.0060
                         'International Tables Vol C Tables 4.2.6.8 and 6.1.1.4'
_computing_data_collection
;
APEX2 (Bruker, 2013)
;
_computing_cell_refinement
;
SAINT (Bruker, 2016)
;
_computing_data_reduction
;
SAINT (Bruker, 2016)
;
_computing_structure_solution
;
SHELXT (Sheldrick, 2015a)
;
_computing_structure_refinement
;
SHELXL (Sheldrick, 2015b)
;
_computing_molecular_graphics
;
<i>OLEX2</i> (Dolomanov <i>et al.</i>,  2009)
;
_computing_publication_material
;
<i>OLEX2</i> (Dolomanov <i>et al.</i>,  2009)
;
loop_
    _atom_site_type_symbol
    _atom_site_label
    _atom_site_fract_x
    _atom_site_fract_y
    _atom_site_fract_z
    _atom_site_U_iso_or_equiv
    _atom_site_adp_type
    _atom_site_calc_flag
    _atom_site_occupancy
    _atom_site_disorder_assembly
    _atom_site_disorder_group
    O O1 0.83624(10) 0.9143(2) 0.36977(7) 0.0433(3) Uani d 1 . .
    O O2 0.63791(8) 1.2059(2) 0.24695(7) 0.0361(3) Uani d 1 . .
    O O3 0.92187(8) 0.9349(2) 0.18756(7) 0.0378(3) Uani d 1 . .
    O O4 0.50121(8) 1.2301(2) 0.06408(7) 0.0364(3) Uani d 1 . .
    N N1 0.62809(9) 0.8661(3) 0.15811(7) 0.0258(3) Uani d 1 . .
    N N2 0.78007(9) 1.0765(3) 0.21574(7) 0.0244(3) Uani d 1 . .
    C C1 0.35466(13) 1.0758(5) 0.09457(13) 0.0579(6) Uani d 1 . .
    H H1A 0.333498 1.262010 0.097365 0.087 Uiso calc 0.43(3) . .
    H H1B 0.343268 0.974481 0.139636 0.087 Uiso calc 0.43(3) . .
    H H1C 0.316192 0.995262 0.044202 0.087 Uiso calc 0.43(3) . .
    H H1D 0.328474 0.892492 0.090103 0.087 Uiso calc 0.57(3) . .
    H H1E 0.318704 1.180021 0.047833 0.087 Uiso calc 0.57(3) . .
    H H1F 0.345780 1.159240 0.143267 0.087 Uiso calc 0.57(3) . .
    C C2 0.46300(11) 1.0691(3) 0.09839(9) 0.0285(4) Uani d 1 . .
    C C3 0.52141(11) 0.8459(3) 0.14837(10) 0.0291(4) Uani d 1 . .
    H H3A 0.50906(19) 0.8483(3) 0.2009(7) 0.035 Uiso calc 1 . .
    H H3B 0.4978(3) 0.675(2) 0.1234(3) 0.035 Uiso calc 1 . .
    C C4 0.67906(11) 1.0595(3) 0.20955(9) 0.0252(3) Uani d 1 . .
    C C5 0.83796(11) 1.2601(3) 0.27622(8) 0.0261(3) Uani d 1 . .
    H H5A 0.8008(5) 1.422(2) 0.27574(8) 0.031 Uiso calc 1 . .
    H H5B 0.8985(8) 1.3054(7) 0.26324(18) 0.031 Uiso calc 1 . .
    C C6 0.86268(11) 1.1388(3) 0.35899(9) 0.0266(3) Uani d 1 . .
    C C7 0.91998(12) 1.3150(3) 0.42473(9) 0.0316(4) Uani d 1 . .
    H H7A 0.8774(5) 1.456(2) 0.4341(5) 0.047 Uiso calc 1 . .
    H H7B 0.9756(8) 1.392(2) 0.4098(3) 0.047 Uiso calc 1 . .
    H H7C 0.9440(8) 1.2108(12) 0.4727(6) 0.047 Uiso calc 1 . .
    C C8 0.67438(11) 0.7030(3) 0.11540(9) 0.0259(3) Uani d 1 . .
    H H8 0.6350(7) 0.574(2) 0.0796(7) 0.031 Uiso calc 1 . .
    C C9 0.77188(11) 0.7166(3) 0.12144(8) 0.0250(3) Uani d 1 . .
    C C10 0.83202(11) 0.9100(3) 0.17581(9) 0.0254(3) Uani d 1 . .
    C C11 0.82282(13) 0.5375(4) 0.07549(10) 0.0347(4) Uani d 1 . .
    H H11A 0.7752(6) 0.398(2) 0.0469(7) 0.052 Uiso calc 1 . .
    H H11B 0.8811(8) 0.449(2) 0.1132(4) 0.052 Uiso calc 1 . .
    H H11C 0.8461(8) 0.6461(12) 0.0358(6) 0.052 Uiso calc 1 . .
loop_
    _atom_site_aniso_label
    _atom_site_aniso_U_11
    _atom_site_aniso_U_22
    _atom_site_aniso_U_33
    _atom_site_aniso_U_12
    _atom_site_aniso_U_13
    _atom_site_aniso_U_23
    O1 0.0613(9) 0.0324(7) 0.0357(7) -0.0108(6) 0.0122(6) 0.0031(5)
    O2 0.0298(6) 0.0419(7) 0.0409(7) -0.0006(5) 0.0169(5) -0.0137(6)
    O3 0.0215(6) 0.0471(8) 0.0452(7) 0.0015(5) 0.0095(5) -0.0046(6)
    O4 0.0377(7) 0.0335(7) 0.0383(7) -0.0051(5) 0.0108(5) 0.0024(5)
    N1 0.0200(6) 0.0270(7) 0.0309(7) -0.0016(5) 0.0079(5) -0.0025(6)
    N2 0.0212(6) 0.0294(7) 0.0234(6) -0.0016(5) 0.0073(5) -0.0028(5)
    C1 0.0299(10) 0.0888(17) 0.0564(12) 0.0140(10) 0.0142(9) 0.0332(12)
    C2 0.0279(8) 0.0338(9) 0.0241(7) -0.0036(7) 0.0075(6) -0.0053(7)
    C3 0.0213(8) 0.0303(9) 0.0366(9) -0.0047(6) 0.0093(6) -0.0001(7)
    C4 0.0221(7) 0.0288(8) 0.0260(7) -0.0009(6) 0.0086(6) 0.0001(6)
    C5 0.0242(8) 0.0285(8) 0.0255(8) -0.0042(6) 0.0064(6) -0.0023(6)
    C6 0.0237(8) 0.0296(8) 0.0278(8) 0.0008(6) 0.0091(6) 0.0004(7)
    C7 0.0313(9) 0.0361(9) 0.0262(8) -0.0022(7) 0.0058(6) 0.0011(7)
    C8 0.0302(8) 0.0248(8) 0.0227(7) -0.0013(6) 0.0074(6) -0.0010(6)
    C9 0.0295(8) 0.0249(8) 0.0217(7) 0.0038(6) 0.0087(6) 0.0028(6)
    C10 0.0222(8) 0.0304(8) 0.0246(7) 0.0038(6) 0.0081(6) 0.0050(6)
    C11 0.0383(9) 0.0361(10) 0.0340(9) 0.0054(8) 0.0168(7) -0.0022(8)
_geom_special_details
;
 All esds (except the esd in the dihedral angle between two l.s. planes)
 are estimated using the full covariance matrix.  The cell esds are taken
 into account individually in the estimation of esds in distances, angles
 and torsion angles; correlations between esds in cell parameters are only
 used when they are defined by crystal symmetry.  An approximate (isotropic)
 treatment of cell esds is used for estimating esds involving l.s. planes.
;
loop_
    _geom_bond_atom_site_label_1
    _geom_bond_atom_site_label_2
    _geom_bond_site_symmetry_2
    _geom_bond_distance
    _geom_bond_publ_flag
    O1 C6 . 1.2093(19) ?
    O2 C4 . 1.2191(18) ?
    O3 C10 . 1.2205(18) ?
    O4 C2 . 1.2066(19) ?
    N1 C3 . 1.4551(19) ?
    N1 C4 . 1.3749(19) ?
    N1 C8 . 1.3742(19) ?
    N2 C4 . 1.3864(18) ?
    N2 C5 . 1.4612(19) ?
    N2 C10 . 1.4027(19) ?
    C1 H1A . 0.9800 ?
    C1 H1B . 0.9800 ?
    C1 H1C . 0.9800 ?
    C1 H1D . 0.9800 ?
    C1 H1E . 0.9800 ?
    C1 H1F . 0.9800 ?
    C1 C2 . 1.495(2) ?
    C2 C3 . 1.508(2) ?
    C3 H3A . 0.972(12) ?
    C3 H3B . 0.972(12) ?
    C5 H5A . 0.958(12) ?
    C5 H5B . 0.958(12) ?
    C5 C6 . 1.511(2) ?
    C6 C7 . 1.491(2) ?
    C7 H7A . 0.962(10) ?
    C7 H7B . 0.962(10) ?
    C7 H7C . 0.962(10) ?
    C8 H8 . 0.959(17) ?
    C8 C9 . 1.337(2) ?
    C9 C10 . 1.449(2) ?
    C9 C11 . 1.499(2) ?
    C11 H11A . 0.997(11) ?
    C11 H11B . 0.997(11) ?
    C11 H11C . 0.997(11) ?
loop_
    _geom_angle_atom_site_label_1
    _geom_angle_atom_site_label_2
    _geom_angle_atom_site_label_3
    _geom_angle_site_symmetry_1
    _geom_angle_site_symmetry_3
    _geom_angle
    _geom_angle_publ_flag
    C4 N1 C3 . . 117.21(12) ?
    C8 N1 C3 . . 120.74(13) ?
    C8 N1 C4 . . 122.02(12) ?
    C4 N2 C5 . . 116.53(12) ?
    C4 N2 C10 . . 125.13(13) ?
    C10 N2 C5 . . 117.87(12) ?
    H1A C1 H1B . . 109.5 ?
    H1A C1 H1C . . 109.5 ?
    H1A C1 H1D . . 141.1 ?
    H1A C1 H1E . . 56.3 ?
    H1A C1 H1F . . 56.3 ?
    H1B C1 H1C . . 109.5 ?
    H1B C1 H1D . . 56.3 ?
    H1B C1 H1E . . 141.1 ?
    H1B C1 H1F . . 56.3 ?
    H1C C1 H1D . . 56.3 ?
    H1C C1 H1E . . 56.3 ?
    H1C C1 H1F . . 141.1 ?
    H1D C1 H1E . . 109.5 ?
    H1D C1 H1F . . 109.5 ?
    H1E C1 H1F . . 109.5 ?
    C2 C1 H1A . . 109.5 ?
    C2 C1 H1B . . 109.5 ?
    C2 C1 H1C . . 109.5 ?
    C2 C1 H1D . . 109.5 ?
    C2 C1 H1E . . 109.5 ?
    C2 C1 H1F . . 109.5 ?
    O4 C2 C1 . . 122.64(16) ?
    O4 C2 C3 . . 122.26(14) ?
    C1 C2 C3 . . 115.10(14) ?
    N1 C3 C2 . . 113.07(13) ?
    N1 C3 H3A . . 109.0 ?
    N1 C3 H3B . . 109.0 ?
    C2 C3 H3A . . 109.0 ?
    C2 C3 H3B . . 109.0 ?
    H3A C3 H3B . . 107.8 ?
    O2 C4 N1 . . 122.08(13) ?
    O2 C4 N2 . . 122.48(14) ?
    N1 C4 N2 . . 115.44(13) ?
    N2 C5 H5A . . 109.2 ?
    N2 C5 H5B . . 109.2 ?
    N2 C5 C6 . . 111.84(13) ?
    H5A C5 H5B . . 107.9 ?
    C6 C5 H5A . . 109.2 ?
    C6 C5 H5B . . 109.2 ?
    O1 C6 C5 . . 121.18(14) ?
    O1 C6 C7 . . 123.40(14) ?
    C7 C6 C5 . . 115.42(13) ?
    C6 C7 H7A . . 109.5 ?
    C6 C7 H7B . . 109.5 ?
    C6 C7 H7C . . 109.5 ?
    H7A C7 H7B . . 109.5 ?
    H7A C7 H7C . . 109.5 ?
    H7B C7 H7C . . 109.5 ?
    N1 C8 H8 . . 118.5 ?
    C9 C8 N1 . . 122.96(14) ?
    C9 C8 H8 . . 118.5 ?
    C8 C9 C10 . . 118.83(14) ?
    C8 C9 C11 . . 123.13(14) ?
    C10 C9 C11 . . 118.03(13) ?
    O3 C10 N2 . . 120.12(14) ?
    O3 C10 C9 . . 124.33(14) ?
    N2 C10 C9 . . 115.55(12) ?
    C9 C11 H11A . . 109.5 ?
    C9 C11 H11B . . 109.5 ?
    C9 C11 H11C . . 109.5 ?
    H11A C11 H11B . . 109.5 ?
    H11A C11 H11C . . 109.5 ?
    H11B C11 H11C . . 109.5 ?
loop_
    _geom_torsion_atom_site_label_1
    _geom_torsion_atom_site_label_2
    _geom_torsion_atom_site_label_3
    _geom_torsion_atom_site_label_4
    _geom_torsion_site_symmetry_1
    _geom_torsion_site_symmetry_2
    _geom_torsion_site_symmetry_3
    _geom_torsion_site_symmetry_4
    _geom_torsion
    _geom_torsion_publ_flag
    O4 C2 C3 N1 . . . . 6.9(2) ?
    N1 C8 C9 C10 . . . . 0.5(2) ?
    N1 C8 C9 C11 . . . . 179.45(14) ?
    N2 C5 C6 O1 . . . . 0.6(2) ?
    N2 C5 C6 C7 . . . . -178.80(12) ?
    C1 C2 C3 N1 . . . . -173.11(16) ?
    C3 N1 C4 O2 . . . . 1.3(2) ?
    C3 N1 C4 N2 . . . . -178.54(13) ?
    C3 N1 C8 C9 . . . . 179.04(14) ?
    C4 N1 C3 C2 . . . . 74.43(17) ?
    C4 N1 C8 C9 . . . . 1.1(2) ?
    C4 N2 C5 C6 . . . . 79.50(16) ?
    C4 N2 C10 O3 . . . . -177.28(14) ?
    C4 N2 C10 C9 . . . . 3.2(2) ?
    C5 N2 C4 O2 . . . . 6.5(2) ?
    C5 N2 C4 N1 . . . . -173.64(13) ?
    C5 N2 C10 O3 . . . . -5.4(2) ?
    C5 N2 C10 C9 . . . . 175.01(12) ?
    C8 N1 C3 C2 . . . . -103.59(16) ?
    C8 N1 C4 O2 . . . . 179.34(15) ?
    C8 N1 C4 N2 . . . . -0.5(2) ?
    C8 C9 C10 O3 . . . . 178.02(15) ?
    C8 C9 C10 N2 . . . . -2.5(2) ?
    C10 N2 C4 O2 . . . . 178.41(14) ?
    C10 N2 C4 N1 . . . . -1.7(2) ?
    C10 N2 C5 C6 . . . . -93.04(15) ?
    C11 C9 C10 O3 . . . . -1.0(2) ?
    C11 C9 C10 N2 . . . . 178.53(13) ?
loop_
    _geom_hbond_atom_site_label_D
    _geom_hbond_atom_site_label_H
    _geom_hbond_atom_site_label_A
    _geom_hbond_site_symmetry_A
    _geom_hbond_distance_DH
    _geom_hbond_distance_HA
    _geom_hbond_distance_DA
    _geom_hbond_angle_DHA
    C3 H3A O2 2_645 0.973(11) 2.556(6) 3.304(2) 133.7(6)
    C3 H3B O4 1_545 0.973(9) 2.453(9) 3.3820(19) 159.7(4)
    C5 H5B O3 2_755 0.958(11) 2.504(10) 3.353(2) 147.7(3)
    C7 H7A O1 1_565 0.963(9) 2.541(10) 3.2576(19) 131.3(6)
    C7 H7B O3 2_755 0.962(11) 2.502(9) 3.370(2) 150.1(6)
    C8 H8 O4 1_545 0.958(11) 2.495(10) 3.3213(19) 144.4(9)
_shelx_space_group_comment
;
The symmetry employed for this shelxl refinement is uniquely defined
by the following loop, which should always be used as a source of
symmetry information in preference to the above space-group names.
They are only intended as comments.
;
_shelx_estimated_absorpt_T_min     0.979
_shelx_estimated_absorpt_T_max     0.992
_shelx_hkl_file
;
   0   0  -3    0.60    0.34
   0   0  -3    0.77    0.25
   0   0  -3   -0.11    0.31
   0   0   3    0.53    0.42
   0   0   3    0.34    0.28
   0   0   3    0.83    0.34
   0   0  -4 1829.94    9.20
   0   0  -4 1901.37    7.26
   0   0  -4 1840.18    7.28
   0   0   4 1827.12    9.06
   0   0   4 1915.71    6.87
   0   0   4 1820.99    8.33
   0   0  -5   -0.90    0.48
   0   0  -5    0.17    0.36
   0   0  -5   -0.45    0.47
   0   0   5   -0.02    0.55
   0   0   5    0.16    0.37
   0   0   5   -0.33    0.42
   0   0  -6  618.99    4.22
   0   0  -6  628.28    2.94
   0   0  -6  615.91    4.43
   0   0   6  616.51    4.25
   0   0   6  659.42    3.03
   0   0   6  597.02    4.34
   0   0  -7    0.49    0.57
   0   0  -7    0.57    0.43
   0   0  -7    0.20    0.48
   0   0   7    0.19    0.63
   0   0   7   -0.56    0.42
   0   0   7    0.34    0.50
   0   0  -8    2.23    0.66
   0   0  -8    1.92    0.54
   0   0  -8    2.20    0.63
   0   0   8    2.06    0.76
   0   0   8    2.03    0.51
   0   0   8    2.29    0.71
   0   0  -9   -0.25    0.61
   0   0  -9    0.76    0.52
   0   0  -9    0.02    0.57
   0   0   9   -0.22    0.73
   0   0   9   -0.81    0.50
   0   0   9   -0.67    0.58
   0   0 -10    2.44    0.83
   0   0 -10    1.92    0.62
   0   0 -10    2.29    0.84
   0   0  10    2.03    0.90
   0   0  10    4.38    0.67
   0   0  10    0.96    0.72
   0   0 -11   -0.81    0.77
   0   0 -11    0.25    0.60
   0   0 -11    1.03    0.82
   0   0  11    0.03    0.89
   0   0  11    0.88    0.67
   0   0  11    1.22    0.75
   0   0 -12    2.14    1.00
   0   0 -12    0.44    0.71
   0   0 -12    0.55    0.75
   0   0  12    1.06    0.87
   0   0  12    1.33    0.82
   0   0 -13   -0.09    1.00
   0   0 -13    0.13    0.73
   0   0 -13   -0.73    0.85
   0   0  13    0.93    1.19
   0   0  13   -0.83    0.86
   0   0 -14   55.63    2.75
   0   0 -14   52.13    1.74
   0   0 -14   55.92    2.50
   0   0  14   52.14    2.71
   0   0 -15   -0.79    1.34
   0   0 -15    1.39    0.91
   0   0 -15    0.53    1.13
   0   0  15   -0.22    1.33
   0   0 -16    4.24    1.70
   0   0 -16    5.07    1.08
   0   0 -16    1.09    1.09
   0   0  16    2.47    1.62
   0   0 -17    2.57    2.03
   0   0 -17   -0.23    1.03
   0   0 -17   -0.29    1.21
   0   0  17    0.33    1.61
   0   0 -18   -0.31    2.25
   0   0 -18   -0.55    1.10
   0   0 -18    0.89    1.30
   0   0  18   -0.15    1.88
   0   0 -19   -0.32    1.14
   0   0 -19   -1.85    0.85
   0   0 -19    0.39    1.47
   0   0  19    2.65    2.17
   0   0 -20   14.12    1.74
   0   0  20    8.40    2.69
   0   0 -21   -0.38    1.79
   0   0  21    3.02    2.64
   0  -1   0    0.01    0.29
   0  -1   0    0.32    0.44
   0  -1   0   -0.25    0.40
   0   1   0    0.60    0.27
   0   1   0   -0.21    0.48
   0  -1  -1  190.99    2.01
   0  -1  -1  183.93    1.92
   0  -1   1  183.64    1.62
   0  -1   1  191.43    1.73
   0  -1   1  195.61    1.98
   0   1  -1  179.29    1.59
   0   1  -1  196.35    1.76
   0   1   1  190.48    2.02
   0   1   1  188.08    1.93
   0  -1  -2 1009.78    4.56
   0  -1  -2 1034.69    4.60
   0  -1   2  986.50    4.14
   0  -1   2 1035.17    3.40
   0  -1   2 1072.51    4.67
   0   1  -2  988.10    4.13
   0   1  -2 1053.36    3.45
   0   1  -2 1076.11    4.71
   0   1   2 1025.47    4.62
   0   1   2 1024.38    4.54
   0  -1  -3  796.57    2.25
   0  -1  -3  836.75    4.39
   0  -1  -3  837.84    4.47
   0  -1   3  811.56    4.25
   0  -1   3  846.14    2.73
   0  -1   3  862.26    4.52
   0   1  -3  815.92    4.25
   0   1  -3  865.09    2.77
   0   1   3  776.64    2.23
   0   1   3  869.27    4.48
   0   1   3  840.90    4.45
   0  -1  -4  408.04    2.15
   0  -1  -4  430.40    3.34
   0  -1  -4  437.94    3.52
   0  -1   4  417.52    3.42
   0  -1   4  435.02    1.63
   0  -1   4  442.62    3.52
   0   1  -4  422.52    3.43
   0   1  -4  440.96    1.66
   0   1  -4  422.04    3.44
   0   1   4  416.37    2.19
   0   1   4  429.66    3.36
   0   1   4  432.18    3.47
   0  -1  -5  790.08    3.53
   0  -1  -5  816.57    4.74
   0  -1  -5  822.99    5.13
   0  -1   5  792.18    5.04
   0  -1   5  833.96    5.14
   0   1  -5  792.61    5.02
   0   1  -5  808.33    5.09
   0   1   5  846.53    3.68
   0   1   5  824.87    4.80
   0   1   5  811.26    5.07
   0  -1  -6  160.56    1.93
   0  -1  -6  164.45    2.35
   0  -1  -6  164.06    2.56
   0  -1   6  163.48    2.64
   0  -1   6  163.32    2.57
   0   1  -6  165.10    2.60
   0   1  -6  167.71    2.59
   0   1   6  160.82    1.98
   0   1   6  169.59    2.43
   0   1   6  168.51    2.58
   0  -1  -7  469.88    3.51
   0  -1  -7  488.05    4.04
   0  -1  -7  470.72    4.47
   0  -1   7  461.83    4.51
   0  -1   7  494.10    4.58
   0   1  -7  466.34    4.46
   0   1  -7  483.73    4.54
   0   1   7  471.37    3.56
   0   1   7  493.46    4.10
   0   1   7  478.53    4.49
   0  -1  -8   74.04    1.73
   0  -1  -8   73.86    1.88
   0  -1  -8   76.92    2.07
   0  -1   8   79.72    2.25
   0  -1   8   80.12    2.21
   0   1  -8   78.27    2.16
   0   1  -8   74.29    2.05
   0   1   8   74.08    1.82
   0   1   8   83.16    2.00
   0   1   8   81.32    2.13
   0  -1  -9    0.90    0.68
   0  -1  -9    0.55    0.70
   0  -1  -9    1.19    0.58
   0  -1   9    1.36    0.80
   0  -1   9    0.82    0.64
   0   1  -9    0.82    0.69
   0   1  -9    1.37    0.65
   0   1   9    2.83    0.81
   0   1   9    1.13    0.78
   0   1   9    0.98    0.67
   0  -1 -10    3.97    0.89
   0  -1 -10    4.59    0.90
   0  -1 -10    4.25    0.86
   0  -1  10    4.69    1.03
   0  -1  10    4.15    0.89
   0   1 -10    4.50    0.88
   0   1 -10    5.25    0.93
   0   1  10    4.49    0.97
   0   1  10    5.49    1.00
   0   1  10    4.58    0.80
   0  -1 -11  116.11    2.64
   0  -1 -11  113.94    2.53
   0  -1 -11  119.19    2.88
   0  -1  11  117.11    3.01
   0  -1  11  113.88    2.88
   0   1 -11  110.67    2.79
   0   1 -11  116.08    2.90
   0   1  11  114.30    2.67
   0   1  11  122.01    2.69
   0   1  11  108.41    2.76
   0  -1 -12   -0.29    0.89
   0  -1 -12    0.96    0.84
   0  -1  12   -0.47    1.07
   0  -1  12    0.48    0.84
   0   1 -12    0.38    0.76
   0   1 -12    0.50    0.84
   0   1  12   -0.87    0.99
   0   1  12   -0.22    0.94
   0   1  12    0.72    0.71
   0  -1 -13    5.54    1.28
   0  -1 -13    3.76    1.16
   0  -1 -13    2.68    0.90
   0  -1  13    4.85    1.31
   0  -1  13    2.92    1.02
   0   1 -13    3.91    1.05
   0   1 -13    4.40    1.17
   0   1  13    3.72    1.24
   0   1  13    2.72    1.11
   0   1  13    3.06    0.94
   0  -1 -14    6.44    1.47
   0  -1 -14    7.53    1.42
   0  -1 -14    6.75    1.19
   0  -1  14    5.51    1.36
   0   1 -14    8.30    1.24
   0   1 -14    5.24    1.16
   0   1  14    6.31    1.45
   0   1  14    8.17    1.45
   0  -1 -15   44.74    2.93
   0  -1 -15   46.00    2.60
   0  -1 -15   42.95    2.46
   0  -1  15   46.18    2.96
   0   1 -15   40.62    2.61
   0   1 -15   40.05    2.29
   0   1  15   38.65    2.71
   0   1  15   45.66    2.72
   0  -1 -16    1.93    1.75
   0  -1 -16    2.94    1.62
   0  -1 -16    0.31    0.98
   0  -1  16    1.49    1.49
   0   1 -16    4.04    1.50
   0   1 -16   -1.32    0.97
   0   1  16   -2.33    1.54
   0   1  16   -1.04    1.53
   0  -1 -17   10.79    2.24
   0  -1 -17   10.25    1.81
   0  -1 -17    9.07    1.48
   0  -1  17    8.46    1.80
   0   1 -17    6.72    2.13
   0   1 -17   11.16    1.48
   0   1  17    9.56    1.96
   0  -1 -18    6.30    1.98
   0  -1 -18    7.62    1.92
   0  -1  18    9.40    2.10
   0   1 -18    4.80    1.81
   0   1  18    9.33    2.13
   0  -1 -19   27.14    2.53
   0  -1 -19   27.97    2.86
   0  -1  19   31.94    3.63
   0   1 -19   33.56    2.84
   0   1  19   29.19    3.00
   0  -1 -20    3.69    2.00
   0  -1  20    0.39    2.40
   0   1 -20   -1.35    1.71
   0   1  20   -2.71    2.28
   0  -2   0   38.94    0.96
   0  -2   0   58.29    1.61
   0  -2   0   56.68    1.63
   0   2   0   58.17    1.66
   0  -2  -1    4.79    0.54
   0  -2  -1    3.46    0.75
   0  -2  -1    3.96    0.66
   0  -2   1    4.18    0.54
   0  -2   1    5.38    0.73
   0   2  -1    5.64    0.58
   0   2  -1    6.18    0.78
   0   2   1    4.29    0.77
   0  -2  -2    6.26    0.29
   0  -2  -2    4.98    0.30
   0  -2  -2    6.37    0.85
   0  -2  -2    7.95    0.97
   0  -2   2    7.06    0.87
   0  -2   2    6.70    0.74
   0  -2   2    5.23    0.75
   0   2  -2    5.51    0.67
   0   2  -2    6.74    0.77
   0   2   2    5.78    0.83
   0   2   2    6.21    0.78
   0  -2  -3    0.96    0.70
   0  -2  -3    0.29    0.54
   0  -2   3    0.14    0.59
   0  -2   3    0.21    0.58
   0  -2   3   -0.41    0.61
   0   2  -3   -0.59    0.53
   0   2  -3    0.76    0.57
   0   2   3   -0.29    0.67
   0   2   3    1.60    0.57
   0  -2  -4   18.08    1.37
   0  -2  -4   14.94    1.18
   0  -2   4   16.66    1.24
   0  -2   4   18.28    1.10
   0  -2   4   16.84    1.27
   0   2  -4   16.15    1.19
   0   2  -4   17.49    1.03
   0   2  -4   17.69    1.25
   0   2   4   16.00    1.39
   0   2   4   16.65    1.21
   0  -2  -5  452.93    4.54
   0  -2  -5  468.69    4.66
   0  -2   5  441.26    4.32
   0  -2   5  464.01    3.08
   0  -2   5  471.79    4.63
   0   2  -5  445.62    4.27
   0   2  -5  464.60    3.06
   0   2  -5  473.01    4.66
   0   2   5  445.05    1.36
   0   2   5  462.03    4.66
   0   2   5  459.89    4.57
   0  -2  -6  120.87    2.58
   0  -2  -6  116.34    2.57
   0  -2   6  112.38    2.48
   0  -2   6  115.65    1.55
   0  -2   6  116.80    2.56
   0   2  -6  111.41    2.44
   0   2  -6  118.91    1.54
   0   2   6  107.91    1.17
   0   2   6  121.02    2.66
   0   2   6  111.80    2.51
   0  -2  -7  371.99    4.37
   0  -2  -7  368.16    4.50
   0  -2   7  361.01    4.39
   0  -2   7  364.29    2.18
   0  -2   7  364.83    4.46
   0   2  -7  345.87    4.23
   0   2  -7  372.65    2.21
   0   2   7  348.41    2.39
   0   2   7  364.15    4.43
   0   2   7  368.34    4.48
   0  -2  -8  123.18    1.77
   0  -2  -8  124.98    2.78
   0  -2  -8  134.14    2.96
   0  -2   8  125.70    2.91
   0  -2   8  135.15    2.96
   0   2  -8  118.98    2.73
   0   2  -8  133.18    2.95
   0   2   8  118.25    1.74
   0   2   8  125.92    2.86
   0   2   8  127.02    2.88
   0  -2  -9    3.00    0.71
   0  -2  -9    2.44    1.01
   0  -2  -9    2.21    0.85
   0  -2   9    4.74    1.08
   0  -2   9    3.25    0.87
   0   2  -9    1.71    0.84
   0   2  -9    2.31    0.91
   0   2   9    2.72    0.71
   0   2   9    3.66    0.96
   0   2   9    1.19    0.84
   0  -2 -10  172.42    2.53
   0  -2 -10  170.48    3.45
   0  -2 -10  179.96    3.62
   0  -2  10  178.35    3.75
   0  -2  10  178.10    3.62
   0   2 -10  177.62    3.59
   0   2 -10  173.55    3.60
   0   2  10  166.35    2.49
   0   2  10  183.86    3.61
   0   2  10  174.19    3.57
   0  -2 -11   76.47    2.10
   0  -2 -11   72.66    2.69
   0  -2 -11   77.59    2.63
   0  -2  11   78.50    2.89
   0  -2  11   79.22    2.74
   0   2 -11   78.92    2.67
   0   2 -11   76.47    2.61
   0   2  11   76.96    2.08
   0   2  11   82.81    2.85
   0   2  11   81.44    2.67
   0  -2 -12    2.50    1.03
   0  -2 -12   -0.51    1.18
   0  -2 -12    0.19    0.86
   0  -2  12   -0.08    1.15
   0  -2  12    1.98    1.41
   0   2 -12    0.70    1.01
   0   2 -12   -1.65    0.69
   0   2  12    0.74    0.97
   0   2  12    1.15    1.30
   0   2  12   -1.23    0.87
   0  -2 -13    6.30    1.54
   0  -2 -13    6.63    1.17
   0  -2  13    3.75    1.21
   0   2 -13    4.82    1.19
   0   2  13    3.72    1.17
   0   2  13    5.78    1.50
   0  -2 -14    0.04    1.47
   0  -2  14   -0.78    1.38
   0   2 -14   -0.22    0.86
   0   2  14   -1.29    1.24
   0   2  14    2.60    1.48
   0  -2 -15    0.46    1.69
   0  -2 -15    1.43    1.04
   0  -2  15   -0.21    1.41
   0   2 -15    0.01    1.03
   0   2  15    0.89    1.36
   0   2  15    2.02    1.73
   0  -2 -16   23.41    2.50
   0  -2 -16   23.79    2.36
   0  -2  16   22.43    2.19
   0   2 -16   23.50    2.29
   0   2  16   23.47    2.70
   0   2  16   28.34    3.43
   0  -2 -17    6.10    2.38
   0  -2 -17    4.42    1.48
   0  -2  17    3.16    1.61
   0   2 -17    3.94    1.45
   0   2  17    0.63    1.80
   0   2  17    6.74    2.04
   0  -2 -18    6.33    2.72
   0  -2 -18    7.28    1.86
   0  -2  18    1.54    1.73
   0   2 -18    7.82    1.66
   0   2  18    5.95    2.10
   0   2  18    4.02    2.43
   0  -2 -19   -1.84    2.80
   0  -2 -19    2.05    1.82
   0  -2  19    4.14    2.13
   0   2 -19    1.61    1.52
   0   2  19    1.11    2.25
   0  -2 -20    1.66    1.72
   0  -2  20    2.06    2.51
   0   2 -20    4.36    1.88
   0   2  20    5.29    2.54
   0  -3   0    0.74    0.53
   0  -3   0   -1.06    0.74
   0  -3   0   -1.03    0.53
   0   3   0    1.21    0.86
   0  -3  -1    7.96    0.76
   0  -3  -1    9.51    1.10
   0  -3  -1    7.26    0.95
   0  -3   1    8.12    0.78
   0  -3   1    8.29    1.12
   0  -3   1    6.64    1.02
   0   3  -1    8.40    1.14
   0   3   1    8.43    1.07
   0  -3  -2   20.50    0.63
   0  -3  -2   16.30    0.60
   0  -3  -2   18.00    1.49
   0  -3  -2   22.26    1.46
   0  -3   2   16.65    1.26
   0  -3   2   16.75    1.60
   0  -3   2   26.77    1.62
   0   3  -2   17.51    1.51
   0   3   2   21.25    1.70
   0  -3  -3    4.79    0.95
   0  -3  -3    5.33    0.92
   0  -3   3    4.79    0.86
   0  -3   3    6.03    1.02
   0  -3   3    6.03    0.97
   0   3  -3    5.52    0.90
   0   3  -3    4.94    0.99
   0   3   3    7.21    1.10
   0   3   3    5.86    1.02
   0  -3  -4    0.87    0.83
   0  -3  -4    0.87    0.80
   0  -3   4   -0.31    0.78
   0  -3   4    0.55    0.86
   0  -3   4   -0.07    0.70
   0   3  -4    1.25    0.80
   0   3  -4   -1.49    0.69
   0   3   4    0.92    0.95
   0   3   4    1.89    0.73
   0  -3  -5   -0.27    0.85
   0  -3  -5   -0.53    0.64
   0  -3   5    0.92    0.88
   0  -3   5   -0.10    0.90
   0  -3   5   -0.26    0.74
   0   3  -5    0.17    0.81
   0   3  -5    0.75    0.76
   0   3   5    1.62    0.91
   0   3   5    0.44    0.78
   0  -3  -6   58.80    2.37
   0  -3  -6   57.81    2.30
   0  -3   6   57.26    2.23
   0  -3   6   59.63    1.97
   0  -3   6   60.46    2.28
   0   3  -6   53.86    2.18
   0   3  -6   64.44    1.80
   0   3   6   61.66    2.39
   0   3   6   55.68    2.13
   0  -3  -7   12.55    1.36
   0  -3  -7   15.96    1.68
   0  -3   7   13.69    1.49
   0  -3   7   12.40    1.43
   0  -3   7   11.04    1.33
   0   3  -7   15.40    1.49
   0   3  -7   15.83    1.21
   0   3   7   12.72    1.56
   0   3   7   13.88    1.60
   0  -3  -8  228.70    4.20
   0  -3  -8  232.89    4.30
   0  -3   8  225.16    4.15
   0  -3   8  243.47    2.74
   0  -3   8  233.63    4.27
   0   3  -8  232.34    4.17
   0   3  -8  241.50    2.66
   0   3  -8  232.75    4.23
   0   3   8  242.82    4.44
   0   3   8  232.27    4.19
   0  -3  -9   97.14    3.11
   0  -3  -9   99.68    3.06
   0  -3   9   96.31    3.24
   0  -3   9  100.95    1.83
   0  -3   9   97.96    3.12
   0   3  -9   96.97    3.12
   0   3  -9   97.85    3.01
   0   3   9  103.98    3.38
   0   3   9   98.91    3.00
   0  -3 -10  343.17    5.43
   0  -3 -10  368.55    5.66
   0  -3  10  352.17    5.49
   0   3 -10  343.25    5.39
   0   3 -10  344.01    5.45
   0   3  10  342.95    2.10
   0   3  10  336.11    2.08
   0   3  10  365.17    5.65
   0  -3 -11    1.94    1.49
   0  -3 -11    3.60    1.14
   0  -3  11    1.80    1.29
   0   3 -11    6.05    1.38
   0   3 -11    1.96    0.97
   0   3  11    1.75    0.69
   0   3  11    4.29    1.45
   0  -3 -12    2.27    1.64
   0  -3 -12    2.78    1.06
   0  -3  12    3.41    1.51
   0   3 -12    5.21    1.48
   0   3 -12    2.69    1.23
   0   3  12    4.54    0.89
   0   3  12    5.09    1.75
   0  -3 -13   74.76    3.71
   0  -3 -13   82.77    3.16
   0  -3  13   78.34    3.62
   0   3 -13   79.67    3.17
   0   3  13   79.04    2.10
   0   3  13   85.19    3.66
   0  -3 -14    1.71    2.47
   0  -3 -14    0.49    1.13
   0  -3  14    0.25    1.59
   0   3 -14    6.11    1.73
   0   3 -14    2.11    1.19
   0   3  14    1.40    1.15
   0   3  14    1.87    1.79
   0  -3 -15    0.72    1.23
   0  -3  15    2.44    1.68
   0   3 -15    3.22    1.49
   0   3  15    1.02    1.34
   0   3  15   -0.23    1.86
   0  -3 -16   -0.33    2.58
   0  -3 -16   -1.03    1.44
   0  -3  16   -2.84    1.63
   0   3 -16   -1.59    1.37
   0   3  16    0.87    1.52
   0   3  16   -0.26    1.97
   0  -3 -17   -1.42    1.55
   0  -3  17    1.83    1.89
   0   3 -17    5.20    1.73
   0   3  17    3.41    1.79
   0   3  17    2.12    2.29
   0  -3 -18    7.97    1.66
   0  -3  18   10.36    2.14
   0   3 -18    5.70    1.93
   0   3  18   11.07    2.19
   0   3  18   17.30    2.87
   0  -4   0    4.02    0.84
   0  -4   0    4.07    1.35
   0  -4   0    5.59    1.02
   0   4   0    7.01    1.36
   0  -4  -1    6.98    0.75
   0  -4  -1    6.54    0.73
   0  -4  -1    8.28    1.53
   0  -4  -1    6.52    1.21
   0  -4   1    6.99    1.01
   0  -4   1    7.68    1.50
   0  -4   1    8.03    1.42
   0  -4   1    8.05    1.13
   0   4  -1    9.63    1.49
   0   4   1    5.35    1.30
   0  -4  -2   11.84    0.69
   0  -4  -2   12.32    0.72
   0  -4  -2   10.95    1.60
   0  -4  -2   14.51    1.70
   0  -4   2   11.84    1.20
   0  -4   2   11.81    1.67
   0  -4   2   11.27    1.43
   0  -4   2    8.73    1.32
   0   4  -2   11.44    1.52
   0   4   2   14.62    1.59
   0  -4  -3   -0.91    1.12
   0  -4  -3   -0.17    1.01
   0  -4   3   -1.37    0.99
   0  -4   3    1.44    1.40
   0  -4   3    0.96    1.05
   0  -4   3    0.93    0.98
   0   4  -3    0.50    1.17
   0   4   3   -0.11    1.02
   0  -4  -4   60.68    2.69
   0  -4  -4   64.35    2.67
   0  -4   4   67.00    2.48
   0  -4   4   61.65    3.03
   0   4  -4   66.57    2.64
   0   4   4   60.52    2.79
   0  -4  -5   35.86    2.33
   0  -4  -5   51.39    2.53
   0  -4   5   46.49    2.48
   0  -4   5   39.65    2.71
   0   4  -5   46.79    2.30
   0   4   5   49.30    2.70
   0  -4  -6  148.04    3.83
   0  -4   6  145.26    3.62
   0  -4   6  149.75    3.52
   0   4  -6  147.97    3.21
   0   4   6  152.38    4.00
   0  -4  -7   -1.26    1.08
   0  -4   7   -0.53    1.36
   0  -4   7    2.92    1.39
   0   4  -7    1.32    1.13
   0   4   7    1.92    1.33
   0  -4  -8   -2.82    0.98
   0  -4   8    3.21    1.55
   0  -4   8    0.68    1.36
   0   4  -8    0.62    1.53
   0   4  -8    5.62    1.21
   0   4   8    0.64    1.34
   0  -4  -9   64.26    3.11
   0  -4   9   72.22    3.41
   0  -4   9   73.76    2.59
   0   4  -9   64.43    3.50
   0   4   9   72.27    3.32
   0  -4 -10    7.00    1.55
   0  -4  10    6.10    1.87
   0  -4  10    8.17    1.41
   0   4 -10    2.61    1.90
   0   4  10    4.96    1.58
   0  -4 -11    2.76    1.82
   0  -4 -11    2.02    1.26
   0  -4  11    0.22    1.76
   0  -4  11    0.19    1.07
   0   4  11    2.33    1.54
   0  -4 -12    2.24    1.43
   0  -4  12    0.57    1.93
   0   4 -12    0.36    2.17
   0   4  12    2.62    1.80
   0  -4 -13    4.89    1.41
   0  -4  13    2.07    2.14
   0   4  13    0.81    1.98
   0  -4 -14    0.31    1.51
   0  -4  14    1.03    2.04
   0   4 -14    3.21    1.55
   0   4  14    6.50    2.40
   0  -4 -15  136.02    4.37
   0  -4  15  131.68    5.10
   0   4 -15  134.70    4.51
   0   4  15  139.48    5.59
   0  -4 -16    8.10    1.87
   0  -4  16   12.80    3.14
   0   4 -16    7.76    1.97
   0   4  16    4.29    2.87
   0  -5   0    0.02    0.99
   0  -5   0   -0.54    0.94
   0  -5   0    1.51    2.22
   0  -5   0   -0.21    1.31
   0   5   0   -1.88    1.53
   0  -5  -1    2.57    0.75
   0  -5  -1    2.47    0.78
   0  -5  -1    1.51    2.00
   0  -5  -1   -0.36    1.24
   0  -5   1    3.61    1.21
   0  -5   1    4.94    1.21
   0  -5   1    2.05    2.26
   0  -5   1    2.05    1.38
   0   5  -1    5.40    1.64
   0   5   1    4.61    1.69
   0  -5  -2   47.65    3.80
   0  -5  -2   45.35    2.78
   0  -5   2   45.71    2.37
   0  -5   2   47.39    4.24
   0  -5   2   41.96    2.89
   0   5  -2   43.72    3.00
   0   5   2   48.47    3.34
   0  -5  -3   24.65    2.50
   0  -5  -3   22.79    2.45
   0  -5   3   19.91    2.48
   0  -5   3   27.77    2.86
   0  -5   3   23.33    2.37
   0   5  -3   27.59    2.97
   0   5   3   30.07    3.08
   0  -5  -4   -1.47    1.80
   0  -5  -4   -0.10    1.48
   0  -5   4    0.78    1.48
   0  -5   4   -0.03    2.27
   0  -5   4   -0.96    1.33
   0   5  -4    0.63    1.54
   0   5   4   -0.94    1.62
   0  -5  -5    7.43    1.79
   0  -5  -5   -0.81    1.44
   0  -5   5    1.17    1.65
   0  -5   5    1.33    2.20
   0  -5   5   -0.01    1.51
   0   5  -5    0.90    1.63
   0   5   5    3.45    1.63
   0  -5  -6    4.21    1.67
   0  -5   6   -0.10    1.75
   0  -5   6    6.50    2.27
   0   5  -6    2.85    1.77
   0   5   6   -2.49    1.44
   0  -5  -7   -2.10    1.38
   0  -5   7    1.09    1.83
   0  -5   7   -1.56    2.12
   0   5  -7   -1.04    1.65
   0   5   7    1.26    1.51
   0  -5  -8    1.39    1.69
   0  -5   8    0.87    2.04
   0  -5   8   -2.26    2.18
   0   5  -8    4.04    1.76
   0   5   8   -0.47    1.41
   0  -5  -9    7.60    1.70
   0  -5   9    3.85    2.26
   0  -5   9    6.22    2.20
   0   5   9    8.54    1.77
   0  -5 -10    2.56    1.75
   0  -5  10    7.38    2.48
   0  -5  10    0.00    2.13
   0   5  10   -3.97    1.78
   0  -5 -11    8.66    1.86
   0  -5  11   10.97    2.71
   0   5  11   13.08    2.44
   0  -5 -12   16.24    2.19
   0  -5  12   17.32    3.08
   0   5  12   17.66    2.68
   0  -6   0   32.64    2.81
   0  -6   0   35.28    3.38
   0   6   0   37.25    3.18
   0  -6  -1   23.47    2.58
   0  -6   1   26.18    2.44
   0  -6   1   30.20    2.70
   0   6  -1   24.79    3.05
   0   6   1   29.05    3.07
   0  -6  -2    9.40    2.25
   0  -6   2    7.94    1.84
   0  -6   2    9.27    2.22
   0   6  -2    8.17    2.43
   0   6   2   12.73    2.49
   0  -6  -3    0.98    1.73
   0  -6   3    7.23    2.00
   0  -6   3    6.78    2.10
   0   6  -3    7.98    2.62
   0   6   3    6.95    2.50
   0  -6  -4    5.27    2.21
   0  -6   4    1.54    2.16
   0  -6   4    1.83    3.70
   0  -6   4    2.11    2.14
   0   6  -4    4.37    2.88
   0   6   4   -1.43    2.32
   0  -6  -5    4.11    1.93
   0  -6   5    1.29    2.32
   0  -6   5   -2.94    3.62
   0  -6   5   -2.09    1.84
   0   6  -5   -4.05    2.52
   0   6   5   -0.17    2.28
   0  -6  -6   -2.18    1.95
   0  -6   6   -2.70    2.47
   0  -6   6   -0.52    3.78
   0  -6   6    3.50    1.97
   0   6  -6    6.26    2.73
   0   6   6    2.72    2.20
  -1   0  21    1.35    2.44
   1   0 -21    1.29    1.73
  -1   0  20  212.97    6.03
   1   0 -20  221.32    3.77
   1   0 -20  211.49    2.60
   1   0 -20  208.22    5.46
  -1   0  19   -0.57    1.98
   1   0 -19    2.86    2.49
   1   0 -19    0.84    1.20
   1   0 -19    2.63    0.93
   1   0 -19   -2.73    1.46
  -1   0  18   16.39    2.18
   1   0 -18   12.88    2.43
   1   0 -18   13.78    1.42
   1   0 -18   17.92    1.52
   1   0 -18   19.85    2.40
  -1   0  17   -1.74    1.54
   1   0 -17    0.64    1.84
   1   0 -17   -0.66    1.04
   1   0 -17   -0.45    1.22
  -1   0  16   62.39    3.16
   1   0 -16   58.10    3.35
   1   0 -16   60.06    2.04
   1   0 -16   45.90    2.53
  -1   0  15    0.85    1.35
   1   0 -15    1.82    1.40
   1   0 -15   -0.08    0.91
   1   0 -15   -0.72    1.07
  -1   0  14   27.79    2.35
  -1   0  14   25.78    1.87
   1   0 -14   23.37    2.20
   1   0 -14   26.43    1.54
   1   0 -14   20.62    1.91
  -1   0  13   -0.87    1.04
  -1   0  13    0.97    0.79
   1   0 -13    1.69    0.95
   1   0 -13   -0.42    0.71
   1   0 -13    0.17    0.88
  -1   0  12  125.14    3.09
  -1   0  12  125.10    2.99
   1   0 -12  125.72    2.98
   1   0 -12  122.89    2.05
   1   0 -12  124.54    3.05
  -1   0  11   -0.21    0.89
  -1   0  11   -0.52    0.59
   1   0 -11   -1.64    0.75
   1   0 -11   -0.81    0.57
   1   0 -11   -0.43    0.73
  -1   0  10  127.72    2.73
  -1   0  10  119.08    2.62
   1   0 -10  124.32    2.66
   1   0 -10  122.13    1.86
   1   0 -10  120.02    2.69
  -1   0   9    1.28    0.80
  -1   0   9    0.06    0.54
   1   0  -9   -0.29    0.58
   1   0  -9   -0.58    0.47
   1   0  -9   -0.20    0.52
  -1   0   8   25.45    1.55
  -1   0   8   20.81    1.21
   1   0  -8   22.03    1.29
   1   0  -8   22.70    0.98
   1   0  -8   20.82    1.25
  -1   0   7    0.60    0.70
  -1   0   7    0.28    0.45
   1   0  -7    0.13    0.48
   1   0  -7    0.06    0.42
   1   0  -7   -0.63    0.45
  -1   0   6    6.01    0.78
  -1   0   6    6.30    0.76
   1   0  -6    6.21    0.71
   1   0  -6    6.62    0.68
   1   0  -6    6.26    0.67
  -1   0   5    0.04    0.59
  -1   0   5   -0.33    0.40
   1   0  -5   -0.39    0.48
   1   0  -5    0.00    0.37
   1   0  -5    0.04    0.45
  -1   0   4 1046.63    4.45
  -1   0   4 1022.08    4.36
   1   0  -4 1073.03    4.49
   1   0  -4 1068.62    4.84
   1   0  -4 1056.38    4.46
  -1   0   3    0.44    0.44
  -1   0   3    0.08    0.24
   1   0  -3    0.67    0.39
   1   0  -3    0.33    0.31
  -1   0  -2  142.47    1.45
   1   0   2  150.46    1.47
   1   0   2  145.79    1.14
   1   0   2  134.12    1.34
  -1   0  -3   -0.13    0.39
  -1   0  -3    0.74    0.36
  -1   0  -3   -0.19    0.36
   1   0   3   -0.03    0.49
   1   0   3    0.49    0.38
   1   0   3    0.54    0.39
  -1   0  -4  273.36    2.48
  -1   0  -4  281.96    1.85
  -1   0  -4  268.39    2.58
   1   0   4  280.09    2.55
   1   0   4  282.28    1.89
   1   0   4  262.63    2.52
  -1   0  -5    0.48    0.48
  -1   0  -5   -0.09    0.36
  -1   0  -5    1.16    0.52
   1   0   5   -0.09    0.52
   1   0   5    0.28    0.42
   1   0   5    0.32    0.41
  -1   0  -6  877.84    5.18
  -1   0  -6  878.83    3.65
  -1   0  -6  865.52    5.43
   1   0   6  853.33    5.14
   1   0   6  661.49    3.19
   1   0   6  855.46    5.37
  -1   0  -7   -0.29    0.51
  -1   0  -7    0.17    0.46
  -1   0  -7    0.69    0.52
   1   0   7    0.51    0.68
   1   0   7    0.19    0.47
   1   0   7    0.57    0.54
  -1   0  -8   91.09    2.11
  -1   0  -8   88.55    1.49
  -1   0  -8   87.46    2.17
   1   0   8   88.07    2.13
   1   0   8   91.58    1.53
   1   0   8   85.13    2.15
  -1   0  -9   -0.17    0.65
  -1   0  -9   -0.08    0.52
  -1   0  -9    0.32    0.59
   1   0   9    0.32    0.76
   1   0   9   -0.15    0.51
   1   0   9   -0.69    0.59
  -1   0 -10    8.25    1.06
  -1   0 -10    7.13    0.76
  -1   0 -10    6.52    1.01
   1   0  10    5.77    1.01
   1   0  10   10.09    0.85
   1   0  10    8.07    1.03
  -1   0 -11    0.72    0.74
  -1   0 -11   -0.86    0.61
  -1   0 -11   -0.59    0.71
   1   0  11    0.05    0.92
   1   0  11    0.73    0.66
   1   0  11    0.63    0.74
  -1   0 -12   -0.22    0.97
  -1   0 -12   -0.17    0.69
  -1   0 -12   -0.84    0.80
   1   0  12   -1.74    0.95
   1   0  12    2.18    0.79
   1   0  12    0.45    0.86
  -1   0 -13   -1.23    1.08
  -1   0 -13    1.61    0.80
  -1   0 -13    0.50    0.90
   1   0  13   -1.57    1.13
   1   0  13    0.54    0.91
   1   0  13    2.19    0.98
  -1   0 -14   -0.79    1.21
  -1   0 -14   -0.80    0.81
  -1   0 -14   -1.21    0.85
   1   0  14    0.13    1.35
  -1   0 -15   -0.86    1.41
  -1   0 -15   -0.75    0.90
  -1   0 -15   -1.36    0.97
   1   0  15    1.05    1.31
  -1   0 -16    1.66    1.68
  -1   0 -16    1.52    1.01
  -1   0 -16    1.70    1.02
   1   0  16   -0.65    1.64
  -1   0 -17    0.21    1.07
  -1   0 -17    1.58    1.26
   1   0  17    0.80    1.80
  -1   0 -18    6.99    1.23
  -1   0 -18    9.07    1.46
   1   0  18    9.40    2.11
  -1   0 -19    0.16    1.12
  -1   0 -19    1.26    1.47
   1   0  19   -5.14    2.01
  -1   0 -20    0.85    1.75
   1   0  20   -1.13    2.38
  -1  -1  21   -1.15    2.73
  -1   1  21   -0.96    2.57
   1  -1 -21   -0.76    1.92
   1   1 -21    1.15    2.31
  -1  -1  20    6.43    2.21
  -1   1  20    4.68    2.42
   1  -1 -20    8.26    3.25
   1  -1 -20    8.53    2.41
   1  -1 -20    4.72    1.69
   1   1 -20    6.23    1.85
  -1  -1  19    3.90    2.02
  -1   1  19    5.34    2.14
   1  -1 -19    4.98    2.83
   1  -1 -19    6.36    2.09
   1  -1 -19    5.13    1.56
   1   1 -19    9.18    1.63
  -1  -1  18   35.71    3.28
  -1   1  18   42.24    3.33
   1  -1 -18   39.24    3.71
   1  -1 -18   36.46    3.24
   1  -1 -18   35.29    3.15
   1   1 -18   40.14    2.92
  -1  -1  17   28.67    3.09
  -1   1  17   31.35    2.96
   1  -1 -17   30.80    3.33
   1  -1 -17   27.13    2.85
   1  -1 -17   29.64    2.41
   1   1 -17   26.00    2.62
   1   1 -17   35.26    2.44
  -1  -1  16   22.47    2.15
  -1   1  16   20.59    2.13
   1  -1 -16   23.92    2.95
   1  -1 -16   22.21    2.45
   1  -1 -16   16.44    1.94
   1   1 -16   20.48    2.23
   1   1 -16   20.98    2.04
  -1  -1  15    0.06    1.24
  -1   1  15   -1.55    1.36
   1  -1 -15    1.29    1.47
   1  -1 -15   -0.42    1.18
   1  -1 -15   -0.56    1.02
   1   1 -15   -0.41    1.09
   1   1 -15   -1.70    0.91
  -1  -1  14   40.62    2.62
  -1  -1  14   39.84    2.17
  -1   1  14   38.14    2.40
  -1   1  14   43.41    2.53
  -1   1  14   44.45    2.13
   1  -1 -14   45.75    2.53
   1  -1 -14   40.86    2.27
   1  -1 -14   41.14    2.28
   1   1 -14   49.39    2.40
   1   1 -14   44.33    2.22
  -1  -1  13    0.89    1.17
  -1  -1  13    2.25    0.92
  -1   1  13    3.12    1.18
  -1   1  13    2.38    1.14
  -1   1  13    3.61    0.89
   1  -1 -13    4.27    1.24
   1  -1 -13    2.36    1.11
   1  -1 -13    4.12    0.90
   1   1 -13    3.06    0.96
   1   1 -13    4.49    1.03
  -1  -1  12   28.29    2.07
  -1  -1  12   30.76    1.78
  -1   1  12   34.92    1.90
  -1   1  12   34.27    1.98
  -1   1  12   28.11    1.65
   1  -1 -12   29.60    1.77
   1  -1 -12   34.75    1.87
   1  -1 -12   33.61    1.89
   1   1 -12   27.81    1.73
   1   1 -12   30.61    1.81
  -1  -1  11    3.10    1.05
  -1  -1  11    4.70    0.91
  -1   1  11    4.42    0.97
  -1   1  11    6.11    1.10
  -1   1  11    3.75    0.82
   1  -1 -11    4.78    1.03
   1  -1 -11    3.14    0.91
   1  -1 -11    3.51    0.71
   1   1 -11    3.79    0.98
   1   1 -11    2.95    0.75
  -1  -1  10    7.73    1.18
  -1  -1  10    8.55    0.98
  -1   1  10    8.20    1.02
  -1   1  10    6.87    0.96
  -1   1  10    7.34    0.93
   1  -1 -10    8.11    1.01
   1  -1 -10    8.89    1.01
   1  -1 -10    5.97    0.87
   1   1 -10    7.59    1.07
   1   1 -10    6.79    0.95
  -1  -1   9  125.58    2.75
  -1  -1   9  124.16    2.61
  -1   1   9  119.08    2.26
  -1   1   9  125.85    2.42
  -1   1   9  125.52    2.61
   1  -1  -9  120.15    2.25
   1  -1  -9  125.60    2.38
   1  -1  -9  121.83    2.59
   1   1  -9  122.85    2.75
   1   1  -9  122.82    2.62
  -1  -1   8  117.74    2.53
  -1  -1   8  116.19    2.43
  -1   1   8  112.95    2.08
  -1   1   8  121.85    2.28
  -1   1   8  115.88    2.39
   1  -1  -8  111.98    2.02
   1  -1  -8  116.66    2.22
   1  -1  -8  113.58    2.39
   1   1  -8  118.06    2.52
   1   1  -8  117.97    2.45
  -1  -1   7  466.68    4.32
  -1   1   7  439.71    3.41
  -1   1   7  476.78    4.03
  -1   1   7  462.65    4.28
   1  -1  -7  444.90    3.40
   1  -1  -7  459.46    3.91
   1  -1  -7  457.22    4.29
   1   1  -7  463.51    4.39
   1   1  -7  459.75    4.31
  -1  -1   6 1325.29    6.89
  -1  -1   6 1363.44    3.01
  -1  -1   6 1362.28    6.83
  -1   1   6 1288.44    5.15
  -1   1   6 1400.35    6.50
  -1   1   6 1346.06    6.75
   1  -1  -6 1279.59    5.11
   1  -1  -6 1335.55    6.30
   1  -1  -6 1339.12    6.77
   1   1  -6 1315.70    6.79
   1   1  -6 1333.81    2.99
   1   1  -6 1353.82    6.84
  -1  -1   5 1547.65    6.89
  -1  -1   5 1577.60    3.61
  -1  -1   5 1589.88    6.87
  -1   1   5 1515.52    4.94
  -1   1   5 1589.48    6.62
  -1   1   5 1576.21    6.79
   1  -1  -5 1504.79    4.91
   1  -1  -5 1555.06    6.51
   1  -1  -5 1558.86    6.79
   1   1  -5 1527.71    6.79
   1   1  -5 1529.49    4.18
   1   1  -5 1570.26    6.86
  -1  -1   4  470.98    3.58
  -1  -1   4  492.29    2.25
  -1  -1   4  498.89    3.62
  -1   1   4  457.94    2.40
  -1   1   4  476.67    3.55
  -1   1   4  481.29    3.53
   1  -1  -4  455.82    2.38
   1  -1  -4  484.81    3.54
   1  -1  -4  488.93    3.59
   1   1  -4  469.75    3.52
   1   1  -4  484.63    2.25
   1   1  -4  495.62    3.63
  -1  -1   3 1460.99    5.57
  -1  -1   3 1485.75    4.19
  -1  -1   3 1539.27    5.84
  -1   1   3 1434.61    3.88
  -1   1   3 1476.11    5.83
  -1   1   3 1492.56    5.68
   1  -1  -3 1390.81    3.51
   1  -1  -3 1480.80    5.81
   1  -1  -3 1497.61    5.73
   1   1  -3 1450.83    5.51
   1   1  -3 1455.64    5.21
   1   1  -3 1535.03    5.86
  -1  -1   2 1117.23    4.32
  -1  -1   2 1159.02    4.00
  -1  -1   2 1228.80    4.89
  -1   1   2 1145.68    3.19
  -1   1   2 1167.65    4.94
  -1   1   2 1159.87    4.68
   1  -1  -2 1159.92    2.92
   1  -1  -2 1147.85    4.87
   1  -1  -2 1150.27    4.69
   1   1  -2 1123.91    4.31
   1   1  -2 1192.28    4.09
  -1  -1   1 2075.50    8.29
  -1  -1   1 2142.06    9.21
  -1   1   1 2187.22    9.04
  -1   1   1 2269.35    6.25
   1  -1  -1 2154.86    7.63
   1  -1  -1 2171.05    9.03
   1  -1  -1 2223.70    6.89
   1   1  -1 2116.90    8.28
   1   1  -1 2377.85    8.47
  -1  -1   0   36.77    0.71
  -1  -1   0   38.89    1.21
  -1  -1   0   37.61    1.08
  -1   1   0   41.96    1.12
   1  -1   0   37.64    1.07
   1   1   0   36.35    0.71
   1   1   0   37.22    1.18
  -1  -1  -1  110.45    0.81
  -1  -1  -1  113.15    1.75
  -1  -1  -1  108.45    1.58
  -1   1  -1  116.93    1.48
   1  -1   1  120.29    1.51
   1  -1   1  110.68    1.41
   1  -1   1  110.39    1.59
   1   1   1  104.30    0.78
   1   1   1  110.94    1.59
  -1  -1  -2   27.65    1.21
  -1  -1  -2   30.77    1.12
  -1   1  -2   28.44    1.04
  -1   1  -2   30.03    0.91
   1  -1   2   28.11    1.16
   1  -1   2   31.91    0.90
   1  -1   2   28.90    1.08
   1   1   2   31.87    0.53
   1   1   2   28.33    1.22
   1   1   2   29.50    1.06
  -1  -1  -3  523.48    3.62
  -1  -1  -3  551.05    3.78
  -1   1  -3  532.20    3.64
  -1   1  -3  557.61    3.77
   1  -1   3  539.69    3.71
   1  -1   3  549.63    2.31
   1  -1   3  542.10    3.70
   1   1   3  534.58    2.23
   1   1   3  548.62    3.73
   1   1   3  554.30    3.76
  -1  -1  -4 3156.01   11.31
  -1  -1  -4 3165.63   10.86
  -1   1  -4 3194.89   17.66
  -1   1  -4 3229.41   10.86
   1  -1   4 3182.56   15.45
   1  -1   4 3373.61    8.10
   1  -1   4 3169.10    7.32
   1  -1   4 3231.84   11.96
   1   1   4 3014.14    9.89
   1   1   4 3324.77   10.44
   1   1   4 3269.71   12.31
  -1  -1  -5    0.06    0.54
  -1  -1  -5   -0.34    0.50
  -1   1  -5    1.36    0.60
  -1   1  -5    0.08    0.48
   1  -1   5   -0.53    0.58
   1  -1   5    0.89    0.58
   1   1   5    0.14    0.41
   1   1   5   -0.42    0.58
   1   1   5    0.79    0.57
  -1  -1  -6   18.57    1.17
  -1  -1  -6   18.87    1.21
  -1   1  -6   20.60    1.33
  -1   1  -6   19.63    1.22
   1  -1   6   18.88    1.28
   1  -1   6   18.40    1.21
   1   1   6   16.91    0.96
   1   1   6   18.52    1.22
   1   1   6   18.89    1.22
  -1  -1  -7    9.01    0.96
  -1  -1  -7    9.57    1.14
  -1  -1  -7    7.82    0.91
  -1   1  -7   10.36    1.21
  -1   1  -7    8.02    0.92
   1  -1   7    8.55    1.02
   1  -1   7    8.73    0.95
   1   1   7    9.69    1.07
   1   1   7    7.42    0.91
   1   1   7    7.93    0.93
  -1  -1  -8  193.35    2.62
  -1  -1  -8  193.28    2.80
  -1  -1  -8  189.93    3.15
  -1   1  -8  194.89    3.24
  -1   1  -8  197.50    3.20
   1  -1   8  190.46    3.19
   1  -1   8  187.91    3.14
   1   1   8  189.60    2.64
   1   1   8  201.39    2.91
   1   1   8  196.83    3.21
  -1  -1  -9    5.29    0.87
  -1  -1  -9    4.15    0.88
  -1  -1  -9    4.30    0.77
  -1   1  -9    4.99    0.86
  -1   1  -9    3.91    0.81
   1  -1   9    5.15    1.04
   1  -1   9    3.22    0.82
   1   1   9    3.67    0.85
   1   1   9    6.19    0.93
   1   1   9    2.32    0.82
  -1  -1 -10  120.12    2.53
  -1  -1 -10  123.63    2.56
  -1  -1 -10  121.92    2.90
  -1   1 -10  120.41    2.83
  -1   1 -10  120.97    2.85
   1  -1  10  122.03    2.97
   1  -1  10  121.13    2.87
   1   1  10  121.91    2.60
   1   1  10  127.17    2.61
   1   1  10  116.22    2.77
  -1  -1 -11   74.46    2.31
  -1  -1 -11   73.75    2.23
  -1  -1 -11   78.14    2.46
  -1   1 -11   72.35    2.29
  -1   1 -11   74.10    2.44
   1  -1  11   72.54    2.62
   1  -1  11   76.54    2.52
   1   1  11   74.96    2.39
   1   1  11   74.73    2.29
   1   1  11   71.94    2.39
  -1  -1 -12   -0.43    0.99
  -1  -1 -12    0.55    1.02
  -1  -1 -12   -0.09    0.66
  -1   1 -12   -0.31    0.78
  -1   1 -12   -0.79    0.72
   1  -1  12   -0.20    1.06
   1  -1  12    1.29    0.81
   1   1  12   -0.46    0.99
   1   1  12   -0.81    0.95
   1   1  12   -0.85    0.77
  -1  -1 -13   94.58    2.93
  -1  -1 -13   97.76    2.79
  -1  -1 -13   99.48    3.08
  -1   1 -13   93.54    2.96
  -1   1 -13   97.56    3.01
   1  -1  13   96.38    3.27
   1  -1  13   94.22    3.03
   1   1  13   94.18    2.96
   1   1  13  104.38    2.94
   1   1  13   95.71    3.84
  -1  -1 -14   36.01    2.31
  -1  -1 -14   39.06    2.19
  -1   1 -14   31.61    2.34
  -1   1 -14   39.46    2.23
   1  -1  14   35.94    2.57
   1   1  14   36.12    2.48
   1   1  14   43.19    2.57
  -1  -1 -15    3.30    1.43
  -1  -1 -15    0.89    1.03
  -1   1 -15    0.78    1.48
  -1   1 -15    1.77    0.89
   1  -1  15    2.75    1.57
   1   1  15    3.99    1.57
   1   1  15    5.01    1.43
  -1  -1 -16    9.97    1.76
  -1  -1 -16    6.67    1.56
  -1   1 -16   10.31    1.93
  -1   1 -16   11.35    1.59
   1  -1  16   11.41    1.78
   1   1  16    7.28    1.81
   1   1  16   10.89    1.88
  -1  -1 -17   11.47    1.98
  -1  -1 -17   10.14    1.72
  -1   1 -17   10.71    2.14
  -1   1 -17   13.91    1.51
   1  -1  17   11.67    2.25
   1   1  17   15.36    2.12
   1   1  17   18.12    2.12
  -1  -1 -18    0.91    1.98
  -1  -1 -18    4.38    1.47
  -1   1 -18   -2.63    1.67
   1  -1  18    1.10    1.99
   1   1  18    2.06    2.14
  -1  -1 -19    8.84    2.33
  -1  -1 -19    9.00    1.85
  -1   1 -19    5.90    1.57
   1  -1  19    5.09    2.14
   1   1  19    9.24    2.47
  -1  -1 -20    1.90    1.76
  -1   1 -20   -1.91    1.67
   1  -1  20   -0.47    2.42
   1   1  20   -0.43    2.50
  -1  -2  20    3.70    2.16
  -1   2  20   -0.59    2.39
   1  -2 -20    2.54    3.63
   1  -2 -20   -3.77    1.49
   1   2 -20    3.65    2.00
  -1  -2  19   -0.73    2.11
  -1   2  19    1.18    2.10
   1  -2 -19    1.32    2.84
   1  -2 -19    3.10    1.77
   1   2 -19    5.26    1.72
  -1  -2  18    2.99    1.81
  -1   2  18    2.04    1.84
   1  -2 -18    5.40    2.60
   1  -2 -18    1.32    1.32
   1   2 -18   -0.27    1.24
  -1  -2  17    5.64    1.67
  -1   2  17    2.23    1.66
  -1   2  17    2.42    2.04
   1  -2 -17    2.95    2.03
   1  -2 -17    4.32    2.20
   1  -2 -17    2.56    1.40
   1   2 -17    3.65    1.24
  -1  -2  16   10.38    1.65
  -1   2  16    9.73    1.71
  -1   2  16    4.26    1.88
   1  -2 -16    7.18    1.92
   1  -2 -16    7.86    1.98
   1  -2 -16    7.40    1.52
   1   2 -16    8.09    1.29
  -1  -2  15  131.77    4.04
  -1   2  15  118.25    3.17
  -1   2  15  130.59    3.96
   1  -2 -15  129.79    3.47
   1  -2 -15  126.17    3.95
   1  -2 -15  120.92    3.71
   1   2 -15  120.22    3.68
  -1  -2  14   22.33    2.41
  -1   2  14   25.81    2.09
  -1   2  14   23.73    2.76
   1  -2 -14   23.66    2.25
   1  -2 -14   25.57    2.63
   1  -2 -14   22.30    1.83
   1   2 -14   26.49    2.12
  -1  -2  13   36.49    2.48
  -1   2  13   34.51    2.01
  -1   2  13   38.05    2.52
  -1   2  13   27.28    2.01
   1  -2 -13   33.40    2.14
   1  -2 -13   34.16    2.56
   1  -2 -13   30.34    2.02
   1   2 -13   36.09    2.14
  -1  -2  12   31.58    2.36
  -1  -2  12   28.57    2.02
  -1   2  12   31.37    1.76
  -1   2  12   25.91    2.22
  -1   2  12   27.98    1.83
   1  -2 -12   27.98    1.87
   1  -2 -12   29.01    2.29
   1  -2 -12   30.41    1.97
   1   2 -12   27.63    2.05
   1   2 -12   32.35    2.05
  -1  -2  11  150.93    3.64
  -1  -2  11  159.44    3.49
  -1   2  11  151.99    2.61
  -1   2  11  170.24    3.61
  -1   2  11  152.38    3.40
   1  -2 -11  150.79    2.64
   1  -2 -11  149.78    3.34
   1  -2 -11  154.52    3.45
   1   2 -11  149.16    3.44
   1   2 -11  154.44    3.49
  -1  -2  10   -0.31    1.04
  -1  -2  10    1.16    0.72
  -1   2  10   -0.17    0.69
  -1   2  10   -0.70    0.99
  -1   2  10    0.85    0.72
   1  -2 -10    1.10    0.75
   1  -2 -10    0.54    0.89
   1  -2 -10    1.83    0.72
   1   2 -10    1.82    0.74
   1   2 -10    0.42    0.73
  -1  -2   9  640.94    6.28
  -1  -2   9  640.53    6.21
  -1   2   9  612.83    4.03
  -1   2   9  672.83    6.17
  -1   2   9  630.08    6.14
   1  -2  -9  607.17    4.01
   1  -2  -9  486.34    5.24
   1  -2  -9  640.75    6.25
   1   2  -9  630.72    6.13
   1   2  -9  654.53    6.34
  -1  -2   8    3.11    0.99
  -1  -2   8    5.43    0.52
  -1  -2   8    3.92    0.84
  -1   2   8    3.91    0.63
  -1   2   8    4.49    1.02
  -1   2   8    2.72    0.78
   1  -2  -8    4.62    0.68
   1  -2  -8    3.69    0.99
   1  -2  -8    4.31    0.86
   1   2  -8    5.48    0.99
   1   2  -8    5.55    0.54
   1   2  -8    4.80    0.97
  -1  -2   7    8.65    1.08
  -1  -2   7    7.95    0.86
  -1  -2   7    9.13    1.01
  -1   2   7    7.82    0.77
  -1   2   7    7.87    1.01
  -1   2   7    6.95    0.89
   1  -2  -7    7.73    0.81
   1  -2  -7    8.40    1.05
   1  -2  -7   10.52    1.29
   1   2  -7    9.41    1.08
   1   2  -7    8.08    0.82
   1   2  -7    7.28    0.93
  -1  -2   6  456.58    4.59
  -1  -2   6  483.45    3.10
  -1  -2   6  501.46    4.89
  -1   2   6  462.54    2.43
  -1   2   6  497.30    4.91
  -1   2   6  477.08    4.74
   1  -2  -6  452.77    2.40
   1  -2  -6  475.07    4.75
   1  -2  -6  493.75    4.88
   1   2  -6  467.52    4.59
   1   2  -6  488.94    3.12
   1   2  -6  491.79    4.89
  -1  -2   5  233.20    3.18
  -1  -2   5  245.16    2.44
  -1  -2   5  252.63    3.42
  -1   2   5  239.60    1.49
  -1   2   5  244.79    3.44
  -1   2   5  243.39    3.32
   1  -2  -5  220.46    1.43
   1  -2  -5  241.24    3.37
   1  -2  -5  242.50    3.37
   1   2  -5  234.88    3.13
   1   2  -5  242.80    2.40
   1   2  -5  252.08    3.42
  -1  -2   4   63.18    1.78
  -1  -2   4   63.64    1.52
  -1  -2   4   67.32    1.87
  -1   2   4   62.10    0.73
  -1   2   4   60.82    1.91
  -1   2   4   64.60    1.78
   1  -2  -4   57.09    0.72
   1  -2  -4   63.76    1.90
   1  -2  -4   64.34    1.84
   1   2  -4   62.09    1.70
   1   2  -4   65.81    1.51
  -1  -2   3    3.57    0.72
  -1  -2   3    3.31    0.67
  -1  -2   3    2.78    0.66
  -1   2   3    2.11    0.71
  -1   2   3    3.10    0.62
   1  -2  -3    2.65    0.30
   1  -2  -3    2.90    0.74
   1  -2  -3    1.52    0.59
   1   2  -3    2.44    0.61
   1   2  -3    1.81    0.62
  -1  -2   2    0.33    0.52
  -1  -2   2    0.80    0.61
  -1  -2   2    0.33    0.54
  -1   2   2    1.25    0.68
  -1   2   2    0.92    0.57
   1  -2  -2    0.12    0.30
   1  -2  -2    0.79    0.33
   1  -2  -2    0.62    0.57
   1  -2  -2    0.85    0.60
   1   2  -2    0.45    0.50
   1   2  -2    0.55    0.57
  -1  -2   1   63.70    1.28
  -1  -2   1   66.87    1.70
  -1   2   1   66.06    1.78
   1  -2  -1   65.23    1.11
   1  -2  -1   56.72    1.08
   1  -2  -1   65.64    1.70
   1  -2  -1   65.93    1.72
   1   2  -1   62.50    1.27
   1   2  -1   64.63    1.68
  -1  -2   0  256.60    1.95
  -1  -2   0  249.72    2.99
  -1  -2   0  260.91    3.14
  -1   2   0  260.30    3.00
   1  -2   0  242.35    2.20
   1  -2   0  254.70    2.93
   1   2   0  239.89    1.89
   1   2   0  249.53    3.01
  -1  -2  -1  167.64    1.27
  -1  -2  -1  185.52    2.72
  -1  -2  -1  184.03    2.69
  -1   2  -1  186.93    2.49
   1  -2   1  179.65    2.17
   1  -2   1  185.33    2.44
   1  -2   1  184.67    2.68
   1   2   1  181.37    1.32
   1   2   1  188.12    2.76
   1   2   1  183.44    2.69
  -1  -2  -2   26.63    1.47
  -1   2  -2   25.45    1.20
   1  -2   2   23.59    1.17
   1  -2   2   26.03    1.17
   1  -2   2   26.47    1.30
   1   2   2   27.69    1.43
   1   2   2   27.63    1.31
  -1  -2  -3   74.42    2.06
  -1  -2  -3   76.32    1.97
  -1   2  -3   71.14    1.75
  -1   2  -3   74.20    1.56
   1  -2   3   72.74    1.75
   1  -2   3   75.43    1.60
   1  -2   3   77.31    1.95
   1   2   3   75.65    2.02
   1   2   3   73.06    1.90
  -1  -2  -4  101.55    2.38
  -1  -2  -4   99.94    2.25
  -1   2  -4   98.13    2.10
  -1   2  -4  106.17    1.72
  -1   2  -4  103.25    2.29
   1  -2   4   92.20    2.07
   1  -2   4  103.80    1.74
   1  -2   4  100.90    2.24
   1   2   4  101.39    2.33
   1   2   4  101.93    2.26
  -1  -2  -5   58.92    1.97
  -1  -2  -5   59.11    1.91
  -1   2  -5   57.71    1.79
  -1   2  -5   59.55    1.89
   1  -2   5   53.69    1.86
   1  -2   5   56.88    1.33
   1  -2   5   62.04    1.93
   1   2   5   56.85    0.70
   1   2   5   53.74    0.72
   1   2   5   61.87    2.04
   1   2   5   62.72    1.94
  -1  -2  -6  518.33    5.05
  -1  -2  -6  561.44    5.38
  -1   2  -6  523.71    5.02
  -1   2  -6  545.35    5.27
   1  -2   6  523.60    5.08
   1  -2   6  549.36    2.99
   1  -2   6  531.08    5.18
   1   2   6  543.90    2.58
   1   2   6  505.52    2.51
   1   2   6  549.77    5.25
   1   2   6  536.33    5.24
  -1  -2  -7  292.67    3.97
  -1  -2  -7  303.56    4.17
  -1   2  -7  285.36    3.94
  -1   2  -7  295.43    4.10
   1  -2   7  292.27    4.06
   1  -2   7  296.42    1.91
   1  -2   7  264.41    3.87
   1   2   7  278.41    2.28
   1   2   7  301.40    4.10
   1   2   7  235.89    3.71
  -1  -2  -8   91.23    2.50
  -1  -2  -8   92.87    2.59
  -1   2  -8   92.43    2.47
  -1   2  -8   95.44    2.57
   1  -2   8   94.61    2.62
   1  -2   8   90.26    2.49
   1   2   8   86.30    1.62
   1   2   8   92.25    2.61
   1   2   8   86.29    2.48
  -1  -2  -9    6.39    1.12
  -1  -2  -9    6.92    1.05
  -1   2  -9    6.64    1.03
  -1   2  -9    8.73    1.11
   1  -2   9    6.58    1.21
   1  -2   9    9.04    1.17
   1   2   9    6.93    0.84
   1   2   9    9.15    1.28
   1   2   9    6.73    1.04
  -1  -2 -10  135.75    3.17
  -1  -2 -10  137.33    3.27
  -1   2 -10  133.91    3.24
  -1   2 -10  140.13    3.33
   1  -2  10  136.48    3.39
   1  -2  10  142.10    3.34
   1   2  10  131.53    2.36
   1   2  10  144.35    3.36
   1   2  10  130.62    3.24
  -1  -2 -11   10.34    1.51
  -1  -2 -11    8.64    1.31
  -1   2 -11    8.77    1.28
  -1   2 -11    8.69    1.41
   1  -2  11    9.91    1.40
   1  -2  11   11.46    1.42
   1   2  11    6.87    1.11
   1   2  11   11.07    1.51
   1   2  11    8.54    1.24
  -1  -2 -12   10.26    1.72
  -1  -2 -12    6.02    1.05
  -1   2 -12    8.71    1.46
   1  -2  12    8.60    1.43
   1   2  12    9.57    1.28
   1   2  12   10.17    1.56
  -1  -2 -13    6.96    1.68
  -1  -2 -13    5.59    1.30
  -1   2 -13    7.54    1.11
   1  -2  13    6.13    1.66
   1   2  13    5.39    1.32
   1   2  13    5.35    1.56
  -1  -2 -14    8.44    1.87
  -1  -2 -14    4.14    1.32
  -1   2 -14    8.12    1.37
   1  -2  14   10.72    1.56
   1   2  14    4.37    1.38
   1   2  14    7.25    1.76
  -1  -2 -15   -1.90    1.88
  -1  -2 -15   -1.86    0.96
  -1   2 -15   -1.55    1.15
   1  -2  15    4.31    1.50
   1   2  15   -1.04    1.44
   1   2  15   -1.90    1.63
  -1  -2 -16   92.70    4.05
  -1  -2 -16   78.37    3.40
  -1   2 -16   82.98    3.42
   1  -2  16   88.83    3.59
   1   2  16   89.25    3.57
   1   2  16   93.41    4.05
  -1  -2 -17    8.83    2.48
  -1  -2 -17    4.86    1.41
  -1   2 -17    1.46    1.51
   1  -2  17    6.29    1.90
   1   2  17    4.39    1.94
   1   2  17    6.88    2.11
  -1  -2 -18    8.16    2.76
  -1  -2 -18    6.53    1.58
  -1   2 -18   -1.73    1.50
   1  -2  18    5.91    2.14
   1   2  18   -0.08    2.02
   1   2  18    3.84    2.42
  -1  -2 -19    6.31    3.10
  -1  -2 -19    4.39    1.86
  -1   2 -19    3.02    1.61
   1  -2  19   -0.45    2.07
   1   2  19    2.94    2.36
   1   2  19    4.73    2.66
  -1  -3  18   21.17    2.94
  -1   3  18   17.02    2.24
  -1   3  18   21.27    3.11
   1  -3 -18   22.50    2.78
   1   3 -18   24.25    2.99
  -1  -3  17   -1.51    1.91
  -1   3  17    0.30    1.65
  -1   3  17    3.03    2.27
   1  -3 -17    2.63    2.84
   1  -3 -17   -0.15    1.38
   1   3 -17   -3.42    1.40
  -1  -3  16   -4.69    1.64
  -1   3  16   -0.06    1.44
  -1   3  16    1.16    1.96
   1  -3 -16    0.13    2.70
   1  -3 -16   -1.83    1.35
   1   3 -16   -0.62    1.46
  -1  -3  15    7.63    1.71
  -1   3  15    6.09    1.38
  -1   3  15    9.07    2.14
   1  -3 -15    5.99    1.46
   1   3 -15    6.30    1.27
  -1  -3  14   10.75    1.84
  -1   3  14    7.54    1.21
  -1   3  14    8.68    1.74
   1  -3 -14    6.98    2.17
   1  -3 -14    6.02    1.35
   1   3 -14    1.81    1.58
   1   3 -14   11.19    1.61
  -1  -3  13   10.94    1.79
  -1   3  13   12.99    1.58
  -1   3  13   11.72    1.99
   1  -3 -13   11.55    2.05
   1  -3 -13   10.88    1.51
   1   3 -13   11.56    1.69
  -1  -3  12  393.49    6.27
  -1   3  12  382.80    3.27
  -1   3  12  408.30    6.22
   1  -3 -12  383.56    6.05
   1  -3 -12  396.32    6.13
   1   3 -12  375.27    6.03
   1   3 -12  400.10    6.15
  -1  -3  11  155.38    4.04
  -1   3  11  152.03    1.99
  -1   3  11  171.94    4.26
  -1   3  11  149.86    5.02
   1  -3 -11  155.22    4.08
   1  -3 -11  166.77    4.03
   1   3 -11  154.44    4.07
   1   3 -11  160.67    3.91
  -1  -3  10   58.70    2.78
  -1  -3  10   60.01    1.47
  -1  -3  10   60.68    3.35
  -1   3  10   57.28    1.22
  -1   3  10   61.07    2.85
  -1   3  10   61.04    2.49
   1  -3 -10   57.45    2.79
   1  -3 -10   54.24    2.56
   1   3 -10   61.75    2.84
   1   3 -10   58.65    2.61
  -1  -3   9    3.47    1.37
  -1  -3   9    4.06    0.87
  -1  -3   9    3.07    0.94
  -1   3   9    2.40    0.38
  -1   3   9    4.81    1.27
  -1   3   9    3.52    0.94
   1  -3  -9    3.63    1.10
   1  -3  -9    5.86    1.11
   1   3  -9    3.19    1.24
   1   3  -9    4.63    0.77
   1   3  -9    2.31    0.97
  -1  -3   8   27.95    2.13
  -1  -3   8   25.09    1.52
  -1  -3   8   25.51    1.83
  -1   3   8   22.93    2.09
  -1   3   8   25.97    1.72
   1  -3  -8   24.02    1.84
   1  -3  -8   25.61    1.94
   1   3  -8   22.14    2.03
   1   3  -8   27.36    1.38
   1   3  -8   23.82    1.83
  -1  -3   7   98.76    2.90
  -1  -3   7  100.11    2.19
  -1  -3   7   93.88    2.71
  -1   3   7  101.29    2.97
  -1   3   7   95.60    2.68
   1  -3  -7   91.51    2.74
   1  -3  -7   99.81    2.91
   1   3  -7   91.76    2.71
   1   3  -7   94.46    2.06
  -1  -3   6    0.94    0.99
  -1  -3   6    0.60    0.91
  -1  -3   6    0.44    0.86
  -1   3   6   -0.86    0.90
  -1   3   6    1.49    0.85
   1  -3  -6    0.67    0.91
   1  -3  -6   -0.55    0.76
   1   3  -6    1.58    0.96
   1   3  -6    2.58    0.81
  -1  -3   5   17.22    1.62
  -1  -3   5   16.48    1.55
  -1  -3   5   12.60    1.44
  -1   3   5   14.80    1.66
  -1   3   5   16.03    1.41
   1  -3  -5   18.34    1.70
   1  -3  -5   14.73    1.53
   1   3  -5   14.26    1.52
   1   3  -5   14.23    1.36
  -1  -3   4   60.13    2.01
  -1  -3   4   64.78    2.13
  -1  -3   4   64.59    2.26
  -1   3   4   67.59    2.35
  -1   3   4   58.27    2.05
   1  -3  -4   66.16    2.29
   1  -3  -4   62.73    2.17
   1   3  -4   61.47    2.02
   1   3  -4   65.38    2.00
  -1  -3   3   67.26    1.89
  -1  -3   3   72.48    2.21
  -1  -3   3   75.18    2.33
  -1   3   3   71.83    2.37
   1  -3  -3   67.14    0.89
   1  -3  -3   65.43    0.88
   1  -3  -3   71.11    2.24
   1   3  -3   69.57    1.95
   1   3  -3   74.74    2.13
  -1  -3   2    1.36    0.71
  -1  -3   2    1.27    0.88
  -1  -3   2    1.40    0.71
  -1  -3   2   -0.56    0.62
  -1   3   2    0.41    0.80
   1  -3  -2   -0.54    0.39
   1  -3  -2   -0.82    0.42
   1  -3  -2    0.46    0.77
   1  -3  -2    0.27    0.65
   1   3  -2    1.52    0.71
   1   3  -2   -0.16    0.78
  -1  -3   1   21.25    1.19
  -1  -3   1   26.03    1.72
  -1  -3   1   21.62    1.48
  -1   3   1   22.98    1.65
   1  -3  -1   20.74    1.02
   1  -3  -1   22.07    0.98
   1  -3  -1   21.11    1.57
   1  -3  -1   20.97    1.49
   1   3  -1   19.75    1.18
   1   3  -1   23.93    1.63
  -1  -3   0   77.61    1.43
  -1  -3   0   80.07    2.34
  -1  -3   0   83.08    2.37
  -1   3   0   86.11    2.40
   1  -3   0   78.24    1.60
   1  -3   0   86.87    2.40
   1  -3   0   83.42    2.36
   1   3   0   79.28    1.48
   1   3   0   80.30    2.35
  -1  -3  -1    1.42    0.43
  -1  -3  -1   -0.63    0.71
  -1  -3  -1   -0.34    0.56
  -1   3  -1    1.38    0.83
   1  -3   1    1.20    0.61
   1  -3   1   -0.96    0.79
   1  -3   1   -1.36    0.71
   1  -3   1    0.04    0.77
   1   3   1   -0.94    0.78
  -1  -3  -2    1.58    0.77
  -1  -3  -2    0.52    0.78
  -1   3  -2    2.17    0.80
   1  -3   2    0.70    0.66
   1  -3   2    0.78    0.89
   1  -3   2    1.22    0.71
   1   3   2    1.88    0.86
  -1  -3  -3   34.65    1.78
  -1  -3  -3   32.75    1.75
  -1   3  -3   34.57    1.67
   1  -3   3   33.20    1.61
   1  -3   3   34.42    1.79
   1  -3   3   32.67    1.80
   1   3   3   34.66    1.95
   1   3   3   34.57    1.80
  -1  -3  -4    5.01    1.04
  -1  -3  -4    6.47    1.06
  -1   3  -4    4.42    0.89
   1  -3   4    2.23    0.85
   1  -3   4    3.90    0.99
   1  -3   4    4.58    0.90
   1   3   4    5.82    1.01
   1   3   4    4.96    0.94
  -1  -3  -5   29.55    1.86
  -1  -3  -5   27.02    1.75
  -1   3  -5   31.33    1.62
   1  -3   5   23.57    1.82
   1  -3   5   29.23    1.73
   1  -3   5   26.46    1.66
   1   3   5   27.32    1.90
   1   3   5   30.44    1.83
  -1  -3  -6    1.34    0.85
  -1  -3  -6    2.44    0.87
  -1   3  -6   -0.33    0.74
   1  -3   6    4.66    1.13
   1  -3   6    3.39    0.95
   1  -3   6    3.56    0.90
   1   3   6    2.21    1.04
   1   3   6    2.46    0.93
  -1  -3  -7   29.09    1.86
  -1  -3  -7   28.88    1.91
  -1   3  -7   31.49    2.06
  -1   3  -7   29.84    1.92
   1  -3   7   30.71    2.07
   1  -3   7   27.16    1.65
   1  -3   7   32.35    1.89
   1   3   7   28.11    2.12
   1   3   7   30.11    1.91
  -1  -3  -8   -0.50    0.91
  -1  -3  -8    1.05    0.99
  -1   3  -8   -0.10    1.08
  -1   3  -8   -0.03    0.79
   1  -3   8   -0.62    1.14
   1  -3   8    1.70    0.83
   1  -3   8   -0.82    0.96
   1   3   8   -0.43    1.13
   1   3   8    1.94    1.04
  -1  -3  -9   66.10    2.75
  -1  -3  -9   76.08    2.75
  -1   3  -9   61.22    2.75
  -1   3  -9   66.30    2.64
   1  -3   9   68.44    2.95
   1  -3   9   71.18    1.57
   1  -3   9   65.27    2.62
   1   3   9   66.08    3.05
   1   3   9   65.13    3.09
  -1  -3 -10    0.49    1.32
  -1  -3 -10   -0.91    0.91
  -1   3 -10    0.05    1.18
  -1   3 -10   -1.71    0.93
   1  -3  10   -0.03    1.32
   1   3  10    1.78    0.56
   1   3  10    2.20    0.58
   1   3  10   -2.06    1.10
  -1  -3 -11   21.93    2.60
  -1  -3 -11   21.01    1.98
  -1   3 -11   21.44    2.40
  -1   3 -11   20.06    1.95
   1  -3  11   19.30    2.13
   1   3  11   24.69    1.33
   1   3  11   20.57    1.23
   1   3  11   16.80    1.97
  -1  -3 -12    1.03    1.68
  -1  -3 -12   -1.21    1.07
  -1   3 -12    1.87    1.64
  -1   3 -12    0.28    1.00
   1  -3  12    0.40    1.42
   1   3  12    0.99    0.90
   1   3  12    0.85    0.86
   1   3  12    1.34    1.51
  -1  -3 -13    2.82    2.04
  -1  -3 -13    0.40    1.01
  -1   3 -13    2.29    1.25
   1  -3  13    2.71    1.71
   1   3  13    1.02    1.09
   1   3  13    1.37    1.02
   1   3  13    2.03    1.79
  -1  -3 -14    7.43    1.49
  -1   3 -14    8.64    1.82
   1  -3  14   10.05    1.90
   1   3  14    8.03    1.45
   1   3  14    9.66    1.37
   1   3  14   11.91    2.26
  -1  -3 -15    7.20    1.41
  -1   3 -15    5.10    1.29
   1  -3  15    6.15    1.77
   1   3  15    2.18    1.59
   1   3  15    5.67    1.49
   1   3  15    6.99    2.17
  -1  -3 -16    2.88    2.84
  -1  -3 -16    2.60    1.37
  -1   3 -16    2.57    1.57
   1  -3  16    1.23    1.95
   1   3  16    3.13    1.92
   1   3  16    2.11    1.62
   1   3  16   -3.23    2.00
  -1  -3 -17    7.21    2.13
  -1   3 -17    3.83    1.95
   1  -3  17    4.06    2.03
   1   3  17   -1.29    3.57
   1   3  17    4.99    1.88
   1   3  17    6.94    2.57
  -1  -3 -18   -1.28    1.73
  -1   3 -18    4.24    1.87
   1  -3  18    1.33    2.21
   1   3  18   -1.62    2.07
   1   3  18   -1.41    3.12
  -1  -4  16   25.86    2.95
  -1   4  16   24.43    3.13
   1  -4 -16   28.23    3.07
   1   4 -16   23.66    2.21
  -1  -4  15    5.44    2.47
  -1   4  15   10.99    2.51
   1  -4 -15    6.49    1.90
   1   4 -15    6.07    1.97
  -1  -4  14    7.82    2.30
  -1   4  14    8.36    2.39
   1  -4 -14    7.46    1.63
  -1  -4  13    1.59    2.03
  -1   4  13    4.49    1.99
   1  -4 -13    3.76    1.52
  -1  -4  12    2.91    1.94
  -1   4  12    2.97    1.75
   1  -4 -12    3.36    2.17
   1  -4 -12    1.05    1.47
   1   4 -12    1.76    2.23
  -1  -4  11   78.58    3.84
  -1  -4  11   80.38    2.36
  -1   4  11   78.80    3.58
   1  -4 -11   52.64    3.53
   1  -4 -11   79.10    3.38
  -1  -4  10    5.62    1.87
  -1  -4  10    4.21    1.40
  -1   4  10    5.83    1.58
   1  -4 -10    4.06    1.53
   1   4 -10    4.25    1.93
   1   4 -10    3.61    1.10
  -1  -4   9    1.55    1.63
  -1  -4   9    3.98    1.39
  -1   4   9   -0.62    1.31
   1  -4  -9    2.60    1.28
   1   4  -9    3.98    1.67
   1   4  -9    2.85    1.15
  -1  -4   8    3.99    1.56
  -1  -4   8    6.03    1.44
  -1   4   8    5.32    1.33
   1  -4  -8    5.21    1.38
   1   4  -8    4.45    1.56
   1   4  -8    4.92    1.15
  -1  -4   7   23.41    2.49
  -1  -4   7   27.50    2.41
  -1   4   7   31.28    2.31
   1  -4  -7   24.90    2.34
   1   4  -7   29.23    2.54
   1   4  -7   33.25    2.15
  -1  -4   6   90.59    3.10
  -1  -4   6  100.68    3.13
  -1   4   6  103.75    3.41
   1  -4  -6   92.01    3.29
   1   4  -6   94.08    3.11
   1   4  -6  104.54    2.92
  -1  -4   5  190.99    3.71
  -1  -4   5  189.80    3.89
  -1   4   5  197.42    4.39
   1  -4  -5  187.74    4.15
   1  -4  -5  188.37    4.21
   1   4  -5  185.32    3.73
   1   4  -5  197.51    3.78
  -1  -4   4   26.81    2.05
  -1  -4   4   28.64    2.58
  -1   4   4   33.25    2.43
   1  -4  -4   31.40    2.25
   1  -4  -4   30.45    2.18
   1   4  -4   29.65    2.13
   1   4  -4   31.37    2.21
  -1  -4   3    1.39    1.06
  -1  -4   3    0.18    1.41
  -1  -4   3    0.79    0.95
  -1  -4   3    0.47    0.84
  -1   4   3    0.80    1.20
   1  -4  -3    1.12    1.20
   1  -4  -3    1.92    0.94
   1   4  -3    1.16    1.06
   1   4  -3    0.54    1.18
  -1  -4   2   28.99    1.68
  -1  -4   2   30.98    2.62
  -1  -4   2   25.52    2.08
  -1  -4   2   29.55    1.98
  -1   4   2   33.98    2.37
   1  -4  -2   28.14    1.12
   1  -4  -2   26.76    1.10
   1  -4  -2   31.31    2.46
   1  -4  -2   28.95    2.06
   1   4  -2   24.84    2.27
  -1  -4   1   31.78    1.56
  -1  -4   1   27.90    2.56
  -1  -4   1   27.09    2.06
  -1   4   1   32.26    2.25
   1  -4  -1   29.69    1.39
   1  -4  -1   27.74    1.31
   1  -4  -1   33.97    2.47
   1  -4  -1   28.78    2.04
   1   4  -1   27.94    2.30
  -1  -4   0    1.62    0.70
  -1  -4   0    5.26    1.45
  -1  -4   0    1.78    0.97
  -1   4   0    2.75    1.03
   1  -4   0    1.94    0.84
   1  -4   0    1.84    0.82
   1  -4   0    2.49    1.42
   1  -4   0    2.09    1.04
   1   4   0    1.58    1.23
  -1  -4  -1    8.06    0.91
  -1  -4  -1    9.50    0.91
  -1  -4  -1    8.97    1.55
  -1  -4  -1   11.09    1.32
  -1   4  -1    9.20    1.44
   1  -4   1    9.12    1.10
   1  -4   1    9.62    1.62
   1  -4   1    9.43    1.25
   1  -4   1    7.78    1.26
   1   4   1    8.78    1.51
  -1  -4  -2   -0.05    1.07
  -1  -4  -2    2.12    1.01
  -1   4  -2    1.60    1.15
   1  -4   2    1.31    0.96
   1  -4   2    0.00    1.40
   1  -4   2   -1.71    1.05
   1  -4   2   -1.60    0.94
   1   4   2   -2.03    1.13
  -1  -4  -3   -0.38    1.04
  -1  -4  -3    1.47    1.00
  -1   4  -3   -1.14    1.04
   1  -4   3   -0.35    1.01
   1  -4   3   -1.93    1.33
   1  -4   3    0.65    0.98
   1   4   3    0.95    1.18
  -1  -4  -4   15.90    1.89
  -1  -4  -4   15.10    1.82
  -1   4  -4   19.44    1.99
   1  -4   4   19.04    2.03
   1  -4   4   17.50    1.81
   1  -4   4   13.81    1.64
   1   4   4   17.88    2.22
  -1  -4  -5   24.33    2.05
  -1   4  -5   21.70    2.18
   1  -4   5   20.60    2.20
   1  -4   5   28.07    2.55
   1  -4   5   14.58    1.69
   1   4   5   23.32    2.42
  -1  -4  -6   15.65    1.66
  -1   4  -6   20.34    2.03
   1  -4   6   14.95    1.73
   1  -4   6   17.00    1.90
   1   4   6   18.12    1.95
  -1  -4  -7    1.90    1.10
   1  -4   7   -0.59    1.31
   1  -4   7    1.94    1.51
   1   4   7   -1.62    1.07
  -1  -4  -8   -1.52    0.99
   1  -4   8   -0.75    1.42
   1  -4   8    0.06    1.36
   1   4   8    1.83    1.60
  -1  -4  -9    1.64    1.23
   1  -4   9    3.20    1.71
   1  -4   9   -0.50    1.29
   1   4   9    0.23    1.29
  -1  -4 -10    0.24    1.64
  -1  -4 -10   11.54    1.52
   1  -4  10   11.59    2.04
   1  -4  10   10.48    1.37
   1   4  10   12.05    1.90
  -1  -4 -11    3.07    2.15
  -1  -4 -11   -0.10    1.47
   1  -4  11    1.53    1.71
   1  -4  11   -0.56    0.95
   1   4  11    0.39    1.48
  -1  -4 -12    5.27    1.53
   1  -4  12    3.52    2.01
   1   4  12    6.45    1.97
  -1  -4 -13   20.95    2.25
  -1   4 -13   18.95    2.04
   1  -4  13   17.00    2.66
   1   4  13   17.33    2.62
  -1  -4 -14   13.87    2.11
  -1   4 -14   13.84    2.14
   1  -4  14   13.67    2.59
   1   4  14   12.16    2.30
  -1  -4 -15    8.18    1.69
  -1   4 -15    7.43    2.04
   1  -4  15    7.25    2.59
   1   4  15    8.36    2.79
  -1  -5  13    8.82    2.82
  -1   5  13   11.81    3.22
   1  -5 -13    5.73    2.21
  -1  -5  12   -0.95    2.38
  -1   5  12   -0.71    2.01
   1  -5 -12   -3.11    2.01
  -1  -5  11    8.84    2.55
  -1  -5  11    5.76    2.35
  -1   5  11    3.70    2.11
   1  -5 -11    3.37    1.98
  -1  -5  10    5.98    2.29
  -1  -5  10    5.55    2.36
  -1   5  10    7.47    1.96
   1  -5 -10    3.42    1.69
   1   5 -10    7.89    1.81
  -1  -5   9    7.71    2.17
  -1  -5   9    4.67    2.22
  -1   5   9    3.74    1.69
   1  -5  -9    2.45    1.76
   1   5  -9    4.50    1.79
  -1  -5   8   -2.10    1.93
  -1  -5   8   -2.51    2.02
  -1   5   8    0.14    1.63
   1  -5  -8    3.07    1.64
   1   5  -8    0.29    1.64
  -1  -5   7    0.48    1.96
  -1  -5   7    1.48    2.11
  -1   5   7    5.91    1.63
   1  -5  -7    0.18    1.38
   1   5  -7    1.91    1.67
  -1  -5   6    4.56    1.82
  -1  -5   6    6.51    2.34
  -1  -5   6    3.61    1.31
  -1   5   6    6.72    1.87
   1  -5  -6    6.13    1.68
   1   5  -6    8.48    1.80
  -1  -5   5   65.48    3.04
  -1  -5   5   65.76    4.10
  -1  -5   5   67.28    3.25
  -1   5   5   76.32    3.68
   1  -5  -5   63.67    3.73
   1  -5  -5   64.94    3.34
   1   5  -5   75.17    3.48
  -1  -5   4   61.94    2.81
  -1  -5   4   54.61    3.98
  -1  -5   4   55.99    3.02
  -1   5   4   59.80    3.41
   1  -5  -4   53.96    3.93
   1  -5  -4   53.11    3.10
   1   5  -4   64.17    3.44
  -1  -5   3    5.99    1.48
  -1  -5   3    2.76    2.12
  -1  -5   3    2.84    1.34
  -1   5   3    4.62    1.76
   1  -5  -3    5.65    2.14
   1  -5  -3    2.88    1.41
   1   5  -3    4.21    1.75
  -1  -5   2  120.06    2.81
  -1  -5   2  128.76    4.84
  -1  -5   2  129.97    3.92
  -1   5   2  126.71    4.23
   1  -5  -2  118.66    1.39
   1  -5  -2  119.09    1.39
   1  -5  -2  131.20    4.81
   1  -5  -2  128.99    3.94
   1   5  -2  122.29    4.12
  -1  -5   1   79.79    2.26
  -1  -5   1   79.93    4.34
  -1  -5   1   83.45    3.35
  -1   5   1   90.67    3.78
   1  -5  -1   82.58    1.99
   1  -5  -1   80.97    1.92
   1  -5  -1   86.86    4.40
   1  -5  -1   85.22    3.39
   1   5  -1   86.50    3.76
  -1  -5   0    1.19    0.90
  -1  -5   0    0.36    0.86
  -1  -5   0   -4.05    1.99
  -1  -5   0   -0.10    1.29
  -1   5   0    1.76    1.62
   1  -5   0   -2.36    1.04
   1  -5   0   -0.32    1.10
   1  -5   0   -1.52    2.06
   1  -5   0    0.78    1.43
   1   5   0   -1.64    1.52
  -1  -5  -1   28.87    0.80
  -1  -5  -1   29.84    0.84
  -1  -5  -1   30.98    3.75
  -1  -5  -1   27.34    2.53
  -1   5  -1   33.39    3.06
   1  -5   1   27.44    2.34
   1  -5   1   28.34    2.09
   1  -5   1   27.49    2.79
   1  -5   1   31.76    2.52
   1   5   1   26.45    2.97
  -1  -5  -2   -1.90    1.91
  -1  -5  -2    1.21    1.29
  -1   5  -2    0.85    1.56
   1  -5   2    0.75    1.40
   1  -5   2    1.03    1.32
   1  -5   2   -2.75    2.11
   1  -5   2    2.20    1.29
   1   5   2   -2.82    1.57
  -1  -5  -3   20.06    2.50
  -1  -5  -3   28.29    2.55
  -1   5  -3   24.24    2.50
   1  -5   3   27.72    2.46
   1  -5   3   24.27    2.77
   1  -5   3   24.07    2.46
   1   5   3   25.98    2.99
  -1  -5  -4   15.00    2.32
  -1  -5  -4   26.94    2.50
  -1   5  -4   18.31    2.15
   1  -5   4   15.50    1.89
   1  -5   4   23.93    2.88
   1  -5   4   20.30    1.94
   1   5   4   18.63    2.10
  -1  -5  -5    1.32    1.48
  -1   5  -5    0.66    1.61
   1  -5   5    1.92    1.69
   1  -5   5    2.45    2.34
   1  -5   5   -1.11    1.30
   1   5   5    3.08    1.68
  -1  -5  -6    7.32    1.64
  -1   5  -6    8.17    1.80
   1  -5   6    8.83    1.93
   1  -5   6    7.85    2.59
   1   5   6    7.43    1.83
  -1  -5  -7    4.75    1.43
   1  -5   7    2.73    1.94
   1  -5   7   -0.44    2.14
   1   5   7   -0.04    1.53
  -1  -5  -8    4.39    1.62
   1  -5   8    0.71    1.99
   1  -5   8    1.92    2.23
   1   5   8    4.16    1.91
  -1  -5  -9    5.91    1.77
   1  -5   9    6.67    2.30
   1  -5   9    7.75    2.27
   1   5   9    7.46    1.96
  -1  -5 -10    8.82    1.97
   1  -5  10    0.14    2.32
   1  -5  10    4.59    2.20
   1   5  10    6.17    1.97
  -1  -5 -11    7.56    1.81
   1  -5  11    9.08    2.81
   1   5  11   15.40    2.24
  -1  -5 -12    5.42    1.96
   1  -5  12    3.07    2.77
   1   5  12    2.02    2.08
  -1  -6   6    2.24    2.35
  -1  -6   6   -5.26    3.44
  -1  -6   6    2.17    1.86
  -1   6   6   -1.29    2.16
   1  -6  -6    2.65    2.55
   1   6  -6    2.36    2.60
  -1  -6   5    2.03    2.14
  -1  -6   5   -0.25    3.49
  -1  -6   5   -2.02    1.80
  -1   6   5    8.29    2.40
   1  -6  -5    1.41    1.89
   1   6  -5    1.13    2.45
  -1  -6   4    3.88    2.06
  -1  -6   4   -0.99    1.81
  -1   6   4    6.91    2.38
   1  -6  -4    1.47    2.08
   1   6  -4    6.09    2.47
  -1  -6   3   21.56    2.18
  -1  -6   3   19.22    2.29
  -1   6   3   27.83    2.98
   1  -6  -3   26.03    2.55
   1   6  -3   29.53    3.03
  -1  -6   2   13.38    1.80
  -1  -6   2   15.12    2.49
  -1   6   2   14.12    2.82
   1  -6  -2    9.61    2.25
   1   6  -2   16.13    2.79
  -1  -6   1    2.37    1.32
  -1  -6   1   -1.19    1.83
  -1   6   1   -0.37    2.73
   1  -6  -1   -0.53    2.06
   1   6  -1   -0.07    2.06
  -1  -6   0    0.48    1.75
  -1   6   0    4.07    2.78
   1  -6   0    4.05    1.41
   1  -6   0   -0.12    1.82
   1   6   0   -0.63    1.85
  -1  -6  -1   85.83    4.25
  -1   6  -1   82.54    5.05
   1  -6   1   79.04    2.99
   1  -6   1   86.25    4.26
   1   6   1   83.91    4.62
  -1  -6  -2    9.43    2.36
  -1   6  -2    5.69    2.56
   1  -6   2    7.72    2.02
   1  -6   2    5.51    1.97
   1   6   2    6.70    2.41
  -1  -6  -3   12.36    2.02
  -1   6  -3    6.89    2.61
   1  -6   3    6.54    2.14
   1  -6   3    6.74    2.03
   1   6   3    5.94    2.34
  -1  -6  -4    0.36    1.95
  -1   6  -4    4.31    2.69
   1  -6   4    5.40    2.39
   1  -6   4    4.87    3.87
   1  -6   4    0.42    1.88
   1   6   4    7.70    2.39
  -1  -6  -5    2.69    2.05
  -1   6  -5    0.54    2.59
   1  -6   5    3.10    2.61
   1  -6   5    2.43    3.75
   1  -6   5    4.24    2.17
   1   6   5    5.87    2.28
  -1  -6  -6   40.92    3.79
   1  -6   6   46.43    4.43
   1  -6   6   37.55    4.34
   1  -6   6   52.75    4.20
   1   6   6   51.12    3.97
  -2   0  21    2.04    2.54
   2   0 -21   -2.43    1.75
  -2   0  20   65.40    4.18
   2   0 -20   59.50    1.98
   2   0 -20   60.01    3.54
  -2   0  19    0.69    1.88
   2   0 -19    0.59    2.41
   2   0 -19    1.32    1.29
   2   0 -19    0.35    0.98
   2   0 -19   -3.04    1.34
  -2   0  18   15.23    2.13
  -2   0  18   12.61    2.15
   2   0 -18   16.58    2.53
   2   0 -18   18.08    2.08
   2   0 -18   14.97    1.58
   2   0 -18   17.26    1.95
  -2   0  17   -0.80    1.57
   2   0 -17   -0.13    1.77
   2   0 -17    0.71    1.14
   2   0 -17   -1.34    0.84
   2   0 -17    0.27    1.16
  -2   0  16   21.90    2.23
  -2   0  16   19.93    2.20
   2   0 -16   24.28    2.54
   2   0 -16   20.13    1.75
   2   0 -16   18.74    1.37
   2   0 -16   18.36    2.06
  -2   0  15    1.08    1.26
  -2   0  15   -0.15    1.03
   2   0 -15    0.75    1.35
   2   0 -15    0.33    0.92
   2   0 -15    0.14    1.05
  -2   0  14   -1.95    1.13
  -2   0  14    1.00    0.95
   2   0 -14    2.01    1.28
   2   0 -14   -0.92    0.81
   2   0 -14   -0.73    0.81
  -2   0  13   -0.68    0.97
  -2   0  13    0.14    0.79
   2   0 -13    0.36    1.04
   2   0 -13   -0.09    0.76
   2   0 -13   -1.06    0.73
  -2   0  12   37.75    2.10
  -2   0  12   39.13    1.86
   2   0 -12   42.63    2.01
   2   0 -12   41.79    1.48
   2   0 -12   43.77    1.96
  -2   0  11    0.70    0.88
  -2   0  11   -0.01    0.58
   2   0 -11   -0.60    0.75
   2   0 -11    0.25    0.63
   2   0 -11   -0.35    0.60
  -2   0  10  176.02    3.14
  -2   0  10  173.86    3.02
   2   0 -10  177.07    3.01
   2   0 -10  180.06    2.28
   2   0 -10  175.11    3.08
  -2   0   9    0.94    0.79
  -2   0   9   -0.18    0.52
   2   0  -9    0.86    0.67
   2   0  -9    0.96    0.59
   2   0  -9   -0.24    0.65
  -2   0   8  118.61    2.37
  -2   0   8  119.39    2.25
   2   0  -8  120.48    2.27
   2   0  -8  126.44    1.82
   2   0  -8  118.90    2.29
  -2   0   7    0.51    0.67
  -2   0   7    0.51    0.44
   2   0  -7    0.27    0.55
   2   0  -7    0.27    0.43
   2   0  -7    0.57    0.52
  -2   0   6  174.24    2.38
  -2   0   6  177.64    2.24
   2   0  -6  175.24    2.35
   2   0  -6  185.78    1.94
   2   0  -6  181.63    2.30
  -2   0   5    0.00    0.57
  -2   0   5    0.12    0.39
   2   0  -5    0.75    0.56
   2   0  -5    0.13    0.42
  -2   0   4  282.09    2.54
  -2   0   4  279.40    2.21
   2   0  -4  281.67    2.52
   2   0  -4  199.23    1.83
   2   0  -4  288.94    2.26
  -2   0   3    0.20    0.48
  -2   0   3    0.10    0.28
   2   0  -3    0.14    0.44
   2   0  -3    0.11    0.35
   2   0  -3    0.17    0.30
  -2   0   2 1944.57   10.90
  -2   0   2 1662.14    8.20
  -2   0   2 1232.16    4.94
   2   0  -2 1216.93    4.12
   2   0  -2 1758.37    8.52
   2   0  -2 1695.88    5.76
  -2   0   1    0.15    0.51
   2   0  -1    0.60    0.38
  -2   0   0  253.91    2.16
   2   0   0   -0.12    0.28
   2   0   0  233.99    1.81
   2   0   0  225.34    1.01
  -2   0  -1    0.04    0.35
  -2   0  -1    0.02    0.27
  -2   0  -1   -0.05    0.25
   2   0   1    0.47    0.31
   2   0   1   -0.26    0.32
   2   0   1    0.40    0.22
  -2   0  -2   74.67    1.14
  -2   0  -2   52.09    1.05
   2   0   2   79.47    1.32
   2   0   2   77.00    1.20
   2   0   2   69.40    1.12
  -2   0  -3   -0.11    0.39
  -2   0  -3    0.03    0.40
   2   0   3   -0.01    0.45
   2   0   3   -0.25    0.37
  -2   0  -4   16.19    0.79
  -2   0  -4   16.60    0.98
   2   0   4   17.33    1.01
   2   0   4   18.00    0.88
   2   0   4   14.64    0.87
  -2   0  -5    0.05    0.41
  -2   0  -5   -0.20    0.44
   2   0   5   -0.17    0.59
   2   0   5   -0.01    0.44
   2   0   5   -0.01    0.42
  -2   0  -6  173.52    1.91
  -2   0  -6  170.12    2.59
   2   0   6  173.63    2.61
   2   0   6  182.89    1.99
   2   0   6  170.54    2.57
  -2   0  -7   -0.65    0.50
  -2   0  -7   -0.26    0.51
   2   0   7   -0.03    0.71
   2   0   7    0.84    0.56
   2   0   7   -0.53    0.58
  -2   0  -8  445.03    3.20
  -2   0  -8  426.53    4.58
   2   0   8  438.01    4.47
   2   0   8  455.04    3.26
   2   0   8  434.77    4.58
  -2   0  -9   -0.08    0.59
  -2   0  -9    0.20    0.78
   2   0   9    0.10    0.73
   2   0   9   -0.21    0.55
   2   0   9   -0.55    0.58
  -2   0 -10  440.17    3.43
  -2   0 -10  441.76    5.21
   2   0  10  445.74    5.05
   2   0  10  462.68    3.52
   2   0  10  429.12    5.09
  -2   0 -11   -1.26    0.66
  -2   0 -11   -0.04    0.74
   2   0  11    1.09    0.98
   2   0  11    0.25    0.72
   2   0  11   -1.02    0.66
  -2   0 -12  725.45    4.60
  -2   0 -12  736.13    7.39
   2   0  12  749.77    7.14
   2   0  12  778.30    4.80
   2   0  12  723.25    7.25
  -2   0 -13   -0.49    0.82
  -2   0 -13    0.90    0.91
   2   0  13    0.36    1.23
   2   0  13    0.24    0.92
   2   0  13   -0.07    0.89
  -2   0 -14    0.90    0.92
  -2   0 -14    0.30    0.91
   2   0  14   -1.17    1.28
   2   0  14    3.68    1.10
  -2   0 -15   -0.08    0.99
  -2   0 -15   -1.46    0.98
   2   0  15   -1.66    1.44
   2   0  15   -0.18    1.16
  -2   0 -16    9.78    1.23
  -2   0 -16    9.77    1.50
   2   0  16    8.70    2.01
  -2   0 -17   -0.71    1.12
  -2   0 -17    0.86    1.50
   2   0  17   -1.52    1.63
  -2   0 -18    6.79    1.27
  -2   0 -18    8.23    1.82
   2   0  18    6.04    2.32
  -2   0 -19   -0.92    1.78
   2   0  19    3.29    2.28
  -2   0 -20   13.32    2.31
   2   0  20   15.06    3.11
  -2  -1  21   35.85    4.07
  -2   1  21   45.50    4.16
   2  -1 -21   39.89    3.51
   2   1 -21   41.10    3.67
  -2  -1  20    0.13    2.13
  -2   1  20    4.59    2.19
   2  -1 -20    8.20    3.07
   2  -1 -20   -1.20    2.26
   2  -1 -20    4.63    1.66
   2   1 -20    2.27    1.55
  -2  -1  19    4.94    2.09
  -2   1  19    2.41    2.01
   2  -1 -19    6.95    2.70
   2  -1 -19    8.41    2.20
   2  -1 -19    0.81    1.70
   2   1 -19    5.05    1.67
  -2  -1  18   66.90    3.69
  -2   1  18   57.46    3.45
   2  -1 -18   57.60    3.93
   2  -1 -18   61.06    3.24
   2  -1 -18   61.36    3.49
   2   1 -18   66.22    4.70
   2   1 -18   57.81    3.12
  -2  -1  17   -0.75    1.40
  -2  -1  17   -0.67    1.89
  -2   1  17    1.58    1.63
   2  -1 -17   -0.23    1.84
   2  -1 -17   -1.67    1.54
   2  -1 -17   -1.15    1.27
   2   1 -17   -1.22    1.56
   2   1 -17    0.61    1.37
  -2  -1  16  143.50    4.17
  -2  -1  16  162.16    4.57
  -2   1  16  182.80    4.28
  -2   1  16  176.31    4.60
   2  -1 -16  174.77    4.35
   2  -1 -16  181.63    3.81
   2  -1 -16  140.12    3.79
   2   1 -16  169.62    4.39
   2   1 -16  150.68    3.96
  -2  -1  15   47.99    2.84
  -2  -1  15   49.31    2.64
  -2   1  15   47.73    2.72
  -2   1  15   49.35    2.52
   2  -1 -15   47.15    2.71
   2  -1 -15   54.86    2.59
   2  -1 -15   47.85    2.58
   2   1 -15   48.62    2.55
   2   1 -15   48.17    2.44
  -2  -1  14   13.55    1.69
  -2  -1  14   14.71    1.67
  -2   1  14   10.29    1.54
  -2   1  14   12.55    1.36
   2  -1 -14   15.32    1.74
   2  -1 -14   15.37    1.53
   2  -1 -14   12.16    1.50
   2   1 -14   12.74    1.54
   2   1 -14   14.45    1.74
  -2  -1  13    4.41    1.30
  -2  -1  13    5.00    1.05
  -2   1  13    4.07    1.19
  -2   1  13    5.85    1.00
   2  -1 -13    5.76    1.36
   2  -1 -13    5.35    1.19
   2  -1 -13    5.43    0.96
   2   1 -13    6.58    1.19
   2   1 -13    3.71    1.01
  -2  -1  12    0.38    0.96
  -2  -1  12   -0.24    0.70
  -2   1  12    1.09    0.97
  -2   1  12   -1.38    0.60
   2  -1 -12    0.65    0.97
   2  -1 -12    1.78    0.96
   2  -1 -12    0.49    0.71
   2   1 -12    1.08    0.85
   2   1 -12   -1.07    0.72
  -2  -1  11   26.45    1.93
  -2  -1  11   28.61    1.59
  -2   1  11   28.92    1.70
  -2   1  11   30.28    1.85
  -2   1  11   27.30    1.56
   2  -1 -11   28.84    1.72
   2  -1 -11   29.28    1.61
   2  -1 -11   24.57    1.47
   2   1 -11   22.77    1.57
   2   1 -11   24.03    0.82
   2   1 -11   26.93    0.80
   2   1 -11   27.82    1.60
  -2  -1  10    1.52    0.95
  -2  -1  10    3.30    0.76
  -2   1  10    1.98    0.83
  -2   1  10    4.19    0.97
  -2   1  10    1.59    0.68
   2  -1 -10    2.42    0.81
   2  -1 -10    2.84    0.85
   2  -1 -10    4.58    0.80
   2   1 -10    3.59    0.85
   2   1 -10    2.91    0.47
   2   1 -10    3.02    0.44
   2   1 -10    2.82    0.84
  -2  -1   9   14.58    1.56
  -2  -1   9   13.21    1.18
  -2   1   9   12.01    1.25
  -2   1   9   13.07    1.43
  -2   1   9   12.15    1.15
   2  -1  -9   14.00    1.19
   2  -1  -9   13.34    1.28
   2  -1  -9   12.74    1.16
   2   1  -9   14.02    1.29
   2   1  -9   13.35    0.70
   2   1  -9   13.09    1.23
  -2  -1   8   26.51    1.64
  -2  -1   8   25.86    1.35
  -2   1   8   25.21    1.23
  -2   1   8   24.72    1.48
  -2   1   8   24.59    1.29
   2  -1  -8   24.31    1.30
   2  -1  -8   25.37    1.35
   2  -1  -8   24.79    1.33
   2   1  -8   22.49    1.48
   2   1  -8   24.71    0.81
   2   1  -8   23.26    1.34
  -2  -1   7   61.49    1.96
  -2  -1   7   64.81    1.05
  -2  -1   7   65.96    1.76
  -2   1   7   60.59    1.53
  -2   1   7   64.30    1.81
  -2   1   7   63.62    1.70
   2  -1  -7   63.47    1.57
   2  -1  -7   63.81    1.74
   2  -1  -7   66.50    1.78
   2   1  -7   63.86    1.91
   2   1  -7   63.43    1.07
   2   1  -7   65.30    1.77
  -2  -1   6   18.45    1.27
  -2  -1   6   17.13    0.75
  -2  -1   6   18.43    1.08
  -2   1   6   16.68    0.97
  -2   1   6   17.47    1.20
  -2   1   6   17.46    1.02
   2  -1  -6   17.69    1.01
   2  -1  -6   16.25    1.11
   2  -1  -6   18.85    1.11
   2   1  -6   17.34    1.18
   2   1  -6   19.76    0.77
   2   1  -6   16.73    1.08
  -2  -1   5    4.06    0.75
  -2  -1   5    5.33    0.52
  -2  -1   5    4.34    0.62
  -2   1   5    3.07    0.51
  -2   1   5    3.72    0.69
  -2   1   5    3.15    0.56
   2  -1  -5    2.83    0.52
   2  -1  -5    3.47    0.68
   2  -1  -5    3.25    0.59
   2   1  -5    3.48    0.70
   2   1  -5    2.97    0.45
   2   1  -5    3.22    0.59
  -2  -1   4    2.87    0.68
  -2  -1   4    3.30    0.46
  -2  -1   4    4.85    0.62
  -2   1   4    3.44    0.48
  -2   1   4    3.45    0.65
  -2   1   4    3.94    0.57
   2  -1  -4    3.26    0.45
   2  -1  -4    3.59    0.66
   2  -1  -4    3.62    0.57
   2   1  -4    3.58    0.66
   2   1  -4    3.73    0.50
   2   1  -4    3.58    0.54
  -2  -1   3  152.62    2.00
  -2  -1   3  156.84    1.72
  -2  -1   3  163.80    1.96
  -2   1   3  170.14    1.65
  -2   1   3  161.73    2.19
  -2   1   3  152.94    1.84
   2  -1  -3  150.94    1.53
   2  -1  -3  159.85    2.12
   2  -1  -3  153.93    1.89
   2   1  -3  150.76    1.98
   2   1  -3  154.78    1.74
   2   1  -3  161.15    1.97
  -2  -1   2  335.04    2.56
  -2  -1   2  342.36    2.58
  -2  -1   2  362.55    2.69
  -2   1   2  345.60    2.25
  -2   1   2  347.66    2.95
  -2   1   2  347.11    2.55
   2  -1  -2  342.96    2.23
   2  -1  -2  337.64    2.85
   2  -1  -2  341.08    2.54
   2   1  -2  336.60    2.57
   2   1  -2  327.84    2.57
  -2  -1   1   24.24    0.92
  -2  -1   1   36.03    1.23
  -2  -1   1   32.18    1.02
  -2   1   1   22.68    0.90
   2  -1  -1   32.63    0.93
   2  -1  -1   41.82    1.26
   2  -1  -1   33.68    1.01
   2   1  -1   33.46    1.00
   2   1  -1   34.64    1.25
  -2  -1   0  249.10    1.83
  -2  -1   0  249.00    2.45
  -2  -1   0  260.72    2.28
   2  -1   0  256.07    2.19
   2  -1   0  262.54    2.33
   2   1   0  249.97    1.83
   2   1   0  250.20    2.50
   2   1   0  268.88    2.31
  -2  -1  -1  963.70    3.27
  -2  -1  -1  916.23    4.64
  -2  -1  -1  966.66    4.45
  -2   1  -1  981.52    4.40
   2  -1   1  988.02    4.09
   2  -1   1  963.27    4.33
   2   1   1  947.35    3.25
   2   1   1  954.90    4.77
   2   1   1  969.93    4.43
  -2  -1  -2    3.23    0.38
  -2  -1  -2    1.63    0.60
  -2  -1  -2    2.81    0.54
  -2   1  -2    2.52    0.49
   2  -1   2    3.20    0.50
   2   1   2    4.19    0.41
   2   1   2    4.47    0.67
   2   1   2    1.91    0.52
  -2  -1  -3   29.11    1.20
  -2  -1  -3   29.42    1.18
  -2   1  -3   26.25    1.12
   2  -1   3   29.20    1.18
   2  -1   3   29.09    0.79
   2  -1   3   28.33    1.10
   2   1   3   29.66    0.86
   2   1   3   30.12    1.25
   2   1   3   30.37    1.14
  -2  -1  -4 1001.68    5.42
  -2  -1  -4 1032.64    5.70
  -2   1  -4 1025.14    5.63
   2  -1   4 1016.57    5.81
   2  -1   4 1041.56    3.51
   2  -1   4 1018.87    5.58
   2   1   4 1030.32    4.27
   2   1   4 1004.25    4.24
   2   1   4 1033.13    5.54
   2   1   4 1028.08    5.65
  -2  -1  -5 1262.62    6.29
  -2  -1  -5 1260.63    6.73
  -2   1  -5 1270.27    6.72
   2  -1   5 1278.72    6.94
   2  -1   5 1345.56    3.73
   2  -1   5 1272.08    6.68
   2   1   5 1282.43    5.30
   2   1   5 1281.90    6.39
   2   1   5 1307.16    6.81
  -2  -1  -6   13.00    1.19
  -2  -1  -6   11.72    1.12
  -2   1  -6   11.32    1.12
   2  -1   6   13.21    1.35
   2  -1   6   11.81    0.61
   2  -1   6   12.66    1.13
   2   1   6   13.23    1.08
   2   1   6   14.01    1.31
   2   1   6   10.23    1.07
  -2  -1  -7   35.15    1.51
  -2  -1  -7   36.81    1.57
  -2   1  -7   36.12    1.57
   2  -1   7   37.36    1.79
   2  -1   7   37.08    0.73
   2  -1   7   37.08    1.63
   2   1   7   36.15    1.43
   2   1   7   42.08    1.70
   2   1   7   38.01    1.60
  -2  -1  -8    6.91    0.92
  -2  -1  -8    4.43    0.86
  -2   1  -8    6.50    0.92
  -2   1  -8    4.54    0.83
   2  -1   8    5.43    0.94
   2  -1   8    3.86    0.77
   2   1   8    6.96    0.88
   2   1   8    5.55    0.88
   2   1   8    3.92    0.82
  -2  -1  -9   26.60    1.54
  -2  -1  -9   27.35    1.51
  -2   1  -9   25.53    1.56
  -2   1  -9   25.51    1.57
   2  -1   9   24.67    1.67
   2  -1   9   24.67    1.50
   2   1   9   24.47    1.50
   2   1   9   25.84    1.56
   2   1   9   26.26    1.54
  -2  -1 -10    0.20    0.85
  -2  -1 -10    0.89    0.58
  -2   1 -10    1.56    0.75
  -2   1 -10    2.14    0.84
   2  -1  10    1.03    0.88
   2  -1  10    1.13    0.79
   2   1  10    3.51    0.93
   2   1  10    2.49    0.95
   2   1  10    2.39    0.73
  -2  -1 -11  120.94    2.72
  -2   1 -11  115.05    2.95
  -2   1 -11  121.46    3.09
   2  -1  11  116.91    3.09
   2  -1  11  117.48    3.03
   2   1  11  117.49    2.79
   2   1  11  126.80    2.80
   2   1  11  119.13    2.96
  -2  -1 -12    1.52    1.10
  -2  -1 -12    3.62    0.97
  -2   1 -12    2.24    0.94
   2  -1  12    0.41    1.15
   2  -1  12    2.26    0.89
   2   1  12    0.57    1.11
   2   1  12    1.77    1.08
   2   1  12    2.07    0.87
  -2  -1 -13    1.27    1.20
  -2  -1 -13    2.35    1.03
  -2   1 -13    1.25    1.12
   2  -1  13   -0.90    1.18
   2  -1  13    0.99    1.01
   2   1  13    2.61    1.33
   2   1  13    0.12    1.21
   2   1  13   -2.01    0.83
  -2  -1 -14   83.43    2.93
  -2  -1 -14   73.41    3.00
  -2   1 -14   76.58    2.96
   2  -1  14   82.36    3.40
   2   1  14   72.80    3.02
   2   1  14   81.12    3.02
  -2  -1 -15   11.36    1.74
  -2  -1 -15   14.68    1.71
  -2   1 -15    9.28    1.25
   2  -1  15   11.18    1.89
   2   1  15    8.42    1.68
   2   1  15   14.59    1.73
  -2  -1 -16    2.33    1.68
  -2  -1 -16    2.27    1.28
  -2   1 -16    3.57    1.36
   2  -1  16    3.41    1.77
   2   1  16   -0.32    1.77
   2   1  16    4.10    1.74
  -2  -1 -17    0.08    1.82
  -2  -1 -17    3.59    1.69
  -2   1 -17    4.39    1.34
   2  -1  17    5.09    1.94
   2   1  17    0.85    1.90
   2   1  17    2.58    2.06
  -2  -1 -18   -0.53    2.09
  -2  -1 -18    0.43    1.66
  -2   1 -18    1.48    1.60
   2  -1  18   -0.09    1.86
   2   1  18    3.10    2.18
   2   1  18    2.89    2.12
  -2  -1 -19    6.74    2.50
  -2  -1 -19    8.40    1.75
  -2   1 -19    4.95    1.85
   2  -1  19   13.12    2.72
   2   1  19    8.21    2.59
  -2  -1 -20    3.12    2.07
  -2   1 -20    0.84    1.91
   2  -1  20   13.62    2.89
   2   1  20    5.80    2.94
  -2  -2  20   -3.85    2.19
  -2   2  20    4.36    2.37
   2  -2 -20    8.71    3.27
   2  -2 -20    1.27    1.56
   2   2 -20    4.25    1.81
  -2  -2  19    2.83    2.07
  -2   2  19    1.44    2.05
   2  -2 -19    2.84    2.79
   2  -2 -19    0.62    2.56
   2  -2 -19    0.88    1.42
   2   2 -19    1.32    1.88
  -2  -2  18   -0.09    1.63
  -2   2  18    2.69    1.92
   2  -2 -18   -1.35    2.15
   2  -2 -18    5.35    2.34
   2  -2 -18   -0.21    1.39
   2   2 -18    1.69    1.62
  -2  -2  17    4.29    1.61
  -2   2  17    3.08    1.72
   2  -2 -17    4.56    2.03
   2  -2 -17    5.00    1.36
   2   2 -17    2.87    1.54
  -2  -2  16    6.20    1.58
  -2  -2  16    2.20    1.53
  -2   2  16    8.71    1.69
  -2   2  16   -0.57    1.87
   2  -2 -16    5.84    1.85
   2  -2 -16    5.19    1.91
   2  -2 -16    4.76    1.24
   2   2 -16   11.75    1.89
  -2  -2  15   26.58    2.68
  -2   2  15   25.59    2.29
  -2   2  15   34.09    3.09
   2  -2 -15   28.44    2.53
   2  -2 -15   30.06    2.89
   2  -2 -15   24.67    2.35
   2   2 -15   28.96    2.23
  -2  -2  14  222.74    4.79
  -2  -2  14  212.10    4.50
  -2   2  14  222.47    3.78
  -2   2  14  242.32    4.73
  -2   2  14  212.86    4.51
   2  -2 -14  217.79    3.81
   2  -2 -14  214.34    4.42
   2  -2 -14  220.96    4.50
   2   2 -14  223.74    4.56
  -2  -2  13  130.19    3.75
  -2  -2  13  128.93    3.48
  -2   2  13  127.76    2.91
  -2   2  13  146.19    3.72
  -2   2  13  124.39    3.39
   2  -2 -13  124.57    2.93
   2  -2 -13  129.85    3.51
   2  -2 -13  123.02    3.39
   2   2 -13  137.77    3.55
  -2  -2  12   -0.18    1.18
  -2  -2  12    2.09    0.89
  -2   2  12    4.80    1.04
  -2   2  12    3.89    1.30
  -2   2  12    3.84    1.13
   2  -2 -12    0.95    1.06
   2  -2 -12    5.13    1.33
   2  -2 -12    1.64    0.93
   2   2 -12    3.90    1.11
   2   2 -12    2.08    1.05
  -2  -2  11   22.23    1.98
  -2  -2  11   25.73    1.68
  -2   2  11   25.42    1.58
  -2   2  11   25.42    2.15
  -2   2  11   24.22    1.82
   2  -2 -11   26.79    1.65
   2  -2 -11   24.29    1.97
   2  -2 -11   23.54    1.76
   2   2 -11   21.55    1.88
   2   2 -11   27.89    1.82
  -2  -2  10   92.60    2.84
  -2  -2  10   87.23    2.54
  -2   2  10   84.60    1.95
  -2   2  10   89.14    2.72
  -2   2  10   91.83    2.61
   2  -2 -10   83.81    2.00
   2  -2 -10   83.53    2.55
   2  -2 -10   88.91    2.57
   2   2 -10   87.53    2.64
   2   2 -10   90.81    1.18
   2   2 -10   90.67    2.63
  -2  -2   9    7.96    1.20
  -2  -2   9    8.25    0.66
  -2  -2   9   10.19    1.17
  -2   2   9    8.10    0.81
  -2   2   9    8.60    1.08
  -2   2   9    8.21    1.08
   2  -2  -9    7.23    0.86
   2  -2  -9   10.15    1.19
   2  -2  -9    8.31    1.07
   2   2  -9    8.67    1.10
   2   2  -9    7.60    0.64
   2   2  -9    8.16    1.03
  -2  -2   8  448.05    5.05
  -2  -2   8  470.31    3.02
  -2  -2   8  453.18    4.98
  -2   2   8  439.25    3.28
  -2   2   8  462.20    5.02
  -2   2   8  447.40    4.92
   2  -2  -8  429.46    3.26
   2  -2  -8  441.02    4.86
   2  -2  -8  450.26    4.97
   2   2  -8  443.19    4.93
   2   2  -8  456.72    2.97
   2   2  -8  465.95    5.09
  -2  -2   7    0.55    0.87
  -2  -2   7    0.75    0.55
  -2  -2   7    0.34    0.55
  -2   2   7   -0.63    0.46
  -2   2   7   -1.32    0.77
  -2   2   7   -0.28    0.59
   2  -2  -7    1.34    0.57
   2  -2  -7   -0.48    0.71
   2  -2  -7   -0.04    0.66
   2   2  -7    2.09    0.78
   2   2  -7   -0.62    0.51
   2   2  -7    0.75    0.62
  -2  -2   6    3.74    0.93
  -2  -2   6    4.23    0.68
  -2  -2   6    4.49    0.77
  -2   2   6    6.95    0.76
  -2   2   6    3.53    0.83
  -2   2   6    4.02    0.70
   2  -2  -6    3.73    0.56
   2  -2  -6    4.05    0.87
   2  -2  -6    4.40    0.78
   2   2  -6    4.02    0.81
   2   2  -6    5.76    0.71
   2   2  -6    5.64    0.86
  -2  -2   5  147.98    2.62
  -2  -2   5  150.31    2.13
  -2  -2   5  159.25    2.74
  -2   2   5  111.17    1.41
  -2   2   5  149.43    2.78
  -2   2   5  148.59    2.57
   2  -2  -5  143.04    1.56
   2  -2  -5  151.35    2.80
   2  -2  -5  158.95    2.72
   2   2  -5  147.33    2.54
   2   2  -5  148.89    2.13
   2   2  -5  156.04    2.73
  -2  -2   4   26.16    1.38
  -2  -2   4   24.35    1.24
  -2  -2   4   25.57    1.31
  -2   2   4   25.34    0.83
  -2   2   4   26.68    1.49
  -2   2   4   24.86    1.23
   2  -2  -4   23.34    0.83
   2  -2  -4   24.83    1.48
   2  -2  -4   25.11    1.37
   2   2  -4   25.47    1.33
   2   2  -4   24.99    1.23
  -2  -2   3   44.83    1.41
  -2  -2   3   47.05    1.49
  -2  -2   3   45.64    1.54
  -2   2   3   35.71    0.92
  -2   2   3   48.22    1.72
  -2   2   3   46.05    1.50
   2  -2  -3   46.19    1.02
   2  -2  -3   44.82    1.67
   2  -2  -3   47.15    1.56
   2   2  -3   45.53    1.42
   2   2  -3   44.08    1.48
  -2  -2   2  514.01    3.59
  -2  -2   2  529.14    4.16
  -2   2   2  507.35    4.41
   2  -2  -2  529.77    3.02
   2  -2  -2  537.61    4.52
   2  -2  -2  537.78    4.42
   2   2  -2  509.39    3.55
   2   2  -2  522.50    4.16
  -2  -2   1    9.49    0.82
  -2  -2   1    8.51    1.05
  -2  -2   1    8.80    0.94
  -2   2   1    8.56    1.07
   2  -2  -1   10.04    0.83
   2  -2  -1    9.49    1.09
   2  -2  -1    6.99    0.80
   2   2  -1    8.43    0.84
   2   2  -1    8.40    0.89
  -2  -2   0   97.13    1.35
  -2  -2   0   99.29    2.14
  -2  -2   0  100.93    2.06
  -2   2   0   99.87    2.07
   2  -2   0   96.50    1.67
   2  -2   0   95.45    1.67
   2  -2   0  102.07    2.03
   2   2   0   92.74    1.36
   2   2   0   97.49    2.13
  -2  -2  -1  506.26    2.44
  -2  -2  -1  515.26    4.49
  -2  -2  -1  510.05    4.40
  -2   2  -1  525.93    4.08
   2  -2   1  506.93    3.80
   2  -2   1  527.18    4.06
   2  -2   1  530.79    4.42
   2   2   1  489.73    2.42
   2   2   1  510.04    4.52
   2   2   1  532.80    4.48
  -2  -2  -2   99.99    1.00
  -2  -2  -2   97.58    2.26
  -2  -2  -2  100.21    2.16
  -2   2  -2  101.85    1.93
   2  -2   2   95.60    1.99
   2  -2   2   99.10    1.89
   2  -2   2  101.47    2.14
   2   2   2   94.76    1.01
   2   2   2   99.83    2.31
   2   2   2  102.18    2.14
  -2  -2  -3   24.63    1.53
  -2  -2  -3   23.85    1.34
   2  -2   3   21.58    1.34
   2  -2   3   21.06    1.18
   2  -2   3   23.60    1.29
   2   2   3   22.22    0.59
   2   2   3   22.54    1.54
   2   2   3   22.57    1.28
  -2  -2  -4   30.64    1.65
  -2  -2  -4   31.04    1.50
  -2   2  -4   29.96    1.48
   2  -2   4   28.63    1.50
   2  -2   4   30.52    1.27
   2  -2   4   29.97    1.39
   2   2   4   29.93    0.71
   2   2   4   29.09    0.73
   2   2   4   32.32    1.71
   2   2   4   31.74    1.45
  -2  -2  -5  137.73    2.79
  -2  -2  -5  149.65    2.86
  -2   2  -5  141.74    2.74
   2  -2   5  141.88    2.84
   2  -2   5  149.12    1.96
   2  -2   5  148.52    2.77
   2   2   5  146.85    1.45
   2   2   5  137.99    1.44
   2   2   5  142.57    2.84
   2   2   5  149.25    2.82
  -2  -2  -6   97.48    2.47
  -2  -2  -6   94.24    2.45
  -2   2  -6   93.55    2.40
   2  -2   6   94.76    2.49
   2  -2   6   98.80    1.54
   2  -2   6   93.94    1.39
   2  -2   6   93.30    2.39
   2   2   6   97.91    1.44
   2   2   6   90.83    1.38
   2   2   6   97.92    2.54
   2   2   6   93.50    2.40
  -2  -2  -7   -0.39    0.79
  -2  -2  -7    1.24    0.81
  -2   2  -7    0.60    0.74
   2  -2   7    1.33    0.74
   2  -2   7    1.56    0.54
   2  -2   7    2.44    0.46
   2  -2   7    0.11    0.72
   2   2   7    1.13    0.55
   2   2   7    0.35    0.54
   2   2   7    1.31    0.85
   2   2   7    0.20    0.73
  -2  -2  -8   20.26    1.72
  -2  -2  -8   18.17    1.48
  -2   2  -8   17.96    1.52
   2  -2   8   15.04    1.57
   2  -2   8   16.57    1.43
   2   2   8   16.42    1.20
   2   2   8   16.57    1.12
   2   2   8   18.76    1.75
   2   2   8   17.51    1.46
  -2  -2  -9   -0.44    0.95
  -2  -2  -9    0.14    0.71
  -2   2  -9   -1.23    0.76
   2  -2   9    1.03    1.02
   2  -2   9   -0.57    0.76
   2   2   9   -0.45    0.70
   2   2   9   -1.72    0.99
   2   2   9   -1.22    0.69
  -2  -2 -10    0.63    1.15
  -2  -2 -10    1.11    0.78
  -2   2 -10    0.13    0.82
   2  -2  10    2.56    0.99
   2  -2  10    0.91    0.88
   2   2  10    1.26    0.84
   2   2  10    0.43    1.17
   2   2  10    1.59    0.94
  -2  -2 -11    0.14    1.33
  -2  -2 -11   -0.04    0.82
  -2   2 -11   -2.13    0.74
   2  -2  11   -0.48    1.08
   2  -2  11    1.17    1.11
   2   2  11   -1.55    0.89
   2   2  11   -1.04    1.15
   2   2  11    0.98    0.88
  -2  -2 -12    3.76    1.57
  -2  -2 -12    5.78    1.12
  -2   2 -12    3.27    1.14
   2  -2  12    4.17    1.20
   2  -2  12    4.05    1.16
   2   2  12    2.40    1.20
   2   2  12    5.86    1.44
  -2  -2 -13    3.79    1.66
  -2  -2 -13    3.68    0.94
  -2   2 -13    0.83    0.97
   2  -2  13    0.63    1.34
   2   2  13    3.00    1.33
   2   2  13    2.52    1.44
  -2  -2 -14   14.81    2.05
  -2  -2 -14    9.27    1.33
  -2   2 -14   12.87    1.63
   2  -2  14   11.66    1.66
   2   2  14    9.09    1.59
   2   2  14   11.18    1.86
  -2  -2 -15    1.98    1.96
  -2  -2 -15    2.29    1.22
  -2   2 -15    2.11    1.34
   2  -2  15    2.98    1.74
   2   2  15    3.21    1.66
   2   2  15    2.63    1.77
  -2  -2 -16    1.57    2.21
  -2  -2 -16    1.98    1.31
  -2   2 -16   -0.07    1.46
   2  -2  16    2.41    1.64
   2   2  16    1.00    1.81
   2   2  16   -1.68    1.71
  -2  -2 -17   -1.76    2.48
  -2  -2 -17   -0.19    1.41
  -2   2 -17    1.10    1.56
   2  -2  17   -2.20    1.82
   2   2  17   -0.36    1.93
   2   2  17   -2.75    2.08
  -2  -2 -18    8.92    3.09
  -2  -2 -18    7.53    1.72
  -2   2 -18   11.23    1.95
   2  -2  18    8.40    1.99
   2   2  18   11.54    2.47
   2   2  18   12.64    2.79
  -2  -2 -19   -0.07    3.58
  -2  -2 -19    2.85    1.57
  -2   2 -19   -0.24    1.71
   2  -2  19    1.56    2.27
   2   2  19   -0.05    2.73
   2   2  19    0.79    2.77
  -2  -3  19   -4.03    2.04
  -2   3  19    1.38    2.11
   2  -3 -19   -0.84    1.99
  -2  -3  18    1.15    1.86
  -2   3  18    0.65    1.77
   2  -3 -18    5.57    1.75
   2   3 -18    6.51    1.93
  -2  -3  17   -1.73    1.69
  -2   3  17   -0.41    1.58
  -2   3  17    3.20    2.36
   2  -3 -17   -0.50    2.76
   2  -3 -17   -2.62    1.35
   2   3 -17   -0.20    1.75
  -2  -3  16   20.88    2.22
  -2   3  16   23.18    2.43
  -2   3  16   26.60    2.74
   2  -3 -16    9.94    3.34
   2  -3 -16   20.97    2.56
   2   3 -16   27.13    2.64
  -2  -3  15    3.17    1.73
  -2   3  15    6.13    1.39
  -2   3  15    5.88    1.88
  -2   3  15    8.84    2.26
   2  -3 -15    7.63    1.60
   2  -3 -15    5.85    1.41
   2   3 -15   10.11    3.22
   2   3 -15    5.47    1.51
  -2  -3  14   23.96    2.89
  -2  -3  14    4.19    1.81
  -2   3  14   18.95    1.83
  -2   3  14   21.23    2.30
   2  -3 -14   16.88    2.09
   2  -3 -14   15.18    2.42
   2  -3 -14   17.75    2.20
   2   3 -14   -2.11    2.00
   2   3 -14   18.53    2.24
  -2  -3  13   26.77    2.71
  -2   3  13   23.53    1.69
  -2   3  13   28.57    2.96
   2  -3 -13   22.15    1.84
   2  -3 -13   31.41    3.07
   2  -3 -13   22.94    2.23
   2   3 -13   26.32    2.24
  -2  -3  12   88.28    3.55
  -2  -3  12   87.02    3.57
  -2   3  12   86.35    1.99
  -2   3  12   93.58    3.76
  -2   3  12   87.64    3.32
   2  -3 -12   84.83    2.09
   2  -3 -12   85.61    3.41
   2  -3 -12   91.09    3.21
   2   3 -12   78.85    3.39
   2   3 -12   85.81    3.13
  -2  -3  11  105.38    3.49
  -2  -3  11  110.14    1.76
  -2  -3  11  102.50    3.20
  -2   3  11  102.76    1.90
  -2   3  11  105.69    3.52
  -2   3  11   99.04    3.27
   2  -3 -11  103.61    1.97
   2  -3 -11  109.78    3.50
   2  -3 -11  112.22    3.44
   2   3 -11  103.06    3.45
   2   3 -11  106.65    1.66
   2   3 -11  109.54    3.32
  -2  -3  10  140.85    3.73
  -2  -3  10  146.49    2.20
  -2  -3  10  148.60    3.62
  -2   3  10  136.63    1.83
  -2   3  10  144.97    3.74
  -2   3  10  134.78    3.48
   2  -3 -10  135.90    1.87
   2  -3 -10  140.87    3.60
   2  -3 -10  142.43    3.68
   2   3 -10  142.86    3.64
   2   3 -10  148.98    2.18
   2   3 -10  143.47    3.65
  -2  -3   9    1.65    1.21
  -2  -3   9    2.31    0.88
  -2  -3   9    0.85    0.80
  -2   3   9    1.63    0.54
  -2   3   9    0.45    1.20
  -2   3   9    0.73    0.90
   2  -3  -9    1.03    0.56
   2  -3  -9    2.47    1.11
   2  -3  -9    0.84    1.05
   2   3  -9    1.33    1.21
   2   3  -9    1.68    0.77
   2   3  -9    0.95    0.94
  -2  -3   8   97.22    3.01
  -2  -3   8   96.48    2.22
  -2  -3   8  100.44    2.82
  -2   3   8   97.96    1.21
  -2   3   8  102.44    3.07
  -2   3   8   94.91    2.79
   2  -3  -8   92.46    1.19
   2  -3  -8   94.88    2.87
   2  -3  -8   99.02    2.96
   2   3  -8   95.52    2.97
   2   3  -8   99.60    2.10
  -2  -3   7    4.63    1.17
  -2  -3   7    5.76    1.04
  -2  -3   7    3.02    0.76
  -2   3   7    3.74    1.08
  -2   3   7    2.20    0.90
   2  -3  -7    2.74    0.40
   2  -3  -7    3.32    1.13
   2  -3  -7    4.03    1.04
   2   3  -7    4.34    1.19
   2   3  -7    7.06    0.94
  -2  -3   6   90.36    2.59
  -2  -3   6   93.42    2.31
  -2  -3   6   98.13    2.70
  -2   3   6   95.28    2.79
  -2   3   6   95.25    2.63
   2  -3  -6   84.68    0.93
   2  -3  -6   95.17    2.82
   2  -3  -6   97.70    2.72
   2   3  -6   96.02    2.65
   2   3  -6   94.53    2.19
  -2  -3   5    3.96    0.99
  -2  -3   5    3.06    0.99
  -2  -3   5    3.25    0.78
  -2   3   5    3.28    0.92
  -2   3   5    2.92    0.78
   2  -3  -5    3.64    0.44
   2  -3  -5    3.65    0.44
   2  -3  -5    2.42    0.83
   2  -3  -5    4.47    0.95
   2   3  -5    4.72    1.04
   2   3  -5    5.73    0.92
  -2  -3   4   37.21    1.71
  -2  -3   4   37.04    1.84
  -2  -3   4   35.36    1.74
  -2   3   4   31.84    1.86
  -2   3   4   34.03    1.69
   2  -3  -4   35.33    0.94
   2  -3  -4   36.43    0.95
   2  -3  -4   34.82    1.81
   2  -3  -4   36.88    1.83
   2   3  -4   34.57    1.76
   2   3  -4   34.87    1.71
  -2  -3   3   85.92    2.06
  -2  -3   3   94.70    2.45
  -2  -3   3   93.84    2.48
  -2   3   3   92.99    2.60
   2  -3  -3   90.65    1.43
   2  -3  -3   82.55    1.38
   2  -3  -3   89.07    2.48
   2  -3  -3   92.80    2.50
   2   3  -3   87.95    2.11
   2   3  -3   88.74    2.34
  -2  -3   2   56.64    1.64
  -2  -3   2   57.14    2.12
  -2  -3   2   57.27    2.09
  -2   3   2   58.48    2.17
   2  -3  -2   57.84    1.36
   2  -3  -2   56.69    1.34
   2  -3  -2   50.85    2.02
   2  -3  -2   57.16    2.09
   2   3  -2   52.26    1.67
   2   3  -2   58.19    2.06
  -2  -3   1  137.77    2.04
  -2  -3   1  146.32    3.01
  -2  -3   1  143.45    2.97
  -2   3   1  141.95    2.96
   2  -3  -1  138.94    2.08
   2  -3  -1  135.99    2.03
   2  -3  -1  147.61    3.00
   2  -3  -1  145.78    3.02
   2   3  -1  131.80    2.08
   2   3  -1  136.48    2.88
  -2  -3   0   56.23    1.27
  -2  -3   0   56.95    2.08
  -2  -3   0   61.27    2.09
  -2   3   0   60.67    2.08
   2  -3   0   58.97    1.63
   2  -3   0   57.92    1.67
   2  -3   0   57.50    2.12
   2  -3   0   59.16    2.09
   2   3   0   55.14    1.33
   2   3   0   58.91    2.16
  -2  -3  -1    1.68    0.43
  -2  -3  -1    0.34    0.83
  -2  -3  -1    0.37    0.69
  -2   3  -1    2.17    0.86
   2  -3   1   -0.02    0.75
   2  -3   1    0.27    0.81
   2  -3   1   -0.13    0.65
   2  -3   1    0.97    0.67
   2   3   1   -0.48    0.44
   2   3   1    2.21    0.84
  -2  -3  -2  192.42    1.12
  -2  -3  -2  189.34    3.47
  -2  -3  -2  193.87    3.47
  -2   3  -2  204.82    3.24
   2  -3   2  188.57    2.96
   2  -3   2  197.85    3.19
   2  -3   2  200.99    3.49
   2   3   2  202.54    3.61
  -2  -3  -3   -0.04    0.93
  -2  -3  -3    0.31    0.64
  -2   3  -3    1.18    0.80
   2  -3   3    0.99    0.81
   2  -3   3    0.86    0.89
   2  -3   3    0.17    0.74
   2   3   3    1.13    0.82
   2   3   3    0.25    0.62
  -2  -3  -4   11.48    1.40
  -2  -3  -4   11.65    1.26
  -2   3  -4   10.94    1.10
   2  -3   4    9.77    1.19
   2  -3   4   12.81    1.21
   2  -3   4    9.13    1.07
   2   3   4   10.61    1.30
   2   3   4    9.99    1.11
  -2  -3  -5   39.41    2.19
  -2  -3  -5   43.33    2.09
   2  -3   5   39.17    1.99
   2  -3   5   46.18    1.89
   2  -3   5   42.75    1.96
   2   3   5   42.19    2.18
   2   3   5   36.41    1.80
  -2  -3  -6    0.78    0.99
  -2  -3  -6    1.28    0.78
   2  -3   6    0.51    0.98
   2  -3   6   -0.22    0.89
   2  -3   6   -0.53    0.80
   2   3   6    0.29    0.98
  -2  -3  -7    0.85    0.98
  -2  -3  -7    1.63    0.94
  -2   3  -7   -0.53    0.90
   2  -3   7    1.26    0.98
   2  -3   7    1.82    0.94
   2  -3   7    1.01    0.77
   2   3   7   -1.62    0.87
   2   3   7   -0.60    0.84
  -2  -3  -8    2.02    1.09
  -2  -3  -8    4.23    1.16
  -2   3  -8    3.29    1.10
   2  -3   8    3.48    1.26
   2  -3   8    2.02    0.93
   2  -3   8    1.93    0.94
   2   3   8    1.97    1.20
   2   3   8    1.70    0.91
  -2  -3  -9   -1.19    1.26
  -2  -3  -9    1.57    0.94
  -2   3  -9    0.05    0.89
   2  -3   9    1.96    1.34
   2  -3   9   -0.52    0.73
   2  -3   9   -0.97    0.56
   2  -3   9   -1.41    0.90
   2   3   9    0.23    0.43
   2   3   9   -1.00    0.46
   2   3   9    0.34    1.31
   2   3   9   -1.71    0.88
  -2  -3 -10    5.66    1.59
  -2  -3 -10    6.77    1.26
  -2   3 -10    4.05    1.08
   2  -3  10    8.25    1.55
   2  -3  10    4.16    1.04
   2   3  10    5.03    0.72
   2   3  10    4.75    0.70
   2   3  10    6.81    1.62
  -2  -3 -11    6.80    1.78
  -2  -3 -11    1.13    1.08
  -2   3 -11    8.05    1.26
   2  -3  11    4.12    1.47
   2  -3  11    0.83    1.03
   2   3  11    5.10    0.90
   2   3  11    4.15    0.85
   2   3  11    5.71    1.65
  -2  -3 -12    1.06    2.06
  -2  -3 -12    0.47    1.03
  -2   3 -12   -0.90    1.08
   2  -3  12    1.19    1.61
   2  -3  12    0.12    1.83
   2   3  12    1.20    1.00
   2   3  12   -1.17    0.91
   2   3  12   -2.82    1.37
  -2  -3 -13    6.49    2.36
  -2  -3 -13    6.85    1.40
  -2   3 -13   10.72    1.44
   2  -3  13    7.37    1.87
   2  -3  13   -3.95    1.33
   2   3  13   10.38    1.33
   2   3  13    6.06    1.24
   2   3  13    6.48    1.96
  -2  -3 -14   33.97    2.57
  -2   3 -14   23.91    2.64
   2  -3  14   37.63    3.19
   2   3  14   36.07    2.56
   2   3  14   32.74    2.24
   2   3  14   31.20    3.50
  -2  -3 -15    3.50    2.73
  -2  -3 -15    1.55    1.38
  -2   3 -15    2.94    1.53
   2  -3  15    0.84    1.69
   2   3  15    5.12    1.71
   2   3  15    1.22    1.47
   2   3  15    6.83    2.14
  -2  -3 -16    9.66    3.08
  -2  -3 -16    4.23    1.49
  -2   3 -16    2.70    1.78
   2  -3  16    0.60    2.10
   2   3  16    8.39    2.09
   2   3  16    4.90    1.73
   2   3  16   12.16    2.39
  -2  -3 -17    1.25    1.62
  -2   3 -17   -0.20    1.78
   2  -3  17   -1.68    1.98
   2   3  17    2.10    1.94
   2   3  17    1.00    2.60
  -2  -4  16    9.03    2.82
  -2   4  16    7.04    2.82
   2  -4 -16   11.15    2.11
   2   4 -16   13.46    2.29
  -2  -4  15    8.83    2.57
  -2   4  15    7.44    2.54
   2  -4 -15   10.10    1.91
   2   4 -15    7.00    1.92
  -2  -4  14    0.99    1.97
  -2   4  14    3.28    2.20
   2  -4 -14    4.44    1.67
  -2  -4  13    8.37    2.19
  -2   4  13    8.29    2.20
   2  -4 -13    5.81    1.70
   2   4 -13    9.40    2.93
  -2  -4  12    6.30    2.02
  -2  -4  12   13.31    1.35
  -2   4  12   11.01    2.19
  -2   4  12   19.48    2.62
   2  -4 -12   11.38    2.38
   2  -4 -12   10.58    1.62
  -2  -4  11    8.25    1.91
  -2  -4  11    5.69    1.38
  -2   4  11    8.03    1.93
  -2   4  11    0.52    1.53
   2  -4 -11    1.28    1.77
   2  -4 -11    5.98    1.38
   2   4 -11    5.16    2.44
   2   4 -11    8.30    1.22
  -2  -4  10    0.08    1.61
  -2  -4  10   -0.91    1.36
  -2   4  10    2.73    1.41
   2  -4 -10    1.93    1.25
   2   4 -10    0.26    1.78
   2   4 -10    0.36    1.10
  -2  -4   9   91.85    3.54
  -2  -4   9  102.61    3.08
  -2   4   9  102.56    3.62
  -2   4   9   88.49    4.48
   2  -4  -9   93.72    3.46
   2   4  -9   98.16    3.83
   2   4  -9  100.92    2.72
  -2  -4   8  121.78    3.65
  -2  -4   8  127.70    3.27
  -2   4   8  119.72    3.76
  -2   4   8  120.81    3.66
   2  -4  -8  126.15    3.79
   2   4  -8  119.65    3.79
   2   4  -8  126.98    3.01
  -2  -4   7    4.21    1.59
  -2  -4   7    4.03    1.41
  -2   4   7    6.72    1.46
  -2   4   7    5.52    1.34
   2  -4  -7    4.32    1.25
   2   4  -7    7.61    1.72
   2   4  -7    5.48    1.31
  -2  -4   6   49.08    2.65
  -2  -4   6   40.77    2.59
  -2   4   6   48.47    2.71
  -2   4   6   36.35    2.40
   2  -4  -6   41.40    2.51
   2   4  -6   43.26    2.71
   2   4  -6   43.85    2.41
  -2  -4   5  250.07    4.07
  -2  -4   5  260.09    4.46
  -2  -4   5  249.50    4.69
  -2   4   5  268.68    4.97
   2  -4  -5  249.39    4.66
   2  -4  -5  259.93    4.83
   2   4  -5  215.21    3.94
   2   4  -5  259.74    4.26
  -2  -4   4    5.10    1.22
  -2  -4   4    3.93    1.46
  -2  -4   4    2.57    1.19
  -2  -4   4    1.99    1.08
  -2   4   4    2.30    1.14
   2  -4  -4    2.24    0.44
   2  -4  -4    1.49    0.45
   2  -4  -4    4.25    1.23
   2  -4  -4    3.08    1.29
   2   4  -4    0.56    1.18
   2   4  -4   -0.31    1.12
  -2  -4   3   83.13    2.38
  -2  -4   3   88.53    3.18
  -2  -4   3   85.34    2.88
  -2  -4   3   84.40    2.92
  -2   4   3   84.51    3.10
   2  -4  -3   84.71    1.55
   2  -4  -3   82.40    1.46
   2  -4  -3   92.17    3.14
   2  -4  -3   87.53    2.99
   2   4  -3   83.41    2.50
   2   4  -3   92.75    3.03
  -2  -4   2    9.44    1.09
  -2  -4   2    9.41    1.61
  -2  -4   2    7.68    1.20
  -2  -4   2    8.36    1.22
  -2   4   2    8.59    1.47
   2  -4  -2    7.88    0.87
   2  -4  -2    7.25    0.84
   2  -4  -2   12.18    1.65
   2  -4  -2   10.13    1.41
   2   4  -2    9.72    1.15
   2   4  -2    8.71    1.44
  -2  -4   1    5.23    0.89
  -2  -4   1    5.13    1.55
  -2  -4   1    6.04    1.23
  -2   4   1    5.00    1.26
   2  -4  -1    6.06    0.97
   2  -4  -1    8.40    0.98
   2  -4  -1    6.05    1.46
   2  -4  -1   10.84    1.32
   2   4  -1    6.74    1.01
   2   4  -1    5.99    1.31
  -2  -4   0   -0.19    0.62
  -2  -4   0    1.04    1.27
  -2  -4   0    0.25    0.87
  -2   4   0    0.76    1.09
   2  -4   0    0.30    0.91
   2  -4   0    1.96    0.92
   2  -4   0    0.95    1.35
   2  -4   0    0.93    1.10
   2  -4   0    2.27    1.00
   2   4   0   -0.11    1.09
  -2  -4  -1    1.26    0.53
  -2  -4  -1    2.97    1.26
  -2  -4  -1    1.16    1.07
  -2   4  -1    1.06    1.33
   2  -4   1    1.61    1.00
   2  -4   1   -0.14    0.95
   2  -4   1    2.50    1.45
   2  -4   1    1.38    1.04
   2  -4   1    2.49    1.09
   2   4   1    2.76    1.24
  -2  -4  -2   35.75    2.48
  -2  -4  -2   43.24    2.28
  -2   4  -2   44.41    2.55
   2  -4   2   42.65    2.12
   2  -4   2   44.96    2.79
   2  -4   2   41.01    2.31
   2  -4   2   46.97    2.50
   2   4   2   45.54    2.64
  -2  -4  -3   27.08    2.26
  -2  -4  -3   25.80    2.12
  -2   4  -3   32.08    2.27
   2  -4   3   29.63    2.06
   2  -4   3   23.11    2.56
   2  -4   3   27.53    2.12
   2   4   3   30.33    2.38
  -2  -4  -4    3.58    1.25
  -2  -4  -4    3.57    1.19
  -2   4  -4    5.19    1.31
   2  -4   4    7.78    1.38
   2  -4   4    5.05    1.58
   2  -4   4    5.60    1.26
   2   4   4    4.86    1.33
  -2  -4  -5    3.46    1.12
   2  -4   5    4.21    1.36
   2  -4   5    4.40    1.58
   2  -4   5    3.60    1.24
   2   4   5    5.83    1.49
  -2  -4  -6   37.23    2.46
   2  -4   6   38.13    2.62
   2  -4   6   42.87    2.72
   2  -4   6   34.42    2.20
   2   4   6   48.42    2.77
  -2  -4  -7   59.19    2.81
   2  -4   7   66.56    3.16
   2  -4   7   70.35    2.95
   2  -4   7   18.70    2.13
   2   4   7   53.66    3.10
  -2  -4  -8    7.00    1.35
   2  -4   8    7.60    1.82
   2  -4   8    8.18    1.62
   2  -4   8   -0.98    1.16
   2   4   8    4.19    1.63
  -2  -4  -9   -1.50    1.19
   2  -4   9    1.04    1.63
   2  -4   9   -1.79    1.32
   2  -4   9   -2.33    1.31
   2   4   9   -3.00    1.55
  -2  -4 -10    8.26    2.04
  -2  -4 -10    7.24    1.53
   2  -4  10   10.01    1.96
   2  -4  10    7.08    1.34
   2  -4  10    6.93    1.03
   2  -4  10    1.87    1.40
   2   4  10    7.19    1.56
  -2  -4 -11    5.20    1.49
   2  -4  11    4.48    1.85
   2   4  11    0.96    2.04
  -2  -4 -12    3.88    1.48
   2  -4  12    5.19    1.98
   2   4  12    9.31    2.28
  -2  -4 -13    6.53    1.42
  -2   4 -13    8.98    1.65
   2  -4  13   16.43    2.46
   2   4  13   12.22    2.36
  -2  -4 -14    2.78    1.64
  -2   4 -14   -0.21    1.72
   2  -4  14    1.96    2.15
   2   4  14    0.48    2.26
  -2  -4 -15    7.39    2.00
  -2   4 -15    8.38    2.13
   2  -4  15    8.10    2.83
   2   4  15    8.73    2.83
  -2  -5  13   -1.93    2.68
  -2   5  13    8.24    2.54
   2  -5 -13    1.46    2.28
  -2  -5  12    3.22    2.55
  -2   5  12    7.38    2.26
   2  -5 -12    2.59    2.00
  -2  -5  11    8.04    2.51
  -2  -5  11    6.60    2.31
  -2   5  11   10.70    2.25
   2  -5 -11    6.71    2.07
   2   5 -11   22.63    5.64
   2   5 -11    8.35    1.85
  -2  -5  10   -2.47    2.14
  -2  -5  10   -0.96    2.27
  -2   5  10   -2.75    1.92
   2  -5 -10   -2.40    1.85
   2   5 -10    3.42    3.34
   2   5 -10   -1.29    1.73
  -2  -5   9   -2.71    1.95
  -2  -5   9    0.00    2.31
  -2   5   9    3.43    2.15
   2  -5  -9    2.25    1.74
   2   5  -9   -1.27    2.70
   2   5  -9   -0.51    1.75
  -2  -5   8    2.21    1.88
  -2  -5   8    2.52    2.22
  -2   5   8    3.42    1.91
   2  -5  -8   -2.14    1.44
   2   5  -8    1.78    2.42
   2   5  -8    2.22    1.74
  -2  -5   7   12.39    2.03
  -2  -5   7   16.58    2.42
  -2  -5   7   13.86    1.57
  -2   5   7    8.90    1.84
   2  -5  -7   15.96    2.11
   2   5  -7   12.84    2.42
   2   5  -7   15.11    1.99
  -2  -5   6   40.14    3.02
  -2  -5   6   39.24    3.75
  -2  -5   6   38.93    3.07
  -2   5   6   44.52    3.22
   2  -5  -6   38.34    3.01
   2   5  -6   43.67    3.19
  -2  -5   5   -0.25    1.45
  -2  -5   5    1.79    2.18
  -2  -5   5   -0.63    1.37
  -2   5   5   -1.23    1.46
   2  -5  -5    3.92    1.95
   2  -5  -5    4.74    1.83
   2   5  -5    0.65    1.65
  -2  -5   4   83.05    2.99
  -2  -5   4   84.81    4.33
  -2  -5   4   92.26    3.45
  -2   5   4   90.65    3.92
   2  -5  -4   72.70    4.18
   2  -5  -4   93.23    3.69
   2   5  -4   85.86    3.69
  -2  -5   3    4.34    1.35
  -2  -5   3    3.76    2.21
  -2  -5   3    7.15    1.53
  -2   5   3    2.86    1.77
   2  -5  -3    2.83    0.50
   2  -5  -3    2.70    2.11
   2  -5  -3    3.63    1.36
   2   5  -3    2.60    1.54
  -2  -5   2   30.14    2.09
  -2  -5   2   33.95    3.76
  -2  -5   2   29.40    2.46
  -2   5   2   28.54    3.35
   2  -5  -2   28.55    1.64
   2  -5  -2   26.75    1.54
   2  -5  -2   26.71    2.79
   2  -5  -2   37.11    2.77
   2   5  -2   36.91    3.10
  -2  -5   1   89.70    2.24
  -2  -5   1   92.75    4.40
  -2  -5   1   96.15    3.59
  -2   5   1   86.51    4.01
   2  -5  -1   88.63    2.42
   2  -5  -1   86.89    2.26
   2  -5  -1   95.94    4.58
   2  -5  -1   88.35    3.78
   2  -5  -1   98.69    3.73
   2   5  -1   89.68    3.90
  -2  -5   0   46.74    1.59
  -2  -5   0   45.96    1.50
  -2  -5   0   50.89    3.92
  -2  -5   0   48.03    2.74
  -2   5   0   56.95    3.52
   2  -5   0   46.57    2.47
   2  -5   0   47.16    2.21
   2  -5   0   46.92    4.19
   2  -5   0   50.46    3.28
   2  -5   0   51.28    3.06
   2   5   0   50.92    3.48
  -2  -5  -1    8.08    2.25
  -2  -5  -1    2.63    1.37
  -2   5  -1    2.53    1.75
   2  -5   1    4.06    1.48
   2  -5   1    5.75    1.42
   2  -5   1    6.96    2.38
   2  -5   1    7.24    1.69
   2  -5   1    5.56    1.48
   2   5   1    3.85    1.88
  -2  -5  -2    3.33    2.21
  -2  -5  -2    6.20    1.61
  -2   5  -2    5.35    1.78
   2  -5   2    5.70    1.62
   2  -5   2    1.76    1.42
   2  -5   2    7.25    2.40
   2  -5   2    3.38    1.63
   2  -5   2    2.97    1.42
   2   5   2    7.77    2.08
  -2  -5  -3    7.36    2.31
  -2  -5  -3    4.75    1.64
  -2   5  -3    6.44    1.86
   2  -5   3    2.19    1.81
   2  -5   3    1.18    1.46
   2  -5   3    1.08    2.22
   2  -5   3    1.00    1.64
   2  -5   3    2.46    1.57
   2   5   3    0.16    1.74
  -2  -5  -4   -0.64    1.99
  -2  -5  -4    0.51    1.35
  -2   5  -4   -1.68    1.64
   2  -5   4    2.61    1.62
   2  -5   4    0.36    2.24
   2  -5   4    7.09    2.15
   2  -5   4   -0.99    1.33
   2   5   4    1.52    1.69
  -2  -5  -5    5.31    1.56
   2  -5   5    2.95    1.75
   2  -5   5    7.10    2.46
   2  -5   5    4.30    1.78
   2   5   5    1.72    1.47
  -2  -5  -6    5.91    1.82
   2  -5   6    5.42    1.92
   2  -5   6    2.30    2.58
   2   5   6    1.09    1.55
  -2  -5  -7   -0.78    1.44
   2  -5   7    1.69    1.97
   2  -5   7   -1.58    2.33
   2   5   7    1.62    2.01
  -2  -5  -8   -1.46    1.59
   2  -5   8   -2.11    1.96
   2  -5   8   -0.69    2.25
   2   5   8   -3.65    1.64
  -2  -5  -9   -0.48    1.60
   2  -5   9    6.74    2.32
   2  -5   9    1.73    2.37
   2   5   9    3.34    1.94
  -2  -5 -10   16.59    2.25
   2  -5  10   18.05    2.92
   2   5  10   20.54    2.61
  -2  -5 -11    4.20    2.00
   2  -5  11    1.70    2.78
   2   5  11    1.46    2.37
  -2  -5 -12    0.28    2.00
   2  -5  12    4.42    2.95
   2   5  12   -1.79    2.50
  -2  -6   6    2.06    2.38
  -2  -6   6    4.05    3.79
  -2  -6   6    0.32    1.93
  -2   6   6    3.54    2.52
   2  -6  -6    4.39    2.42
   2   6  -6   -1.59    2.66
  -2  -6   5    0.90    2.14
  -2  -6   5   16.59    6.19
  -2  -6   5    2.00    2.10
  -2   6   5   -1.32    2.54
   2  -6  -5    6.09    2.41
   2   6  -5    2.38    2.21
  -2  -6   4    1.13    1.99
  -2  -6   4    1.66    1.98
  -2   6   4   -2.37    2.49
   2  -6  -4   -0.72    2.11
   2   6  -4    0.40    2.48
  -2  -6   3    4.28    1.85
  -2  -6   3    7.20    2.22
  -2   6   3   -0.22    2.43
   2  -6  -3   -2.42    2.33
   2   6  -3    1.34    2.45
  -2  -6   2   -0.94    1.48
  -2  -6   2    3.11    1.96
  -2   6   2    2.98    2.48
   2  -6  -2    1.93    2.09
   2   6  -2    3.17    2.60
  -2  -6   1    2.99    1.87
  -2   6   1   -2.79    2.40
   2  -6  -1    2.54    2.00
   2  -6  -1    3.63    2.10
   2   6  -1    2.25    2.50
  -2  -6   0    7.85    1.92
  -2   6   0    1.40    2.57
   2  -6   0    4.53    1.65
   2  -6   0    9.81    2.51
   2   6   0    8.67    2.55
  -2  -6  -1    2.42    2.06
  -2   6  -1    3.70    2.58
   2  -6   1    4.22    1.92
   2  -6   1    4.51    2.02
   2   6   1    5.42    2.29
  -2  -6  -2   30.59    3.52
  -2   6  -2   37.58    3.51
   2  -6   2   35.25    3.30
   2  -6   2   34.02    3.61
   2   6   2   36.74    4.31
  -2  -6  -3    5.36    2.03
   2  -6   3    1.76    2.22
   2  -6   3    7.96    2.08
   2   6   3    1.67    2.31
   2  -6   4    0.75    2.41
   2  -6   4   -0.36    4.07
   2  -6   4   -3.62    2.11
   2   6   4    2.82    2.37
  -2  -6  -5   -0.78    2.02
   2  -6   5    1.24    2.59
   2  -6   5    4.49    4.27
   2  -6   5    4.46    2.38
   2   6   5    7.93    2.67
  -3   0  21   -3.84    2.43
   3   0 -21   -2.87    1.07
   3   0 -21    1.83    1.96
  -3   0  20   78.79    4.32
   3   0 -20   72.23    2.89
   3   0 -20   69.02    2.22
   3   0 -20   64.45    3.63
  -3   0  19   -0.81    1.74
   3   0 -19    2.35    2.31
   3   0 -19   -2.41    1.34
   3   0 -19    1.46    1.03
   3   0 -19    2.62    1.40
  -3   0  18    2.84    1.83
  -3   0  18    0.15    1.71
   3   0 -18    0.72    1.90
   3   0 -18    0.49    1.26
   3   0 -18    1.91    1.00
   3   0 -18    2.14    1.28
  -3   0  17   -2.78    1.43
   3   0 -17   -0.78    1.75
   3   0 -17    0.82    1.19
   3   0 -17   -1.66    0.82
   3   0 -17    2.71    1.22
  -3   0  16    0.80    1.37
  -3   0  16    0.85    1.24
   3   0 -16    0.69    1.70
   3   0 -16    1.16    1.06
   3   0 -16    0.35    0.78
   3   0 -16    3.40    1.15
  -3   0  15   -1.32    1.16
  -3   0  15   -0.52    1.13
   3   0 -15    0.97    1.36
   3   0 -15    0.23    0.94
   3   0 -15    1.02    0.89
   3   0 -15    0.88    0.99
  -3   0  14  150.01    3.69
  -3   0  14  152.87    3.59
   3   0 -14  153.75    3.68
   3   0 -14  161.63    2.71
   3   0 -14  156.67    2.52
   3   0 -14  153.32    3.62
  -3   0  13   -1.69    0.95
  -3   0  13    1.31    0.91
   3   0 -13    0.88    1.04
   3   0 -13   -0.60    0.77
   3   0 -13   -0.40    0.53
   3   0 -13    1.49    0.86
  -3   0  12    8.84    1.23
  -3   0  12    7.63    1.13
   3   0 -12    8.89    1.19
   3   0 -12    8.52    0.99
   3   0 -12   10.08    1.01
   3   0 -12    8.97    1.21
  -3   0  11   -1.05    0.80
  -3   0  11    0.37    0.73
   3   0 -11   -0.89    0.73
   3   0 -11    0.19    0.66
   3   0 -11    0.50    0.54
   3   0 -11   -1.11    0.68
  -3   0  10  316.36    4.10
  -3   0  10  301.23    3.84
   3   0 -10  312.64    3.99
   3   0 -10  322.97    3.15
   3   0 -10  318.20    3.11
   3   0 -10  314.82    3.95
  -3   0   9    0.39    0.78
  -3   0   9    0.40    0.55
   3   0  -9   -0.02    0.62
   3   0  -9    0.03    0.56
   3   0  -9   -0.08    0.48
   3   0  -9    1.33    0.60
  -3   0   8  160.94    2.71
  -3   0   8  153.18    2.44
   3   0  -8  161.17    2.67
   3   0  -8  166.37    2.23
   3   0  -8  159.89    2.13
   3   0  -8  160.46    2.53
  -3   0   7   -0.71    0.60
  -3   0   7    0.34    0.46
   3   0  -7    0.23    0.60
   3   0  -7   -0.02    0.42
   3   0  -7   -0.89    0.49
  -3   0   6   81.70    1.83
  -3   0   6   79.80    1.51
   3   0  -6   84.36    1.80
   3   0  -6   83.37    1.52
   3   0  -6   79.92    1.58
  -3   0   5    0.07    0.54
  -3   0   5   -0.10    0.33
   3   0  -5    0.16    0.54
   3   0  -5    0.34    0.43
   3   0  -5    0.11    0.41
  -3   0   4 2151.22   11.74
  -3   0   4 2182.83    7.78
  -3   0   4 2101.20    9.12
   3   0  -4 2250.54    7.28
   3   0  -4 2174.67    8.39
   3   0  -4 2413.21    9.69
  -3   0   3    1.79    0.56
  -3   0   3    1.21    0.46
  -3   0   3    1.22    0.29
   3   0  -3    2.87    0.64
   3   0  -3    1.91    0.53
   3   0  -3    1.88    0.34
  -3   0   2   97.82    1.60
  -3   0   2   14.75    0.31
   3   0  -2   97.93    1.57
   3   0  -2   92.52    1.53
   3   0  -2   93.56    0.65
  -3   0   1   -0.64    0.47
  -3   0   1   -0.64    0.44
   3   0  -1    0.49    0.50
   3   0  -1   -0.27    0.48
  -3   0   0 1448.36    6.36
  -3   0   0 1420.01    5.13
  -3   0   0 1363.63    4.04
   3   0   0 1458.83    5.28
   3   0   0 1444.52    5.21
   3   0   0 1408.27    3.90
  -3   0  -1    1.60    0.57
  -3   0  -1    1.21    0.50
  -3   0  -1    1.39    0.38
   3   0   1    2.02    0.55
   3   0   1    2.17    0.52
   3   0   1    1.59    0.35
  -3   0  -2  531.87    3.25
  -3   0  -2  518.30    3.00
   3   0   2  542.33    3.58
   3   0   2  518.69    3.22
   3   0   2  495.00    2.91
  -3   0  -3   -0.07    0.41
  -3   0  -3   -0.07    0.43
   3   0   3    0.78    0.51
   3   0   3    0.49    0.45
   3   0   3    0.15    0.41
  -3   0  -4   12.57    0.84
  -3   0  -4   11.60    0.91
   3   0   4   11.52    0.90
   3   0   4   10.44    0.85
  -3   0  -5    0.98    0.50
  -3   0  -5    0.03    0.49
   3   0   5   -0.33    0.53
   3   0   5   -0.38    0.45
  -3   0  -6    3.29    0.62
  -3   0  -6    1.49    0.61
   3   0   6    3.99    0.84
   3   0   6    2.37    0.62
   3   0   6    2.52    0.63
  -3   0  -7   -0.85    0.52
  -3   0  -7   -0.85    0.57
   3   0   7    1.36    0.79
   3   0   7   -0.55    0.60
   3   0   7   -1.33    0.46
  -3   0  -8  459.39    3.56
  -3   0  -8  455.08    4.88
   3   0   8  463.11    4.81
   3   0   8  475.28    3.65
   3   0   8  450.07    4.79
  -3   0  -9    0.99    0.65
  -3   0  -9    0.17    0.67
   3   0   9    1.37    0.96
   3   0   9   -1.03    0.65
   3   0   9   -1.63    0.62
  -3   0 -10    5.64    0.83
  -3   0 -10    7.37    1.10
   3   0  10    4.56    1.09
   3   0  10    4.71    0.82
   3   0  10    5.71    0.97
  -3   0 -11    0.59    0.79
  -3   0 -11    0.60    0.87
   3   0  11   -1.28    0.96
   3   0  11    2.45    0.78
   3   0  11   -2.10    0.73
  -3   0 -12   36.20    1.67
  -3   0 -12   38.26    2.21
   3   0  12   38.97    2.37
   3   0  12   45.91    1.79
   3   0  12   42.50    2.20
  -3   0 -13    0.73    0.92
  -3   0 -13    0.15    0.92
   3   0  13   -0.36    1.29
   3   0  13    0.72    0.90
   3   0  13    1.66    1.08
  -3   0 -14   76.66    2.19
  -3   0 -14   75.34    3.02
   3   0  14   79.30    3.31
   3   0  14   80.47    2.56
   3   0  14   73.77    2.88
  -3   0 -15   -0.32    1.07
  -3   0 -15   -0.46    1.14
   3   0  15    0.28    1.59
   3   0  15   -3.39    1.25
   3   0  15   -0.89    1.27
  -3   0 -16   12.67    1.40
  -3   0 -16   12.83    1.66
   3   0  16   15.35    2.24
   3   0  16   19.49    1.83
   3   0  16    3.02    1.42
  -3   0 -17    1.39    1.26
  -3   0 -17   -1.70    1.35
   3   0  17    3.03    1.96
  -3   0 -18    1.69    1.35
  -3   0 -18    2.06    1.63
   3   0  18   -1.97    2.17
  -3   0 -19   -1.05    1.66
   3   0  19    1.68    2.55
  -3  -1  21    0.09    2.33
  -3   1  21    2.45    2.45
   3  -1 -21    0.70    1.59
   3  -1 -21   -2.60    1.89
   3   1 -21   -1.13    1.64
  -3  -1  20   55.82    3.94
  -3   1  20   48.31    3.91
   3  -1 -20   50.41    5.22
   3  -1 -20   52.13    3.85
   3  -1 -20   53.20    3.59
   3   1 -20   50.26    3.56
  -3  -1  19   -2.99    1.68
  -3   1  19    2.50    1.91
   3  -1 -19    3.86    2.55
   3  -1 -19    2.22    1.99
   3  -1 -19    2.30    1.53
   3   1 -19    2.59    1.41
  -3  -1  18    4.77    1.61
  -3  -1  18    9.20    2.13
  -3   1  18    4.04    1.80
  -3   1  18    5.51    2.03
   3  -1 -18    5.55    2.19
   3  -1 -18    3.92    1.90
   3  -1 -18    6.63    1.95
   3   1 -18    7.15    1.82
   3   1 -18    6.39    1.56
  -3  -1  17   72.11    3.43
  -3   1  17   71.96    3.24
   3  -1 -17   62.86    3.69
   3  -1 -17   67.74    3.15
   3  -1 -17   67.24    3.10
   3   1 -17   65.24    3.39
   3   1 -17   70.35    3.12
  -3  -1  16   39.09    2.64
  -3  -1  16   41.89    2.70
  -3   1  16   48.59    2.79
  -3   1  16   47.65    2.89
   3  -1 -16   42.12    3.28
   3  -1 -16   42.11    2.64
   3  -1 -16   46.24    2.46
   3   1 -16   48.60    2.84
   3   1 -16   44.74    2.64
  -3  -1  15  132.37    3.84
  -3  -1  15  135.36    3.88
  -3   1  15  131.99    3.51
  -3   1  15  131.92    3.70
   3  -1 -15  131.31    3.69
   3  -1 -15  129.11    3.27
   3  -1 -15  126.64    3.60
   3   1 -15  127.68    3.69
   3   1 -15  131.18    1.67
   3   1 -15  119.79    1.54
   3   1 -15  142.03    3.71
  -3  -1  14   17.70    2.21
  -3  -1  14   22.24    2.01
  -3   1  14   21.62    2.07
  -3   1  14   24.50    2.03
   3  -1 -14   27.97    2.36
   3  -1 -14   25.00    2.03
   3  -1 -14   20.34    1.92
   3   1 -14   21.72    1.97
   3   1 -14   24.16    1.13
   3   1 -14   23.18    0.99
   3   1 -14   22.07    1.94
  -3  -1  13   -1.13    1.07
  -3  -1  13    0.14    0.95
  -3   1  13   -0.02    0.95
  -3   1  13    1.01    0.98
   3  -1 -13    0.77    1.13
   3  -1 -13    0.78    1.05
   3  -1 -13    1.37    0.82
   3   1 -13    0.12    0.83
   3   1 -13    1.17    0.62
   3   1 -13    1.55    0.52
   3   1 -13    1.19    1.05
  -3  -1  12    2.77    1.11
  -3  -1  12    0.40    0.82
  -3   1  12    2.35    0.98
  -3   1  12    1.96    0.85
   3  -1 -12    2.12    1.04
   3  -1 -12    1.23    0.96
   3  -1 -12    2.39    0.87
   3   1 -12    0.33    0.86
   3   1 -12    2.96    0.63
   3   1 -12    2.01    0.51
   3   1 -12    2.50    0.86
  -3  -1  11    0.27    0.93
  -3  -1  11    1.12    0.68
  -3   1  11    0.14    0.79
  -3   1  11    1.50    0.74
   3  -1 -11   -1.61    0.80
   3  -1 -11    0.82    0.78
   3  -1 -11    0.45    0.59
   3   1 -11   -2.08    0.73
   3   1 -11   -0.13    0.53
   3   1 -11   -0.45    0.44
   3   1 -11    0.48    0.66
  -3  -1  10    3.05    1.05
  -3  -1  10    3.13    0.82
  -3   1  10    2.53    0.83
  -3   1  10    3.42    0.79
   3  -1 -10    3.41    0.88
   3  -1 -10    3.40    0.88
   3  -1 -10    2.66    0.71
   3   1 -10    2.59    0.88
   3   1 -10    3.18    0.54
   3   1 -10    1.73    0.71
  -3  -1   9   20.45    1.51
  -3  -1   9   22.47    1.45
  -3   1   9   25.41    1.39
  -3   1   9   24.78    1.38
   3  -1  -9   22.80    1.40
   3  -1  -9   24.78    1.50
   3  -1  -9   22.89    1.34
   3   1  -9   23.29    1.50
   3   1  -9   21.72    0.93
   3   1  -9   24.32    1.38
  -3  -1   8   71.02    2.08
  -3  -1   8   76.97    1.40
  -3  -1   8   81.24    2.00
  -3   1   8   73.56    1.81
  -3   1   8   78.22    1.93
   3  -1  -8   73.15    1.86
   3  -1  -8   78.64    2.01
   3  -1  -8   72.27    1.89
   3   1  -8   75.36    2.16
   3   1  -8   71.04    1.35
   3   1  -8   75.39    1.94
  -3  -1   7   70.41    1.99
  -3  -1   7   76.44    1.42
  -3  -1   7   78.13    1.86
  -3   1   7   73.57    1.70
  -3   1   7   77.72    1.80
   3  -1  -7   75.26    1.73
   3  -1  -7   79.94    1.91
   3  -1  -7   78.77    1.86
   3   1  -7   71.85    2.01
   3   1  -7   73.44    1.38
   3   1  -7   79.95    1.87
  -3  -1   6  108.55    2.23
  -3  -1   6  117.06    1.68
  -3  -1   6  114.94    2.02
  -3   1   6  110.89    1.86
  -3   1   6  110.10    1.95
   3  -1  -6  106.11    1.86
   3  -1  -6  114.85    2.13
   3  -1  -6  110.26    1.98
   3   1  -6  110.88    2.27
   3   1  -6  109.84    1.62
   3   1  -6  114.68    2.00
  -3  -1   5   11.14    1.08
  -3  -1   5   13.32    0.86
  -3  -1   5   12.47    0.89
  -3   1   5   14.09    0.92
  -3   1   5   13.76    0.89
   3  -1  -5   12.64    0.89
   3  -1  -5   12.30    0.98
   3  -1  -5   12.48    0.91
   3   1  -5   11.95    1.07
   3   1  -5   13.00    0.83
   3   1  -5   15.92    0.98
  -3  -1   4  440.41    3.61
  -3  -1   4  448.97    3.15
  -3  -1   4  461.28    3.30
  -3   1   4  441.84    3.12
  -3   1   4  451.22    3.17
   3  -1  -4  435.79    3.07
   3  -1  -4  451.38    3.71
   3  -1  -4  445.46    3.18
   3   1  -4  441.75    3.61
   3   1  -4  444.17    3.15
   3   1  -4  466.35    3.35
  -3  -1   3    1.96    0.59
  -3  -1   3    1.56    0.48
  -3  -1   3    3.33    0.51
  -3   1   3    2.45    0.51
  -3   1   3    2.63    0.47
   3  -1  -3    2.56    0.47
   3  -1  -3    2.79    0.62
   3  -1  -3    1.85    0.45
   3   1  -3    2.39    0.58
   3   1  -3    3.01    0.54
  -3  -1   2    8.52    0.83
  -3  -1   2    8.05    0.80
  -3   1   2    7.75    0.67
   3  -1  -2    9.78    0.74
   3  -1  -2    8.92    0.68
   3   1  -2    9.01    0.83
   3   1  -2    9.07    0.87
  -3  -1   1   83.16    1.43
  -3  -1   1   84.40    1.64
  -3  -1   1   90.44    1.40
  -3   1   1   85.29    1.52
   3  -1  -1   85.79    1.49
   3  -1  -1   87.10    1.33
   3   1  -1   83.27    1.45
   3   1  -1   84.07    1.67
  -3  -1   0   35.71    1.01
  -3  -1   0   32.61    1.22
  -3  -1   0   35.64    1.03
  -3   1   0   35.76    1.16
   3  -1   0   35.64    1.12
   3  -1   0   32.21    0.95
   3   1   0   35.60    1.00
   3   1   0   36.51    1.29
   3   1   0   38.69    1.05
  -3  -1  -1  397.70    2.67
  -3  -1  -1  375.35    3.29
  -3  -1  -1  389.61    2.96
  -3   1  -1  398.16    2.91
   3  -1   1  394.95    3.25
   3  -1   1  376.88    2.87
   3  -1   1  379.03    2.81
   3   1   1  388.64    2.65
   3   1   1  380.12    3.35
   3   1   1  398.26    2.97
  -3  -1  -2   90.16    1.42
  -3  -1  -2   84.17    1.77
  -3  -1  -2   88.06    1.66
  -3   1  -2   86.74    1.60
   3  -1   2   83.78    1.67
   3  -1   2   88.21    1.46
   3  -1   2   86.17    1.55
   3   1   2   89.62    1.41
   3   1   2   93.23    1.66
  -3  -1  -3   86.23    1.82
  -3  -1  -3   84.98    1.72
  -3   1  -3   85.04    1.69
   3  -1   3   85.70    1.40
   3  -1   3   85.87    1.70
   3   1   3   85.38    1.47
   3   1   3   84.01    1.83
   3   1   3   84.73    1.71
  -3  -1  -4  309.07    3.30
  -3  -1  -4  311.27    3.31
  -3   1  -4  312.35    3.27
   3  -1   4  305.71    3.48
   3  -1   4  309.02    2.39
   3  -1   4  303.81    3.20
   3   1   4  319.94    2.80
   3   1   4  306.11    3.34
   3   1   4  309.91    3.27
  -3  -1  -5  451.99    4.06
  -3  -1  -5  445.03    4.19
  -3   1  -5  457.22    4.20
   3  -1   5  468.57    4.52
   3  -1   5  474.01    2.86
   3  -1   5  459.62    4.18
   3   1   5  472.91    3.62
   3   1   5  465.20    3.60
   3   1   5  462.43    4.14
   3   1   5  471.53    4.27
  -3  -1  -6  237.92    3.12
  -3  -1  -6  240.34    3.32
  -3   1  -6  243.24    3.32
   3  -1   6  245.97    3.54
   3  -1   6  264.26    2.14
   3  -1   6  244.74    3.33
   3   1   6  250.08    2.87
   3   1   6  246.12    2.90
   3   1   6  246.25    3.22
   3   1   6  242.63    3.30
  -3  -1  -7  165.42    2.76
  -3  -1  -7  163.97    2.95
  -3   1  -7  165.42    2.96
   3  -1   7  167.75    3.11
   3  -1   7  115.37    1.49
   3  -1   7  165.62    2.91
   3   1   7  165.97    2.63
   3   1   7  170.01    2.82
   3   1   7  167.12    2.95
  -3  -1  -8   66.67    2.04
  -3  -1  -8   62.71    2.06
  -3   1  -8   61.03    2.06
   3  -1   8   64.15    2.30
   3  -1   8   64.08    1.22
   3  -1   8   67.03    2.13
   3   1   8   64.83    1.97
   3   1   8   64.38    2.07
   3   1   8   66.40    2.08
  -3  -1  -9   39.21    1.83
  -3  -1  -9   33.67    1.83
  -3   1  -9   36.90    1.81
   3  -1   9   36.59    2.06
   3  -1   9   39.96    1.06
   3  -1   9   38.85    1.80
   3   1   9   35.08    1.73
   3   1   9   36.50    1.90
   3   1   9   35.60    1.73
  -3  -1 -10   60.59    2.21
  -3  -1 -10   61.72    2.26
  -3   1 -10   55.87    2.23
   3  -1  10   56.66    2.36
   3  -1  10   62.85    1.13
   3  -1  10   59.38    2.23
   3   1  10   60.74    2.22
   3   1  10   63.74    2.21
   3   1  10   52.48    2.13
  -3  -1 -11   51.86    2.25
  -3  -1 -11   52.53    2.31
  -3   1 -11   50.60    2.27
   3  -1  11   51.61    2.45
   3  -1  11   51.88    2.24
   3   1  11   53.74    2.27
   3   1  11   57.16    2.29
   3   1  11   53.69    2.23
  -3  -1 -12    6.39    1.36
  -3  -1 -12    4.05    1.11
  -3   1 -12    3.84    1.19
   3  -1  12    3.59    1.30
   3  -1  12    6.30    1.18
   3   1  12    2.78    1.22
   3   1  12    6.34    1.27
   3   1  12    2.60    1.07
  -3  -1 -13    9.93    1.53
  -3  -1 -13    6.38    1.24
  -3   1 -13    4.59    1.15
   3  -1  13    6.16    1.44
   3  -1  13    4.56    1.23
   3   1  13    8.21    1.53
   3   1  13    4.78    1.34
   3   1  13    3.51    1.15
  -3  -1 -14   17.80    1.86
  -3  -1 -14   15.40    1.60
  -3   1 -14   12.82    1.54
   3  -1  14   16.29    2.01
   3  -1  14   16.85    2.07
   3   1  14   18.67    1.99
   3   1  14   16.33    1.70
   3   1  14   -1.90    1.10
  -3  -1 -15    3.08    1.74
  -3  -1 -15    2.37    1.28
  -3   1 -15    2.73    1.27
   3  -1  15    4.86    1.61
   3  -1  15    0.42    1.35
   3   1  15    0.03    1.66
   3   1  15    5.82    1.52
   3   1  15   -0.72    1.34
  -3  -1 -16   15.80    2.11
  -3  -1 -16   16.69    1.78
  -3   1 -16   17.43    1.70
   3  -1  16   11.51    2.04
   3   1  16   17.28    2.28
   3   1  16   16.38    2.18
  -3  -1 -17    1.29    2.03
  -3  -1 -17   -0.85    1.49
  -3   1 -17   -0.95    1.75
   3  -1  17    1.45    2.20
   3   1  17    0.03    1.80
   3   1  17    1.28    2.15
  -3  -1 -18   -2.53    2.18
  -3  -1 -18    3.35    1.68
  -3   1 -18    0.44    1.63
   3  -1  18   -1.57    2.08
   3   1  18    1.44    2.28
   3   1  18   -1.48    2.25
  -3  -1 -19    6.10    2.15
  -3   1 -19    1.82    1.82
   3  -1  19    3.77    2.48
   3   1  19    2.64    2.69
   3   1  19    9.70    2.70
  -3  -2  20   -1.58    2.10
  -3   2  20   -1.55    2.25
   3  -2 -20    3.67    3.14
   3  -2 -20   -0.19    1.52
   3   2 -20    2.55    2.22
  -3  -2  19    1.47    1.76
  -3   2  19    0.09    2.02
   3  -2 -19    8.12    2.77
   3  -2 -19    3.97    2.66
   3  -2 -19    3.08    1.53
   3   2 -19    4.78    1.76
  -3  -2  18    2.53    1.66
  -3   2  18    4.84    1.90
   3  -2 -18    5.28    2.43
   3  -2 -18    2.29    2.39
   3  -2 -18    4.19    1.70
   3   2 -18    3.91    1.45
  -3  -2  17   11.28    1.94
  -3  -2  17   10.59    2.20
  -3   2  17   13.50    1.96
  -3   2  17    7.98    2.14
   3  -2 -17   11.83    2.24
   3  -2 -17   10.26    2.35
   3  -2 -17   11.41    1.63
   3   2 -17   14.14    1.73
  -3  -2  16   10.23    2.00
  -3   2  16    7.16    1.63
   3  -2 -16    7.70    1.85
   3  -2 -16    6.60    1.95
   3  -2 -16    9.99    1.47
   3   2 -16    8.47    1.82
  -3  -2  15   14.18    1.96
  -3  -2  15   15.02    1.93
  -3   2  15   13.61    1.65
  -3   2  15   11.51    1.82
   3  -2 -15    8.41    1.77
   3  -2 -15   11.96    1.92
   3  -2 -15   11.12    1.73
   3   2 -15   15.73    1.77
  -3  -2  14  141.85    3.93
  -3  -2  14  135.22    3.84
  -3   2  14  142.50    3.26
  -3   2  14  141.18    3.82
   3  -2 -14  129.22    3.29
   3  -2 -14  137.99    3.83
   3  -2 -14  140.89    3.68
   3   2 -14  140.41    3.76
  -3  -2  13    8.30    1.36
  -3  -2  13    6.74    1.46
  -3   2  13    2.79    1.15
  -3   2  13    8.55    1.48
   3  -2 -13    4.34    1.30
   3  -2 -13    6.23    1.56
   3  -2 -13    6.31    1.20
   3   2 -13    7.27    1.25
  -3  -2  12   44.68    2.46
  -3  -2  12   51.05    2.42
  -3   2  12   48.49    2.06
  -3   2  12   50.45    2.65
  -3   2  12   46.99    2.40
   3  -2 -12   49.93    2.11
   3  -2 -12   45.79    2.38
   3  -2 -12   45.97    2.23
   3   2 -12   47.17    2.25
   3   2 -12   50.00    1.09
   3   2 -12   51.41    2.33
  -3  -2  11   21.54    1.95
  -3  -2  11   22.55    1.78
  -3   2  11   21.62    1.57
  -3   2  11   25.36    2.19
  -3   2  11   23.25    1.85
   3  -2 -11   21.73    1.63
   3  -2 -11   21.11    1.91
   3  -2 -11   19.76    1.69
   3   2 -11   21.76    1.71
   3   2 -11   18.73    0.98
   3   2 -11   19.65    1.70
  -3  -2  10    1.14    0.93
  -3  -2  10    1.85    0.62
  -3  -2  10    0.89    0.83
  -3   2  10    1.06    0.72
  -3   2  10   -0.52    0.94
  -3   2  10   -0.58    0.76
   3  -2 -10    0.95    0.84
   3  -2 -10    0.98    0.96
   3  -2 -10   -0.41    0.76
   3   2 -10    2.31    0.91
   3   2 -10    1.51    0.55
   3   2 -10    0.45    0.73
  -3  -2   9   -1.89    0.85
  -3  -2   9    0.43    0.60
  -3  -2   9    0.34    0.74
  -3   2   9    0.38    0.60
  -3   2   9    1.62    0.99
  -3   2   9    1.46    0.78
   3  -2  -9    1.20    0.76
   3  -2  -9    0.60    0.83
   3  -2  -9    0.45    0.74
   3   2  -9    0.50    0.70
   3   2  -9    2.17    0.61
   3   2  -9    2.14    0.72
  -3  -2   8  163.37    3.26
  -3  -2   8  168.85    2.25
  -3  -2   8  167.19    3.09
  -3   2   8  163.98    2.28
  -3   2   8  170.30    3.30
  -3   2   8  160.28    3.03
   3  -2  -8  158.80    2.31
   3  -2  -8  161.11    3.10
   3  -2  -8  167.46    3.09
   3   2  -8  158.07    3.04
   3   2  -8  162.53    2.18
   3   2  -8  172.56    3.14
  -3  -2   7   60.86    2.06
  -3  -2   7   61.74    1.59
  -3  -2   7   62.73    1.98
  -3   2   7   60.29    1.47
  -3   2   7   64.04    2.21
  -3   2   7   59.25    1.92
   3  -2  -7   57.09    1.50
   3  -2  -7   58.17    2.01
   3  -2  -7   63.28    2.03
   3   2  -7   62.23    2.03
   3   2  -7   58.00    1.54
   3   2  -7   65.92    2.07
  -3  -2   6   22.11    1.48
  -3  -2   6   25.35    1.27
  -3  -2   6   26.02    1.31
  -3   2   6   25.74    1.05
  -3   2   6   23.09    1.63
  -3   2   6   24.97    1.37
   3  -2  -6   21.73    1.07
   3  -2  -6   26.88    1.58
   3  -2  -6   26.44    1.49
   3   2  -6   24.29    1.44
   3   2  -6   23.78    1.25
   3   2  -6   28.40    1.46
  -3  -2   5  118.87    2.38
  -3  -2   5  114.24    2.08
  -3  -2   5  126.76    2.44
  -3   2   5  116.36    1.72
  -3   2   5  124.10    2.66
  -3   2   5  121.54    2.33
   3  -2  -5  115.89    1.73
   3  -2  -5  123.00    2.58
   3  -2  -5  119.97    2.38
   3   2  -5  118.52    2.38
   3   2  -5  117.66    2.12
  -3  -2   4   27.08    1.39
  -3  -2   4   30.50    1.37
  -3  -2   4   29.61    1.40
  -3   2   4   26.31    1.02
  -3   2   4   30.28    1.62
  -3   2   4   30.34    1.33
   3  -2  -4   30.08    1.08
   3  -2  -4   32.82    1.65
   3  -2  -4   27.31    1.37
   3   2  -4   27.43    1.38
   3   2  -4   27.89    1.42
  -3  -2   3  250.64    2.89
  -3  -2   3  255.30    3.05
  -3  -2   3  260.26    3.21
  -3   2   3  248.78    2.42
  -3   2   3  260.15    3.45
  -3   2   3  254.86    3.09
   3  -2  -3  251.14    2.43
   3  -2  -3  251.25    3.34
   3  -2  -3  250.69    3.10
   3   2  -3  250.79    2.92
   3   2  -3  255.61    3.12
  -3  -2   2   13.78    1.03
  -3  -2   2   12.52    1.16
  -3  -2   2   14.56    1.12
  -3   2   2   15.78    1.37
   3  -2  -2   12.16    0.95
   3  -2  -2   13.67    1.22
   3  -2  -2   14.70    1.12
   3   2  -2   13.72    1.09
   3   2  -2   14.71    1.32
  -3  -2   1    1.15    0.49
  -3  -2   1    1.72    0.65
  -3  -2   1    1.01    0.56
   3  -2  -1    1.00    0.56
   3  -2  -1    1.90    0.71
   3  -2  -1    1.74    0.60
   3   2  -1    2.27    0.59
   3   2  -1    1.17    0.74
  -3  -2   0    3.58    0.54
  -3  -2   0    3.06    0.76
  -3  -2   0    2.85    0.70
   3  -2   0    4.80    0.69
   3  -2   0    3.07    0.74
   3  -2   0    4.17    0.70
   3   2   0    3.84    0.58
   3   2   0    4.83    0.86
  -3  -2  -1  378.35    2.56
  -3  -2  -1  371.47    4.04
  -3  -2  -1  383.92    3.91
   3  -2   1  378.26    3.58
   3  -2   1  388.31    3.65
   3  -2   1  377.89    3.79
   3   2   1  365.62    2.53
   3   2   1  382.10    4.13
   3   2   1  392.53    3.92
  -3  -2  -2   49.36    1.03
  -3  -2  -2   75.34    2.16
  -3  -2  -2   75.15    1.98
   3  -2   2   69.35    1.82
   3  -2   2   72.81    1.80
   3  -2   2   72.60    1.93
   3   2   2   69.68    1.22
   3   2   2   74.53    2.13
   3   2   2   73.67    1.93
  -3  -2  -3  605.37    5.35
  -3  -2  -3  612.41    5.19
  -3   2  -3  602.19    5.08
   3  -2   3  585.93    4.97
   3  -2   3  610.52    4.24
   3  -2   3  585.06    4.98
   3   2   3  586.72    3.00
   3   2   3  582.61    5.29
   3   2   3  601.94    5.09
  -3  -2  -4   14.27    1.36
  -3  -2  -4   14.08    1.29
  -3   2  -4   13.48    1.27
   3  -2   4   15.00    1.48
   3  -2   4   15.78    1.26
   3  -2   4   13.64    1.20
   3   2   4   13.82    0.83
   3   2   4   13.04    1.47
   3   2   4   12.80    1.15
  -3  -2  -5    8.67    1.02
  -3  -2  -5    8.23    1.01
  -3   2  -5    8.53    1.01
   3  -2   5    8.84    1.11
   3  -2   5   10.31    0.89
   3  -2   5   10.57    0.86
   3  -2   5    7.94    0.96
   3   2   5    9.36    0.87
   3   2   5   10.81    0.88
   3   2   5    7.97    1.09
   3   2   5    9.07    1.01
  -3  -2  -6    2.76    0.82
  -3  -2  -6    1.82    0.76
  -3   2  -6    1.55    0.73
   3  -2   6    0.50    0.79
   3  -2   6    2.41    0.71
   3  -2   6    2.44    0.53
   3  -2   6   -0.54    0.69
   3   2   6    1.35    0.58
   3   2   6    0.64    0.56
   3   2   6    2.25    0.90
   3   2   6    0.59    0.73
  -3  -2  -7    1.01    0.87
  -3  -2  -7    1.35    0.78
  -3   2  -7    0.90    0.76
   3  -2   7    0.63    0.94
   3  -2   7    1.46    0.65
   3  -2   7    0.58    0.48
   3  -2   7    2.34    0.76
   3   2   7    1.64    0.66
   3   2   7    1.02    0.67
   3   2   7    1.52    1.03
   3   2   7    2.04    0.83
  -3  -2  -8   28.19    1.88
  -3  -2  -8   32.68    1.87
  -3   2  -8   33.72    1.92
   3  -2   8   28.40    2.08
   3  -2   8   32.96    1.11
   3  -2   8   35.94    1.01
   3  -2   8   31.08    1.83
   3   2   8   32.17    1.51
   3   2   8   28.23    1.40
   3   2   8   28.90    1.98
   3   2   8   32.75    1.81
  -3  -2  -9   35.31    2.16
  -3  -2  -9   38.55    2.01
  -3   2  -9   36.71    2.07
   3  -2   9   34.78    2.07
   3  -2   9   39.07    2.06
   3   2   9   38.82    1.78
   3   2   9   40.02    1.66
   3   2   9   37.60    2.20
   3   2   9   33.13    1.90
  -3  -2 -10    2.67    1.29
  -3  -2 -10    0.87    0.90
  -3   2 -10    2.19    0.99
   3  -2  10    3.67    1.12
   3  -2  10    2.97    1.02
   3   2  10    3.47    1.01
   3   2  10    3.58    1.03
   3   2  10    4.64    1.27
   3   2  10    3.54    1.01
  -3  -2 -11    4.68    1.52
  -3  -2 -11    3.16    0.99
  -3   2 -11    4.79    1.06
   3  -2  11    2.30    1.33
   3  -2  11    5.92    1.32
   3   2  11    6.42    1.25
   3   2  11    5.62    1.17
   3   2  11    6.92    1.47
   3   2  11    4.86    1.09
  -3  -2 -12   -0.79    1.44
  -3  -2 -12    0.37    1.06
  -3   2 -12    3.59    1.26
   3  -2  12    1.90    1.09
   3  -2  12    1.73    1.07
   3   2  12    0.95    1.25
   3   2  12    2.82    1.22
   3   2  12    1.85    1.42
   3   2  12   -1.58    1.00
  -3  -2 -13   -2.67    1.54
  -3  -2 -13   -0.35    1.04
  -3   2 -13   -1.57    0.99
   3  -2  13    1.43    1.47
   3  -2  13    3.58    1.25
   3   2  13   -0.21    1.32
   3   2  13    2.08    1.57
   3   2  13   -2.71    1.12
  -3  -2 -14    5.23    1.98
  -3  -2 -14    8.26    1.19
  -3   2 -14    6.43    1.48
   3  -2  14    6.87    1.76
   3  -2  14    8.35    1.58
   3   2  14    6.95    1.56
   3   2  14   10.24    2.06
   3   2  14   -2.33    1.39
  -3  -2 -15   27.53    2.76
  -3  -2 -15   22.18    2.48
  -3   2 -15   24.77    2.58
   3  -2  15   22.32    2.79
   3   2  15   19.91    2.07
   3   2  15   29.06    3.23
  -3  -2 -16   11.09    2.66
  -3  -2 -16    2.78    1.38
  -3   2 -16    6.74    1.63
   3  -2  16    1.99    1.73
   3   2  16    5.46    1.94
   3   2  16    1.59    2.04
  -3  -2 -17    4.06    2.80
  -3  -2 -17    4.22    1.64
  -3   2 -17    0.94    1.65
   3  -2  17    1.83    1.94
   3   2  17   -5.02    2.02
   3   2  17   -0.24    2.34
  -3  -2 -18   17.37    3.50
  -3  -2 -18   16.22    2.30
  -3   2 -18   24.62    2.38
   3  -2  18   22.81    3.16
   3   2  18   21.82    2.88
   3   2  18   27.59    3.19
  -3  -3  19    1.46    2.11
  -3   3  19   -1.54    2.07
   3  -3 -19    5.45    2.04
   3   3 -19   -1.53    1.91
  -3  -3  18    3.84    2.05
  -3   3  18   -0.85    1.80
   3  -3 -18    5.92    2.49
   3   3 -18    0.82    1.56
  -3  -3  17    2.30    1.80
  -3   3  17   -0.04    1.53
   3  -3 -17    0.51    2.01
   3  -3 -17    2.16    2.81
   3  -3 -17   -0.38    1.36
   3   3 -17    0.52    1.72
  -3  -3  16    1.17    1.73
  -3   3  16    5.73    1.48
   3  -3 -16    2.13    1.81
   3  -3 -16    4.83    2.77
   3  -3 -16    4.98    1.49
   3   3 -16    3.11    1.41
  -3  -3  15    1.52    1.83
  -3  -3  15    4.23    1.72
  -3   3  15    1.56    1.27
  -3   3  15    0.87    1.85
   3  -3 -15    4.03    1.62
   3  -3 -15    2.04    1.35
   3   3 -15    6.20    1.85
   3   3 -15    1.26    1.55
  -3  -3  14   -0.84    1.64
  -3   3  14    3.86    1.18
  -3   3  14    3.22    1.74
   3  -3 -14    3.32    1.40
   3  -3 -14    3.26    2.17
   3  -3 -14    3.02    1.33
   3   3 -14    5.49    1.44
  -3  -3  13    1.45    1.52
  -3  -3  13   -3.80    1.94
  -3   3  13   -0.07    0.99
  -3   3  13   -0.35    1.43
  -3   3  13    0.15    1.45
   3  -3 -13    1.79    1.15
   3  -3 -13    1.73    1.61
   3   3 -13   -0.69    1.81
   3   3 -13    1.95    1.30
  -3  -3  12   12.59    1.89
  -3  -3  12    9.04    0.93
  -3  -3  12    9.94    1.58
  -3   3  12    8.48    1.09
  -3   3  12   11.21    1.79
  -3   3  12    6.78    1.58
   3  -3 -12    8.90    1.24
   3  -3 -12    8.07    1.90
   3  -3 -12   10.47    1.51
   3   3 -12   10.83    1.80
   3   3 -12   10.27    1.18
   3   3 -12    8.01    1.42
  -3  -3  11    1.26    1.46
  -3  -3  11    0.93    0.85
  -3  -3  11    1.59    1.06
  -3   3  11    0.32    0.77
  -3   3  11    1.98    1.39
  -3   3  11    2.38    1.23
   3  -3 -11    0.09    0.90
   3  -3 -11    0.52    1.38
   3  -3 -11    1.64    1.19
   3   3 -11   -0.53    1.34
   3   3 -11    0.56    0.75
   3   3 -11    2.32    1.20
  -3  -3  10  227.72    4.53
  -3  -3  10  238.01    3.00
  -3  -3  10  236.40    4.50
  -3   3  10  228.92    2.57
  -3   3  10  238.14    4.67
  -3   3  10  226.85    4.38
   3  -3 -10  222.74    2.56
   3  -3 -10  228.04    4.43
   3  -3 -10  236.93    4.47
   3   3 -10  240.21    4.60
   3   3 -10  240.53    2.92
   3   3 -10  239.65    4.50
  -3  -3   9   67.19    2.82
  -3  -3   9   65.87    2.04
  -3  -3   9   66.96    2.59
  -3   3   9   68.94    1.55
  -3   3   9   71.13    2.91
  -3   3   9   62.02    2.55
   3  -3  -9   62.75    1.55
   3  -3  -9   68.58    2.61
   3  -3  -9   69.46    2.71
   3   3  -9   68.44    2.84
   3   3  -9   64.69    1.91
  -3  -3   8    8.03    1.36
  -3  -3   8   10.73    1.23
  -3  -3   8    8.10    1.24
  -3   3   8    7.15    0.72
  -3   3   8    9.40    1.41
  -3   3   8    8.52    1.19
   3  -3  -8    7.01    0.79
   3  -3  -8    9.12    1.23
   3  -3  -8    8.15    1.33
   3   3  -8    7.56    1.35
   3   3  -8    8.77    1.08
  -3  -3   7   85.03    2.68
  -3  -3   7   86.32    2.35
  -3  -3   7   83.67    2.57
  -3   3   7   84.18    1.47
  -3   3   7   92.63    2.94
  -3   3   7   87.84    2.68
   3  -3  -7   81.43    1.53
   3  -3  -7   90.10    2.83
   3  -3  -7   88.95    2.70
   3   3  -7   83.86    2.67
   3   3  -7   91.50    2.26
  -3  -3   6   59.85    2.21
  -3  -3   6   60.68    2.12
  -3  -3   6   63.71    2.24
  -3   3   6   70.27    2.59
  -3   3   6   60.47    2.21
   3  -3  -6   59.55    1.33
   3  -3  -6   62.36    2.46
   3  -3  -6   61.09    2.33
   3   3  -6   61.53    2.28
   3   3  -6   61.94    2.03
  -3  -3   5   47.26    1.92
  -3  -3   5   47.42    1.99
  -3  -3   5   44.97    1.97
  -3   3   5   41.50    2.17
  -3   3   5   44.36    1.97
   3  -3  -5   41.75    1.24
   3  -3  -5   44.83    2.14
   3  -3  -5   42.83    1.99
   3   3  -5   43.10    1.95
   3   3  -5   46.05    1.89
  -3  -3   4   51.49    1.88
  -3  -3   4   48.05    2.00
  -3  -3   4   49.82    1.99
  -3   3   4   48.01    2.19
   3  -3  -4   51.41    1.39
   3  -3  -4   47.17    2.05
   3  -3  -4   54.18    2.10
   3   3  -4   48.63    1.88
   3   3  -4   55.58    2.02
  -3  -3   3   -0.45    0.70
  -3  -3   3    0.25    0.94
  -3  -3   3   -0.75    0.64
  -3  -3   3   -0.20    0.67
  -3   3   3   -0.73    0.82
   3  -3  -3    0.33    0.57
   3  -3  -3   -0.08    0.79
   3  -3  -3   -0.26    0.71
   3   3  -3    0.08    0.76
   3   3  -3   -0.55    0.82
  -3  -3   2  106.75    2.07
  -3  -3   2  106.64    2.68
  -3  -3   2  114.94    2.73
  -3   3   2  116.68    2.85
   3  -3  -2  108.73    1.99
   3  -3  -2  104.71    1.93
   3  -3  -2  104.28    2.69
   3  -3  -2  110.22    2.69
   3   3  -2  106.00    2.12
   3   3  -2  114.95    2.75
  -3  -3   1   97.87    1.83
  -3  -3   1  102.80    2.64
  -3  -3   1  106.28    2.64
  -3   3   1  104.80    2.71
   3  -3  -1   99.73    2.03
   3  -3  -1  100.51    2.04
   3  -3  -1  102.51    2.68
   3  -3  -1  103.17    2.58
   3   3  -1   99.73    1.90
   3   3  -1  103.59    2.69
  -3  -3   0  439.42    3.17
  -3  -3   0  449.69    5.08
  -3  -3   0  448.06    5.11
  -3   3   0  474.21    5.04
   3  -3   0  444.26    4.09
   3  -3   0  435.15    4.06
   3  -3   0  460.35    4.96
   3  -3   0  399.46    4.76
   3  -3   0  459.12    5.10
   3   3   0  425.22    3.14
   3   3   0  467.74    5.27
  -3  -3  -1    7.18    0.76
  -3  -3  -1    6.98    1.01
  -3  -3  -1    5.49    0.99
  -3   3  -1    9.41    1.19
   3  -3   1    8.41    1.01
   3  -3   1    5.26    0.94
   3  -3   1    8.10    1.14
   3  -3   1    6.46    1.07
   3   3   1    7.32    0.83
   3   3   1    5.90    1.13
  -3  -3  -2   35.26    0.87
  -3  -3  -2   32.24    1.80
  -3  -3  -2   34.65    1.81
   3  -3   2   31.87    1.78
   3  -3   2   36.53    1.94
   3  -3   2   36.38    1.92
   3   3   2   30.36    0.87
   3   3   2   36.85    2.00
   3   3   2   35.89    1.78
  -3  -3  -3    1.45    0.92
  -3  -3  -3    1.92    0.88
   3  -3   3    3.91    0.96
   3  -3   3    1.35    0.99
   3  -3   3    1.75    0.89
   3   3   3    1.54    0.32
   3   3   3    1.15    0.97
   3   3   3    0.60    0.72
  -3  -3  -4   26.01    1.93
  -3  -3  -4   20.98    1.67
   3  -3   4   21.54    1.91
   3  -3   4   20.61    1.71
   3  -3   4   20.98    1.70
   3   3   4   19.60    1.81
   3   3   4   24.59    1.66
  -3  -3  -5   12.47    1.41
  -3  -3  -5   17.95    1.71
   3  -3   5   16.58    1.88
   3  -3   5   15.56    1.67
   3  -3   5   13.43    1.60
   3   3   5   16.76    1.81
   3   3   5   13.91    1.48
  -3  -3  -6    7.69    1.18
  -3  -3  -6   10.81    1.36
   3  -3   6    8.27    1.25
   3  -3   6    4.95    1.09
   3  -3   6    6.93    1.27
   3   3   6    5.97    1.17
   3   3   6    4.09    0.98
  -3  -3  -7    4.61    1.26
  -3  -3  -7    7.75    1.17
  -3   3  -7    6.41    1.15
   3  -3   7    7.19    1.46
   3  -3   7    6.13    1.08
   3  -3   7    6.19    0.85
   3  -3   7    7.81    1.21
   3   3   7    6.34    0.54
   3   3   7    5.26    0.57
   3   3   7    7.27    1.40
   3   3   7    6.00    1.16
  -3  -3  -8    2.18    1.18
  -3  -3  -8    1.52    0.99
  -3   3  -8    3.25    1.03
   3  -3   8    0.58    1.14
   3  -3   8    1.21    0.95
   3  -3   8    2.94    0.76
   3  -3   8   -0.41    0.96
   3   3   8    1.13    0.53
   3   3   8    2.79    0.59
   3   3   8   -0.07    1.15
   3   3   8    0.89    1.00
  -3  -3  -9   36.49    2.60
  -3  -3  -9   32.83    2.30
  -3   3  -9   32.32    2.20
   3  -3   9   34.86    2.50
   3  -3   9   38.13    1.58
   3  -3   9   36.00    1.27
   3  -3   9   29.32    2.24
   3   3   9   33.64    1.24
   3   3   9   32.65    1.24
   3   3   9   34.37    2.66
   3   3   9   30.54    2.20
  -3  -3 -10   19.87    2.03
  -3  -3 -10   25.98    2.18
  -3   3 -10   19.19    2.06
   3  -3  10   18.48    2.24
   3  -3  10   18.91    2.31
   3   3  10   19.79    1.42
   3   3  10   23.77    1.37
   3   3  10   25.50    2.78
   3   3  10   17.97    2.13
  -3  -3 -11    3.76    1.84
  -3  -3 -11    1.01    1.00
  -3   3 -11   -0.87    1.30
   3  -3  11    1.42    1.39
   3  -3  11   -2.43    1.30
   3   3  11    0.34    0.93
   3   3  11   -1.08    0.91
   3   3  11    2.05    1.66
   3   3  11   -0.39    1.20
  -3  -3 -12    0.01    1.91
  -3  -3 -12   -0.26    1.04
  -3   3 -12   -2.45    1.19
   3  -3  12    0.27    1.49
   3  -3  12    2.07    1.65
   3   3  12    1.30    1.15
   3   3  12    2.12    1.09
   3   3  12   -0.61    1.69
   3   3  12   -2.22    1.42
  -3  -3 -13    0.55    1.30
  -3   3 -13    2.14    1.33
   3  -3  13    3.91    1.57
   3  -3  13    3.11    2.69
   3   3  13    1.82    1.39
   3   3  13    0.97    1.30
   3   3  13    2.07    2.13
  -3  -3 -14    1.75    3.52
  -3  -3 -14    4.17    1.59
  -3   3 -14    6.83    1.88
   3  -3  14    8.55    2.21
   3   3  14    4.68    1.63
   3   3  14    4.50    1.58
   3   3  14    6.51    2.09
  -3  -3 -15    2.32    2.97
  -3  -3 -15   -1.16    1.51
  -3   3 -15   -0.52    1.64
   3  -3  15   -0.54    1.81
   3   3  15    1.52    1.91
   3   3  15    1.41    1.65
   3   3  15    1.67    2.37
  -3  -3 -16    1.48    1.92
  -3   3 -16   -1.71    1.80
   3  -3  16   -1.74    2.01
   3   3  16    0.40    1.88
   3   3  16    7.91    2.73
  -3  -3 -17    0.28    1.78
  -3   3 -17    7.64    2.26
   3  -3  17    6.73    2.63
   3   3  17    0.89    2.19
   3   3  17    5.20    2.89
  -3  -4  16    2.24    2.49
   3  -4 -16   -2.89    1.83
   3   4 -16    0.72    1.95
  -3  -4  15    1.74    2.23
  -3   4  15   -0.10    2.29
   3  -4 -15    1.56    2.10
  -3  -4  14    5.32    2.08
  -3   4  14    3.83    2.19
   3  -4 -14    1.16    1.71
  -3  -4  13   29.03    3.43
  -3  -4  13   25.01    1.96
  -3   4  13   27.47    3.36
   3  -4 -13   27.38    2.90
   3   4 -13   24.17    3.03
   3   4 -13   22.67    1.75
  -3  -4  12   -0.39    1.78
  -3  -4  12    0.45    1.34
  -3  -4  12   11.84    2.37
  -3   4  12   -0.41    1.50
  -3   4  12    1.86    1.79
   3  -4 -12    1.66    1.57
   3   4 -12    2.16    1.10
  -3  -4  11    2.69    1.74
  -3  -4  11    5.30    1.46
  -3  -4  11    3.21    1.77
  -3   4  11    3.97    1.54
  -3   4  11   -2.06    2.11
   3  -4 -11    4.11    1.75
   3  -4 -11    4.13    1.46
   3   4 -11    5.02    2.28
   3   4 -11    5.76    1.29
  -3  -4  10    1.13    1.58
  -3  -4  10    5.69    1.49
  -3   4  10    1.29    1.45
   3  -4 -10    2.59    1.49
   3   4 -10    3.65    1.97
   3   4 -10    1.61    1.25
  -3  -4   9    1.68    1.54
  -3  -4   9    1.38    1.44
  -3   4   9   -1.45    1.27
  -3   4   9    2.82    1.45
   3  -4  -9    3.71    1.51
   3   4  -9    4.49    1.82
   3   4  -9    4.97    1.27
  -3  -4   8   48.19    2.85
  -3  -4   8   41.01    2.72
  -3  -4   8   51.26    2.67
  -3   4   8   38.04    2.74
  -3   4   8   42.92    2.77
   3  -4  -8   49.39    2.82
   3   4  -8   48.37    2.98
   3   4  -8   49.01    2.42
  -3  -4   7  204.91    4.17
  -3  -4   7  213.54    4.07
  -3  -4   7  208.48    4.59
  -3   4   7  223.39    4.82
  -3   4   7  210.60    4.59
   3  -4  -7  215.35    4.63
   3   4  -7  210.19    4.27
   3   4  -7  217.39    3.88
  -3  -4   6   17.96    2.17
  -3  -4   6   13.17    1.77
  -3  -4   6   10.38    1.48
  -3   4   6   16.81    1.94
   3  -4  -6   11.17    0.59
   3  -4  -6   11.20    0.59
   3  -4  -6    0.96    1.35
   3  -4  -6   11.57    1.60
   3   4  -6   13.67    1.69
   3   4  -6   14.97    1.61
  -3  -4   5   55.08    2.36
  -3  -4   5   56.50    2.87
  -3  -4   5   58.43    2.71
  -3  -4   5   62.91    2.66
  -3   4   5   63.70    2.97
   3  -4  -5   58.20    1.32
   3  -4  -5   53.94    1.22
   3  -4  -5   60.82    2.79
   3  -4  -5   61.15    2.86
   3   4  -5   49.71    2.50
   3   4  -5   60.12    2.59
  -3  -4   4   15.07    1.41
  -3  -4   4   15.78    1.85
  -3  -4   4   10.63    1.37
  -3  -4   4   16.79    1.84
  -3   4   4   15.73    1.71
   3  -4  -4   11.90    1.23
   3  -4  -4   12.29    1.12
   3  -4  -4   16.00    1.74
   3  -4  -4   18.14    2.08
   3   4  -4   16.46    1.56
   3   4  -4   13.81    1.59
  -3  -4   3   13.58    1.60
  -3  -4   3   13.82    1.83
  -3  -4   3   12.58    1.45
  -3  -4   3   14.32    1.56
  -3   4   3   14.53    1.68
   3  -4  -3   15.10    1.37
   3  -4  -3   13.72    1.26
   3  -4  -3   15.99    1.86
   3  -4  -3   15.05    1.70
   3   4  -3   13.68    1.40
   3   4  -3   18.27    2.03
  -3  -4   2    0.57    0.87
  -3  -4   2    2.26    1.29
  -3  -4   2    0.52    1.17
  -3  -4   2    0.99    1.10
  -3   4   2    1.60    1.18
   3  -4  -2    2.77    0.91
   3  -4  -2    1.33    0.84
   3  -4  -2    3.06    1.46
   3  -4  -2    0.50    1.18
   3   4  -2    0.55    1.00
   3   4  -2    1.54    1.07
  -3  -4   1    7.48    0.89
  -3  -4   1    6.95    1.50
  -3  -4   1    8.89    1.37
  -3   4   1   10.25    1.52
   3  -4  -1    8.90    1.12
   3  -4  -1    7.69    1.06
   3  -4  -1    6.86    1.58
   3  -4  -1    7.29    1.29
   3   4  -1    9.06    1.10
   3   4  -1    8.51    1.34
  -3  -4   0   -0.27    0.63
  -3  -4   0    0.55    1.25
  -3  -4   0   -1.08    0.83
  -3   4   0    1.49    1.26
   3  -4   0   -0.80    0.94
   3  -4   0   -1.17    0.89
   3  -4   0    0.11    1.39
   3  -4   0    1.36    1.24
   3  -4   0   -1.89    1.06
   3   4   0   -0.03    0.77
   3   4   0    1.11    1.20
  -3  -4  -1    4.96    0.62
  -3  -4  -1    7.94    1.45
  -3  -4  -1    5.56    1.34
  -3   4  -1    8.72    1.52
   3  -4   1    8.14    1.30
   3  -4   1    5.65    1.18
   3  -4   1    6.40    1.62
   3  -4   1    8.59    1.43
   3  -4   1    7.31    1.34
   3   4   1    6.02    1.44
  -3  -4  -2   23.71    2.16
  -3  -4  -2   25.46    2.05
   3  -4   2   22.44    2.16
   3  -4   2   23.64    1.98
   3  -4   2   24.35    2.59
   3  -4   2   24.81    2.46
   3  -4   2   27.16    2.33
   3   4   2   23.37    2.23
  -3  -4  -3    1.27    1.06
  -3  -4  -3   -0.03    0.98
   3  -4   3    1.54    1.26
   3  -4   3    1.22    1.13
   3  -4   3    1.33    1.46
   3  -4   3    0.70    1.20
   3   4   3    1.51    1.13
  -3  -4  -4    5.85    1.37
   3  -4   4    3.32    1.31
   3  -4   4    7.62    1.65
   3  -4   4    6.67    1.59
   3   4   4    8.55    1.55
  -3  -4  -5    0.63    1.05
   3  -4   5    2.12    1.34
   3  -4   5    1.26    1.51
   3  -4   5    1.12    1.37
   3   4   5    0.99    1.23
   3   4   5    0.53    1.17
  -3  -4  -6   29.37    2.45
   3  -4   6   31.41    2.41
   3  -4   6   36.69    2.75
   3  -4   6   33.37    2.75
   3   4   6   29.12    2.57
   3   4   6   26.35    2.24
  -3  -4  -7   13.87    1.80
   3  -4   7    6.79    1.71
   3  -4   7   11.46    1.79
   3  -4   7    6.02    1.54
   3   4   7   12.59    1.73
   3   4   7    1.18    1.23
  -3  -4  -8    4.39    1.44
   3  -4   8    9.18    1.93
   3  -4   8    4.87    1.62
   3  -4   8    8.17    1.89
   3   4   8    6.46    1.50
   3   4   8   -3.09    1.23
  -3  -4  -9   -0.25    1.60
  -3  -4  -9   -1.42    1.11
   3  -4   9   -0.34    1.64
   3  -4   9   -2.93    1.44
   3  -4   9   -1.01    1.08
   3  -4   9    0.28    1.85
   3   4   9    2.70    1.36
   3   4   9   -0.26    1.30
  -3  -4 -10    3.35    2.15
  -3  -4 -10    2.64    1.54
   3  -4  10   -0.49    1.73
   3  -4  10    0.50    1.29
   3  -4  10    1.18    0.96
   3   4  10    0.49    1.81
  -3  -4 -11   13.95    1.86
   3  -4  11   10.18    2.23
   3   4  11   16.41    2.42
  -3  -4 -12    1.94    1.66
   3  -4  12   -5.13    1.92
   3   4  12    0.87    1.87
  -3  -4 -13    4.89    1.67
  -3   4 -13    2.57    1.76
   3  -4  13    6.53    2.59
   3   4  13    2.17    2.40
  -3  -4 -14    1.39    1.93
  -3   4 -14    3.06    1.81
   3  -4  14   -2.04    2.31
   3   4  14   -1.67    2.60
  -3  -5  13    1.38    2.69
  -3   5  13   -3.80    2.26
   3  -5 -13    2.17    2.08
  -3  -5  12   -5.41    2.24
  -3   5  12   -5.29    2.21
   3  -5 -12    1.28    2.02
   3   5 -12    1.05    1.78
  -3  -5  11   -1.97    2.30
  -3  -5  11    1.61    2.39
  -3   5  11   -0.32    2.01
   3  -5 -11    1.97    2.13
   3   5 -11   18.64    3.40
   3   5 -11    0.73    1.80
  -3  -5  10    8.14    2.42
  -3  -5  10   14.55    2.56
  -3   5  10    5.02    1.82
   3  -5 -10    6.88    2.05
   3   5 -10   14.97    2.05
  -3  -5   9    7.90    2.13
  -3  -5   9    7.52    2.47
  -3   5   9    6.78    1.78
   3  -5  -9    8.47    1.86
   3   5  -9   13.11    2.83
   3   5  -9    7.56    1.96
  -3  -5   8   -0.07    1.79
  -3  -5   8    2.10    2.31
  -3   5   8   -1.95    1.58
   3  -5  -8    3.36    1.98
   3   5  -8    0.16    2.28
   3   5  -8   -0.17    1.85
  -3  -5   7    1.44    1.69
  -3  -5   7    2.95    2.30
  -3  -5   7    2.86    1.58
  -3   5   7    3.10    1.61
   3  -5  -7    2.41    1.54
   3   5  -7   -3.82    2.00
   3   5  -7    0.10    1.62
  -3  -5   6   40.51    2.97
  -3  -5   6   35.61    3.83
  -3  -5   6   37.95    2.78
  -3   5   6   28.48    3.15
   3  -5  -6   36.58    3.14
   3   5  -6   40.75    3.50
   3   5  -6   37.87    3.26
  -3  -5   5    3.94    1.59
  -3  -5   5    4.45    2.25
  -3  -5   5   10.91    2.49
  -3  -5   5    5.51    1.39
  -3   5   5    5.02    1.70
   3  -5  -5    7.21    2.22
   3  -5  -5    4.61    1.55
   3   5  -5    3.96    1.91
   3   5  -5    2.58    1.75
  -3  -5   4   15.97    1.75
  -3  -5   4   18.19    2.50
  -3  -5   4   18.20    2.35
  -3  -5   4   13.69    1.94
  -3   5   4   21.73    2.24
   3  -5  -4   16.32    0.97
   3  -5  -4   17.34    1.02
   3  -5  -4   13.69    2.50
   3  -5  -4   14.18    1.91
   3   5  -4   11.60    1.94
   3   5  -4   17.68    2.25
  -3  -5   3    7.55    1.35
  -3  -5   3    4.17    2.27
  -3  -5   3    8.52    1.80
  -3  -5   3    3.21    1.43
  -3   5   3    6.40    1.93
   3  -5  -3    2.90    1.02
   3  -5  -3    3.77    0.96
   3  -5  -3    5.86    2.39
   3  -5  -3    3.06    1.71
   3   5  -3    5.59    1.60
  -3  -5   2    0.01    1.06
  -3  -5   2    1.03    2.21
  -3  -5   2    4.11    1.67
  -3  -5   2    0.03    1.23
  -3   5   2   -0.53    1.75
   3  -5  -2    0.18    1.11
   3  -5  -2    0.91    1.06
   3  -5  -2   -3.29    2.01
   3  -5  -2   -1.79    1.61
   3   5  -2   -0.80    1.64
  -3  -5   1   21.58    1.66
  -3  -5   1   21.24    2.56
  -3  -5   1   17.87    2.46
  -3  -5   1   21.13    2.42
  -3   5   1   33.24    3.19
   3  -5  -1   19.60    2.23
   3  -5  -1   19.62    2.03
   3  -5  -1   21.17    2.85
   3  -5  -1   20.61    2.48
   3  -5  -1   17.36    2.23
   3   5  -1   23.07    2.82
  -3  -5   0    4.36    0.83
  -3  -5   0    2.79    2.15
  -3  -5   0    4.86    1.56
  -3   5   0    5.87    1.88
   3  -5   0    5.90    1.51
   3  -5   0    5.85    1.41
   3  -5   0    3.99    2.28
   3  -5   0    3.73    1.96
   3  -5   0    1.09    1.35
   3   5   0    4.36    1.73
  -3  -5  -1    2.01    2.01
  -3  -5  -1    0.04    1.35
  -3   5  -1    3.71    1.79
   3  -5   1    1.13    1.54
   3  -5   1   -1.18    1.38
   3  -5   1   -1.80    2.25
   3  -5   1    0.70    1.90
   3  -5   1   -3.51    1.56
   3   5   1    2.38    1.64
  -3  -5  -2   -0.49    1.93
  -3  -5  -2    6.28    1.45
   3  -5   2    7.70    1.85
   3  -5   2    5.43    1.59
   3  -5   2    9.14    2.49
   3  -5   2    9.37    2.28
   3  -5   2    7.74    1.73
   3   5   2    5.43    1.74
  -3  -5  -3    7.01    2.15
  -3  -5  -3    3.08    1.46
   3  -5   3    1.42    1.72
   3  -5   3    1.66    1.61
   3  -5   3    0.52    2.34
   3  -5   3    7.61    2.25
   3  -5   3    1.15    1.51
   3   5   3    0.87    1.43
  -3  -5  -4   -0.55    1.52
   3  -5   4    4.55    2.00
   3  -5   4    3.38    1.78
   3  -5   4   -0.94    2.41
   3  -5   4   -0.28    1.62
   3   5   4    2.34    1.75
  -3  -5  -5    9.06    1.78
   3  -5   5   11.16    2.38
   3  -5   5    7.10    1.97
   3  -5   5   12.16    2.65
   3  -5   5   10.65    1.78
   3   5   5    7.28    1.91
  -3  -5  -6    9.09    1.75
   3  -5   6    5.55    2.06
   3  -5   6    9.52    2.59
   3   5   6    4.99    2.00
  -3  -5  -7   29.45    3.04
   3  -5   7   34.83    3.59
   3  -5   7   29.92    2.98
   3   5   7   27.32    3.37
  -3  -5  -8   21.03    2.16
   3  -5   8   27.60    2.74
   3  -5   8   24.27    2.91
   3   5   8   27.23    2.78
  -3  -5  -9   -1.90    1.77
   3  -5   9    1.55    2.41
   3  -5   9   -0.78    2.35
   3   5   9    2.00    1.76
  -3  -5 -10    2.67    1.89
   3  -5  10    0.68    2.49
   3  -5  10    6.04    1.70
   3   5  10    6.65    2.64
  -3  -5 -11   31.90    3.71
   3  -5  11   27.54    3.27
   3   5  11   41.64    4.37
  -3  -6   6   -2.08    2.34
  -3  -6   6    6.55    2.09
  -3   6   6    5.28    2.55
   3  -6  -6   -4.05    2.41
   3   6  -6    0.29    2.62
  -3  -6   5   -0.50    2.11
  -3  -6   5    2.30    2.09
  -3   6   5   -0.92    2.45
   3  -6  -5    1.27    2.32
   3   6  -5    8.03    2.87
  -3  -6   4   -1.09    1.87
  -3  -6   4    2.42    2.04
  -3   6   4    7.42    2.66
   3  -6  -4   -1.08    2.38
   3   6  -4   -1.36    2.70
  -3  -6   3    5.79    1.80
  -3  -6   3    1.54    2.05
  -3   6   3    2.45    2.52
   3  -6  -3    6.90    2.27
   3   6  -3    5.47    2.50
  -3  -6   2    1.11    1.66
  -3  -6   2   -3.18    1.81
  -3   6   2    6.99    2.57
   3  -6  -2    7.72    2.48
   3   6  -2    4.13    2.49
  -3  -6   1   -0.54    1.85
  -3   6   1    7.18    2.76
   3  -6  -1    2.23    1.74
   3  -6  -1    3.77    2.37
   3   6  -1    3.14    2.49
  -3  -6   0   27.24    2.87
   3  -6   0   20.02    2.12
   3  -6   0   17.19    2.45
   3   6   0   19.26    3.08
  -3  -6  -1    4.37    2.35
   3  -6   1    5.27    2.10
   3  -6   1    5.70    2.43
   3   6   1    2.87    2.76
  -3  -6  -2    2.50    1.91
   3  -6   2    1.25    2.13
   3  -6   2   -1.04    2.33
   3   6   2    1.31    2.71
  -3  -6  -3   10.69    2.38
   3  -6   3   10.01    2.52
   3  -6   3   10.60    2.75
   3   6   3    3.92    2.68
  -3  -6  -4    1.44    2.19
   3  -6   4    1.01    2.47
   3  -6   4    4.78    4.33
   3  -6   4    3.70    2.32
   3   6   4    0.02    2.38
  -4   0  21    2.81    2.23
   4   0 -21   -0.59    1.17
   4   0 -21   -0.37    1.88
  -4   0  20    1.02    1.97
   4   0 -20    1.20    1.64
   4   0 -20    1.50    1.13
   4   0 -20    3.12    1.75
  -4   0  19   -1.43    1.71
   4   0 -19    5.00    2.49
   4   0 -19   -1.39    1.44
   4   0 -19   -0.97    0.98
   4   0 -19   -0.69    1.40
  -4   0  18   57.16    3.35
   4   0 -18   55.84    4.12
   4   0 -18   55.97    2.58
   4   0 -18   53.26    2.17
   4   0 -18   56.22    3.15
  -4   0  17   -1.24    1.36
  -4   0  17   -2.30    1.41
   4   0 -17   -0.25    1.82
   4   0 -17   -2.90    1.11
   4   0 -17   -0.44    0.88
   4   0 -17   -0.56    1.17
  -4   0  16    4.29    1.49
  -4   0  16    5.55    1.55
   4   0 -16    5.79    1.71
   4   0 -16    6.29    1.27
   4   0 -16    6.62    1.12
   4   0 -16    5.10    1.27
  -4   0  15   -0.71    1.15
  -4   0  15   -0.53    1.14
   4   0 -15   -1.95    1.24
   4   0 -15    0.04    1.02
   4   0 -15    1.54    0.87
   4   0 -15    0.17    0.92
  -4   0  14  121.19    3.34
  -4   0  14  126.47    3.32
   4   0 -14  124.66    3.43
   4   0 -14  125.70    2.65
   4   0 -14  128.99    2.51
   4   0 -14  117.88    3.19
  -4   0  13    0.86    0.99
  -4   0  13    0.17    0.90
   4   0 -13   -2.65    0.93
   4   0 -13    0.07    0.85
   4   0 -13    0.43    0.68
   4   0 -13    0.66    0.88
  -4   0  12  278.97    4.29
  -4   0  12  286.55    4.18
   4   0 -12  275.95    4.23
   4   0 -12  295.86    3.47
   4   0 -12  285.46    3.33
   4   0 -12  291.30    4.21
  -4   0  11   -0.35    0.83
  -4   0  11   -0.37    0.67
   4   0 -11    1.47    0.84
   4   0 -11   -0.39    0.68
   4   0 -11   -0.61    0.57
   4   0 -11    1.29    0.70
  -4   0  10   66.14    2.13
  -4   0  10   69.12    1.99
   4   0 -10   66.18    2.11
   4   0 -10   74.23    1.85
   4   0 -10   70.03    1.72
   4   0 -10   68.17    2.01
  -4   0   9   -0.51    0.69
  -4   0   9    0.51    0.59
   4   0  -9   -0.38    0.68
   4   0  -9   -0.58    0.47
   4   0  -9   -0.34    0.56
  -4   0   8   26.46    1.48
  -4   0   8   27.98    1.27
   4   0  -8   28.91    1.50
   4   0  -8   27.35    1.24
   4   0  -8   25.48    1.24
  -4   0   7    0.23    0.64
  -4   0   7   -0.07    0.46
   4   0  -7    1.01    0.67
   4   0  -7   -0.01    0.50
   4   0  -7   -0.78    0.44
  -4   0   6    9.72    0.92
  -4   0   6    9.64    0.79
   4   0  -6   11.69    1.04
   4   0  -6    9.74    0.95
   4   0  -6   11.82    0.83
  -4   0   5    0.15    0.50
  -4   0   5    0.10    0.40
  -4   0   5   -0.08    0.35
   4   0  -5    0.38    0.55
   4   0  -5    0.05    0.52
   4   0  -5    0.26    0.38
  -4   0   4  744.39    4.64
  -4   0   4  737.14    4.40
  -4   0   4  698.82    2.89
   4   0  -4  757.23    4.68
   4   0  -4  737.64    4.45
   4   0  -4  741.89    2.99
  -4   0   3   -0.41    0.56
  -4   0   3    0.08    0.48
  -4   0   3    0.74    0.23
   4   0  -3    0.29    0.53
   4   0  -3    0.44    0.51
   4   0  -3    0.25    0.25
  -4   0   2  349.63    3.05
  -4   0   2  352.02    3.05
   4   0  -2  364.41    3.13
   4   0  -2  337.01    2.99
  -4   0   1    0.04    0.46
  -4   0   1    0.16    0.49
   4   0  -1   -0.77    0.50
   4   0  -1   -0.50    0.54
  -4   0   0  833.03    4.66
  -4   0   0  836.66    4.58
  -4   0   0  807.30    2.62
   4   0   0  853.14    4.69
   4   0   0  812.64    4.53
   4   0   0  832.24    2.65
  -4   0  -1    0.18    0.55
  -4   0  -1   -0.84    0.42
  -4   0  -1    0.37    0.34
   4   0   1    0.41    0.49
   4   0   1    0.10    0.46
   4   0   1    0.57    0.33
  -4   0  -2  569.64    4.13
  -4   0  -2  537.03    3.74
  -4   0  -2  520.13    3.18
   4   0   2  572.24    4.12
   4   0   2  542.78    3.78
   4   0   2  535.03    3.21
  -4   0  -3    0.52    0.49
  -4   0  -3    0.75    0.45
   4   0   3    0.80    0.48
   4   0   3   -0.38    0.46
   4   0   3    0.15    0.42
  -4   0  -4  266.18    2.78
  -4   0  -4  254.78    2.84
   4   0   4  275.96    3.21
   4   0   4  268.16    2.82
   4   0   4  261.70    2.87
  -4   0  -5    1.02    0.58
  -4   0  -5    0.67    0.55
   4   0   5   -0.16    0.56
   4   0   5   -0.23    0.60
   4   0   5    0.37    0.56
  -4   0  -6   57.40    1.56
  -4   0  -6   54.83    1.76
   4   0   6   56.44    1.90
   4   0   6   60.79    1.66
   4   0   6   54.42    1.75
  -4   0  -7   -0.85    0.60
  -4   0  -7    0.82    0.78
   4   0   7    3.36    0.93
   4   0   7    0.27    0.71
   4   0   7    0.19    0.66
  -4   0  -8  120.78    2.18
  -4   0  -8  121.54    2.74
   4   0   8  124.41    2.89
   4   0   8  125.47    2.30
   4   0   8  123.08    2.75
  -4   0  -9    0.33    0.73
  -4   0  -9   -0.01    0.73
   4   0   9   -1.31    0.82
   4   0   9   -1.82    0.75
   4   0   9   -0.50    0.79
  -4   0 -10  272.18    3.24
  -4   0 -10  269.83    4.37
   4   0  10  278.16    4.47
   4   0  10  282.31    3.34
   4   0  10  274.82    4.38
  -4   0 -11   -1.30    0.84
   4   0  11    1.22    1.13
   4   0  11    0.51    0.85
   4   0  11    1.21    1.02
  -4   0 -12    9.11    1.16
  -4   0 -12   10.49    1.47
   4   0  12    7.70    1.52
   4   0  12    8.37    1.11
   4   0  12    7.55    1.40
  -4   0 -13    0.26    1.07
  -4   0 -13    2.89    1.20
   4   0  13    0.38    1.36
   4   0  13    0.49    0.96
   4   0  13    0.57    1.22
  -4   0 -14    1.17    1.15
  -4   0 -14    5.62    1.44
   4   0  14    1.92    1.41
   4   0  14    3.64    1.15
   4   0  14    2.57    1.58
  -4   0 -15   -0.76    1.22
  -4   0 -15    1.66    1.42
   4   0  15   -0.29    1.68
   4   0  15   -0.13    1.21
   4   0  15    1.89    1.62
  -4   0 -16    5.48    1.44
  -4   0 -16    3.62    1.66
   4   0  16    6.88    1.93
   4   0  16    5.93    1.68
  -4   0 -17    0.05    1.48
  -4   0 -17   -0.26    1.85
   4   0  17    0.55    2.03
   4   0  17    0.98    1.86
  -4   0 -18   -0.77    1.78
   4   0  18   -3.03    2.26
  -4   0 -19   -0.76    1.97
   4   0  19    3.86    2.79
  -4  -1  21    2.45    2.14
  -4   1  21    0.20    2.35
   4  -1 -21    3.65    3.56
   4  -1 -21    1.16    1.51
   4  -1 -21   -0.62    1.71
   4   1 -21    5.74    2.12
  -4  -1  20    2.56    2.01
  -4   1  20    1.82    2.17
   4  -1 -20    5.26    2.94
   4  -1 -20    7.46    2.41
   4  -1 -20    0.13    1.45
   4  -1 -20    1.59    1.87
   4   1 -20    5.69    1.63
  -4  -1  19    8.19    2.06
  -4   1  19    6.20    2.11
   4  -1 -19    3.86    2.71
   4  -1 -19    6.76    2.13
   4  -1 -19    6.12    1.39
   4  -1 -19    7.16    1.63
   4   1 -19    5.19    1.94
  -4  -1  18   20.09    2.22
  -4  -1  18   19.74    2.51
  -4   1  18   18.38    2.30
  -4   1  18   18.06    2.45
   4  -1 -18   20.86    2.76
   4  -1 -18   20.55    2.18
   4  -1 -18   21.29    2.40
   4   1 -18   27.54    3.36
   4   1 -18   24.65    2.61
  -4  -1  17    4.88    1.61
  -4   1  17    6.97    1.71
   4  -1 -17    4.44    2.04
   4  -1 -17    4.34    1.68
   4  -1 -17    4.04    1.37
   4   1 -17   11.05    1.90
   4   1 -17    6.07    0.92
   4   1 -17    8.37    0.81
   4   1 -17    9.82    1.62
  -4  -1  16    7.61    1.73
  -4  -1  16   10.61    1.65
  -4   1  16   13.63    1.80
  -4   1  16   10.96    1.71
   4  -1 -16    9.05    1.96
   4  -1 -16   10.30    1.66
   4  -1 -16    9.91    1.38
   4   1 -16   12.92    1.71
   4   1 -16   11.75    1.04
   4   1 -16   11.35    1.12
   4   1 -16   11.57    1.67
  -4  -1  15   10.44    1.60
  -4  -1  15   11.64    1.83
  -4   1  15    9.16    1.58
  -4   1  15    8.57    1.61
   4  -1 -15   13.17    1.85
   4  -1 -15    9.89    1.56
   4  -1 -15   13.20    1.55
   4   1 -15   11.38    1.56
   4   1 -15   12.05    1.35
   4   1 -15   10.06    1.10
   4   1 -15   12.59    1.52
  -4  -1  14   11.35    1.56
  -4  -1  14   13.19    1.58
  -4   1  14   14.53    1.59
  -4   1  14   13.05    1.64
   4  -1 -14   10.97    1.66
   4  -1 -14   13.05    1.55
   4  -1 -14   14.10    1.69
   4   1 -14   11.62    1.43
   4   1 -14   12.94    1.08
   4   1 -14   12.32    1.09
   4   1 -14   13.11    1.52
  -4  -1  13    3.41    1.18
  -4  -1  13    2.91    1.11
  -4   1  13    2.57    1.14
  -4   1  13    2.59    1.02
   4  -1 -13    2.72    1.24
   4  -1 -13    4.05    1.18
   4  -1 -13    6.10    1.15
   4   1 -13    1.23    0.89
   4   1 -13    4.39    0.84
   4   1 -13    4.07    0.69
   4   1 -13    1.64    1.03
  -4  -1  12    0.83    1.04
  -4  -1  12    3.23    0.99
  -4   1  12    1.06    1.02
  -4   1  12    2.98    0.97
   4  -1 -12    1.60    1.05
   4  -1 -12    3.53    1.06
   4  -1 -12    1.42    0.85
   4   1 -12    0.07    0.93
   4   1 -12    2.15    0.62
   4   1 -12    2.94    0.89
  -4  -1  11  107.81    2.95
  -4  -1  11   96.85    2.55
  -4   1  11  108.48    2.64
  -4   1  11  104.96    2.62
   4  -1 -11  108.86    2.62
   4  -1 -11  111.85    2.60
   4  -1 -11  108.26    2.64
   4   1 -11  109.69    2.82
   4   1 -11  106.10    1.84
   4   1 -11  114.25    2.71
  -4  -1  10  218.25    3.71
  -4  -1  10  220.05    3.43
  -4   1  10  212.85    3.28
  -4   1  10  222.68    3.40
   4  -1 -10  215.55    3.33
   4  -1 -10  225.89    3.40
   4  -1 -10  213.35    3.35
   4   1 -10  217.12    3.67
   4   1 -10  216.09    2.49
   4   1 -10  224.77    3.45
  -4  -1   9  425.39    4.87
  -4  -1   9  426.51    4.42
  -4   1   9  425.09    4.25
  -4   1   9  433.21    4.36
   4  -1  -9  424.49    4.23
   4  -1  -9  429.75    4.42
   4  -1  -9  411.42    4.26
   4   1  -9  436.79    4.88
   4   1  -9  422.34    3.40
   4   1  -9  440.34    4.47
  -4  -1   8   -1.09    0.69
  -4  -1   8    0.74    0.52
  -4  -1   8    0.37    0.61
  -4   1   8   -0.02    0.60
  -4   1   8    0.39    0.58
   4  -1  -8   -0.01    0.71
   4  -1  -8    0.92    0.70
   4  -1  -8    0.77    0.59
   4   1  -8    1.45    0.82
   4   1  -8   -0.33    0.47
   4   1  -8   -0.62    0.54
  -4  -1   7   14.45    1.28
  -4  -1   7   13.04    0.99
  -4  -1   7   15.29    1.14
  -4   1   7   15.77    1.20
  -4   1   7   17.22    1.11
   4  -1  -7   13.21    1.20
   4  -1  -7   12.79    1.23
   4  -1  -7   12.70    1.05
   4   1  -7   11.89    1.31
   4   1  -7   15.24    1.00
   4   1  -7   12.15    1.01
  -4  -1   6  222.12    3.12
  -4  -1   6  226.22    2.68
  -4   1   6  217.92    2.71
  -4   1   6  225.52    2.60
   4  -1  -6  222.08    2.72
   4  -1  -6  221.79    2.97
   4  -1  -6  223.93    2.61
   4   1  -6  216.42    3.07
   4   1  -6  213.58    2.50
   4   1  -6  233.85    2.73
  -4  -1   5  306.29    3.41
  -4  -1   5  315.37    2.99
  -4  -1   5  309.53    2.87
  -4   1   5  308.06    3.07
  -4   1   5  311.11    2.79
   4  -1  -5  308.74    3.04
   4  -1  -5  312.57    3.42
   4  -1  -5  306.48    2.77
   4   1  -5  302.32    3.37
   4   1  -5  310.11    2.98
   4   1  -5  318.40    2.91
  -4  -1   4    7.68    0.94
  -4  -1   4    8.79    0.91
  -4  -1   4    7.57    0.77
  -4   1   4    8.87    0.96
  -4   1   4    6.89    0.71
   4  -1  -4    6.54    0.81
   4  -1  -4    6.17    0.75
   4   1  -4    8.43    1.01
   4   1  -4    7.61    0.75
   4   1  -4    6.94    0.77
  -4  -1   3   33.36    1.25
  -4  -1   3   30.54    1.17
  -4  -1   3   32.15    1.02
  -4   1   3   34.41    1.22
  -4   1   3   35.06    0.96
   4  -1  -3   33.57    1.19
   4  -1  -3   33.17    0.96
   4   1  -3   32.54    1.20
   4   1  -3   31.77    1.24
  -4  -1   2  325.77    3.01
  -4  -1   2  315.21    3.10
  -4  -1   2  348.22    2.58
  -4   1   2  330.24    3.05
   4  -1  -2  331.65    3.02
   4  -1  -2  341.59    2.41
   4   1  -2  330.49    3.03
   4   1  -2  321.35    3.15
  -4  -1   1   10.44    0.93
  -4  -1   1    9.33    0.96
  -4  -1   1    9.92    0.72
  -4   1   1    8.77    0.95
   4  -1  -1    9.38    0.88
   4  -1  -1   10.07    0.89
   4  -1  -1    9.73    0.72
   4   1  -1   10.66    0.87
   4   1  -1    7.44    0.80
  -4  -1   0   53.26    1.35
  -4  -1   0   52.54    1.53
  -4  -1   0   53.95    1.22
  -4   1   0   54.94    1.52
   4  -1   0   53.15    1.44
   4  -1   0   54.36    1.40
   4  -1   0   53.76    1.16
   4   1   0   56.62    1.37
   4   1   0   56.59    1.60
   4   1   0   56.04    1.24
  -4  -1  -1    7.72    0.87
  -4  -1  -1    9.60    1.03
  -4  -1  -1   10.53    0.85
  -4   1  -1    7.48    0.78
   4  -1   1    9.00    0.96
   4  -1   1    9.99    0.90
   4  -1   1    8.48    0.75
   4   1   1    7.87    0.85
   4   1   1    6.82    0.80
   4   1   1    6.65    0.76
  -4  -1  -2   14.70    0.96
  -4  -1  -2   14.62    1.11
  -4  -1  -2   15.11    0.99
  -4   1  -2   17.30    1.01
   4  -1   2   17.28    1.17
   4  -1   2   16.01    0.96
   4  -1   2   14.76    0.93
   4   1   2   15.78    0.99
   4   1   2   17.42    1.02
  -4  -1  -3   40.53    1.51
  -4  -1  -3   41.82    1.41
  -4   1  -3   41.71    1.35
   4  -1   3   44.40    1.59
   4  -1   3   44.36    1.28
   4  -1   3   43.18    1.37
   4   1   3   42.76    1.36
   4   1   3   40.95    1.38
  -4  -1  -4   60.22    1.78
  -4  -1  -4   62.12    1.71
  -4   1  -4   62.48    1.42
  -4   1  -4   61.41    1.69
   4  -1   4   65.27    1.47
   4  -1   4   64.14    1.72
   4   1   4   64.72    1.62
   4   1   4   61.25    1.86
   4   1   4   62.37    1.70
  -4  -1  -5   11.98    1.24
  -4  -1  -5    9.93    1.08
  -4   1  -5   13.62    0.94
  -4   1  -5   12.71    1.14
   4  -1   5   13.66    1.33
   4  -1   5   12.83    0.91
   4  -1   5   13.52    1.25
   4   1   5   13.10    1.20
   4   1   5   14.09    1.47
   4   1   5   13.44    1.20
  -4  -1  -6  208.23    3.12
  -4  -1  -6  193.30    3.09
  -4   1  -6  202.38    2.24
  -4   1  -6  201.52    3.14
   4  -1   6  208.08    3.46
   4  -1   6  216.71    2.31
   4  -1   6  204.22    3.16
   4   1   6  214.49    2.96
   4   1   6  207.09    2.92
   4   1   6  213.59    3.21
   4   1   6  215.06    3.25
  -4  -1  -7   17.70    1.46
  -4  -1  -7   13.56    1.28
  -4   1  -7   14.19    0.99
  -4   1  -7   13.07    1.34
   4  -1   7   12.64    1.54
   4  -1   7   16.93    1.01
   4  -1   7   13.36    1.41
   4   1   7   15.42    1.44
   4   1   7   14.92    1.42
   4   1   7   16.13    1.53
   4   1   7   15.98    1.39
  -4  -1  -8   -0.92    0.76
  -4  -1  -8   -0.09    0.71
  -4   1  -8   -0.10    0.66
   4  -1   8    1.06    0.93
   4  -1   8   -1.33    0.52
   4  -1   8    0.34    0.76
   4   1   8    0.64    0.82
   4   1   8    0.73    0.86
   4   1   8   -0.06    0.89
   4   1   8   -0.13    0.75
  -4  -1  -9    5.15    1.11
  -4  -1  -9    3.47    0.82
  -4   1  -9    5.03    0.69
  -4   1  -9    3.58    0.92
   4  -1   9    7.60    1.20
   4  -1   9    9.01    1.03
   4  -1   9    6.44    1.11
   4   1   9    6.90    1.10
   4   1   9    6.50    1.20
   4   1   9    5.40    1.02
  -4  -1 -10    8.08    1.31
  -4  -1 -10    8.77    1.16
  -4   1 -10   11.11    1.02
  -4   1 -10    9.75    1.19
   4  -1  10    7.49    1.48
   4  -1  10   12.08    1.06
   4  -1  10   12.04    1.43
   4   1  10    9.50    1.35
   4   1  10   11.25    1.33
   4   1  10   10.16    1.29
  -4  -1 -11   25.63    2.14
  -4  -1 -11   16.09    1.79
  -4   1 -11   24.47    1.92
   4  -1  11   26.81    2.23
   4  -1  11   26.86    1.19
   4  -1  11   20.38    2.05
   4   1  11   21.96    2.08
   4   1  11   26.26    2.10
   4   1  11   22.33    2.02
  -4  -1 -12   84.44    2.85
  -4  -1 -12   86.94    3.04
  -4   1 -12   88.96    3.05
   4  -1  12   83.33    3.17
   4  -1  12   81.22    1.46
   4  -1  12   86.60    3.22
   4   1  12   95.03    3.14
   4   1  12   89.90    2.83
   4   1  12   85.46    3.13
  -4  -1 -13    7.74    1.62
  -4  -1 -13    7.87    1.53
  -4   1 -13    8.75    1.47
   4  -1  13    6.66    1.45
   4  -1  13    8.14    1.60
   4   1  13    7.32    1.50
   4   1  13    9.36    1.54
   4   1  13    7.41    1.55
  -4  -1 -14    3.08    1.64
  -4  -1 -14    2.18    1.12
  -4   1 -14   -0.06    1.20
   4  -1  14    3.37    1.32
   4  -1  14    0.94    1.62
   4   1  14   -0.32    1.59
   4   1  14    0.08    1.42
   4   1  14    0.48    1.53
  -4  -1 -15    7.67    1.92
  -4  -1 -15    2.93    1.51
  -4   1 -15    4.71    1.38
   4  -1  15    4.58    1.90
   4  -1  15    4.81    1.87
   4   1  15    7.00    1.91
   4   1  15    5.48    1.75
   4   1  15    8.58    1.90
  -4  -1 -16    1.31    2.01
  -4  -1 -16    1.70    1.88
  -4   1 -16    5.23    1.89
   4  -1  16    0.91    1.83
   4   1  16    1.74    1.95
   4   1  16    0.31    1.66
  -4  -1 -17    6.55    2.25
  -4  -1 -17   -0.39    1.82
  -4   1 -17    0.80    1.63
   4  -1  17    0.73    2.27
   4   1  17    3.91    2.23
   4   1  17    4.75    2.29
  -4  -1 -18   10.83    2.72
  -4  -1 -18    6.59    2.01
  -4   1 -18    3.08    2.05
   4  -1  18    9.63    2.54
   4   1  18   10.82    2.65
   4   1  18   11.66    2.80
  -4  -2  20    9.27    2.08
  -4   2  20    2.39    2.28
   4  -2 -20    4.66    3.28
   4  -2 -20    5.45    1.69
   4   2 -20    9.08    2.09
  -4  -2  19   44.90    3.45
  -4   2  19   44.61    3.75
   4  -2 -19   40.04    4.52
   4  -2 -19   46.37    4.52
   4  -2 -19   40.58    3.27
   4   2 -19   48.00    3.39
  -4  -2  18    0.02    1.58
  -4   2  18    3.03    1.79
   4  -2 -18    3.68    2.41
   4  -2 -18    2.20    2.26
   4  -2 -18    3.72    1.58
   4   2 -18    3.36    1.45
  -4  -2  17    6.87    1.84
  -4  -2  17   10.49    2.22
  -4   2  17   12.26    1.89
  -4   2  17    9.46    2.15
   4  -2 -17    9.97    2.34
   4  -2 -17   13.48    2.33
   4  -2 -17   10.64    1.73
   4   2 -17   12.33    1.80
  -4  -2  16   55.86    3.12
  -4   2  16   53.25    2.91
   4  -2 -16   50.88    3.30
   4  -2 -16   54.93    3.42
   4  -2 -16   47.10    2.81
   4   2 -16   57.67    3.00
  -4  -2  15    9.23    1.59
  -4  -2  15    7.97    1.69
  -4   2  15    9.39    1.54
  -4   2  15    6.56    1.56
   4  -2 -15    5.84    1.75
   4  -2 -15    6.72    1.74
   4  -2 -15    9.51    1.59
   4   2 -15    5.95    1.29
  -4  -2  14    0.82    1.18
  -4  -2  14    3.02    1.44
  -4   2  14    0.13    1.15
  -4   2  14    2.09    1.33
   4  -2 -14    1.60    1.36
   4  -2 -14    0.68    1.47
   4  -2 -14    1.36    1.05
   4   2 -14    2.49    0.71
   4   2 -14    2.15    0.60
   4   2 -14    4.71    1.31
  -4  -2  13    0.50    1.08
  -4  -2  13   -0.39    1.17
  -4   2  13    2.31    1.01
  -4   2  13   -0.15    1.21
   4  -2 -13    3.33    1.32
   4  -2 -13   -1.58    1.30
   4  -2 -13    1.61    0.96
   4   2 -13    1.23    0.61
   4   2 -13   -0.29    1.06
  -4  -2  12    1.49    1.10
  -4  -2  12    1.27    1.07
  -4   2  12   -0.77    0.86
  -4   2  12    1.41    1.08
   4  -2 -12    0.04    1.11
   4  -2 -12    1.27    1.18
   4  -2 -12    0.80    0.89
   4   2 -12    0.40    0.91
   4   2 -12   -0.03    0.63
   4   2 -12   -0.57    0.93
  -4  -2  11   30.02    2.05
  -4  -2  11   30.17    1.38
  -4  -2  11   28.52    2.02
  -4   2  11   30.32    1.73
  -4   2  11   31.27    2.00
   4  -2 -11   29.23    1.80
   4  -2 -11   31.41    2.10
   4  -2 -11   30.63    1.87
   4   2 -11   30.73    1.93
   4   2 -11   29.72    1.27
   4   2 -11   30.79    1.91
  -4  -2  10   -1.36    0.91
  -4  -2  10   -0.25    0.66
  -4  -2  10   -0.21    0.83
  -4   2  10   -0.62    0.73
  -4   2  10    0.07    0.83
   4  -2 -10   -0.81    0.88
   4  -2 -10   -1.08    0.85
   4  -2 -10   -0.12    0.83
   4   2 -10    0.94    0.84
   4   2 -10    0.66    0.64
   4   2 -10    0.12    0.73
  -4  -2   9   73.04    2.51
  -4  -2   9   74.36    1.80
  -4  -2   9   76.95    2.37
  -4   2   9   73.56    1.93
  -4   2   9   70.20    2.27
   4  -2  -9   71.62    2.03
   4  -2  -9   73.74    2.45
   4  -2  -9   76.34    2.36
   4   2  -9   73.61    2.33
   4   2  -9   73.87    1.73
   4   2  -9   75.25    2.30
  -4  -2   8   37.33    1.96
  -4  -2   8   39.16    1.53
  -4  -2   8   40.22    1.80
  -4   2   8   37.10    1.48
  -4   2   8   39.75    1.80
   4  -2  -8   39.27    1.59
   4  -2  -8   35.19    1.84
   4  -2  -8   37.98    1.74
   4   2  -8   28.62    1.66
   4   2  -8   39.10    1.45
   4   2  -8   37.88    1.73
  -4  -2   7   51.47    1.99
  -4  -2   7   53.41    1.66
  -4  -2   7   53.58    1.87
  -4   2   7   52.42    1.54
  -4   2   7   52.82    1.82
   4  -2  -7   53.50    1.62
   4  -2  -7   53.48    1.91
   4   2  -7   51.35    1.89
   4   2  -7   49.10    1.59
   4   2  -7   56.40    1.91
  -4  -2   6    2.15    0.82
  -4  -2   6    3.36    0.78
  -4  -2   6    2.21    0.73
  -4   2   6    3.00    0.65
  -4   2   6    3.18    0.76
   4  -2  -6    2.22    0.68
   4  -2  -6    4.29    0.89
   4  -2  -6    4.80    0.85
   4   2  -6    4.11    0.88
   4   2  -6    2.91    0.76
  -4  -2   5   76.75    2.09
  -4  -2   5   76.73    1.93
  -4  -2   5   76.96    2.01
  -4   2   5   76.69    1.65
  -4   2   5   77.63    1.95
   4  -2  -5   77.86    1.68
   4  -2  -5   81.01    2.29
   4  -2  -5   76.86    1.98
   4   2  -5   73.26    2.07
   4   2  -5   74.26    1.91
  -4  -2   4  346.29    3.70
  -4  -2   4  353.02    3.72
  -4  -2   4  369.92    3.86
  -4   2   4  342.06    3.16
  -4   2   4  351.71    3.66
   4  -2  -4  349.40    3.20
   4  -2  -4  358.93    4.18
   4  -2  -4  361.80    3.74
   4   2  -4  337.47    3.65
   4   2  -4  346.14    3.71
  -4  -2   3    4.83    0.77
  -4  -2   3    7.30    0.89
  -4  -2   3    7.76    0.94
  -4   2   3    5.60    0.73
   4  -2  -3    6.00    0.75
   4  -2  -3    4.29    0.84
   4  -2  -3    5.46    0.78
   4   2  -3    4.13    0.80
   4   2  -3    3.94    0.86
  -4  -2   2  367.07    3.38
  -4  -2   2  385.80    4.02
  -4  -2   2  387.26    3.84
  -4   2   2  361.84    3.38
   4  -2  -2  378.99    3.45
   4  -2  -2  379.20    4.07
   4  -2  -2  383.98    3.71
   4   2  -2  369.25    3.41
   4   2  -2  372.73    4.00
  -4  -2   1   50.29    1.40
  -4  -2   1   54.65    1.77
  -4  -2   1   53.06    1.61
   4  -2  -1   50.24    1.57
   4  -2  -1   53.62    1.77
   4  -2  -1   50.92    1.57
   4   2  -1   52.50    1.49
   4   2  -1   50.56    1.81
  -4  -2   0   18.55    1.01
  -4  -2   0   20.18    1.41
  -4  -2   0   20.99    1.21
   4  -2   0   21.83    1.24
   4  -2   0   19.58    1.30
   4  -2   0   20.56    1.26
   4   2   0   17.57    1.05
   4   2   0   20.38    1.57
  -4  -2  -1   15.78    0.92
  -4  -2  -1   19.10    1.48
  -4  -2  -1   17.24    1.20
   4  -2   1   15.26    1.19
   4  -2   1   17.42    1.25
   4  -2   1   17.16    1.26
   4   2   1   16.63    1.06
   4   2   1   16.35    1.49
   4   2   1   19.76    1.26
  -4  -2  -2   90.45    1.54
  -4  -2  -2   91.00    2.36
  -4  -2  -2   90.42    2.13
   4  -2   2   90.76    2.15
   4  -2   2   89.43    2.02
   4  -2   2   91.29    2.15
   4   2   2   89.90    1.61
   4   2   2   88.81    2.40
   4   2   2   95.03    2.16
  -4  -2  -3    2.15    0.53
  -4  -2  -3    0.27    0.81
  -4  -2  -3    0.50    0.66
  -4   2  -3    2.95    0.76
   4  -2   3    0.85    0.57
   4  -2   3    1.51    0.74
   4  -2   3    1.85    0.75
   4  -2   3    0.38    0.59
   4  -2   3    1.39    0.74
   4   2   3    1.12    0.58
   4   2   3    0.44    0.81
   4   2   3    1.75    0.78
  -4  -2  -4  109.08    2.61
  -4  -2  -4  112.28    2.55
  -4   2  -4  113.75    2.49
   4  -2   4  107.94    2.56
   4  -2   4  112.45    2.14
   4  -2   4  106.84    1.98
   4  -2   4  115.82    2.53
   4   2   4  110.10    1.79
   4   2   4  112.92    2.68
   4   2   4  109.02    2.48
  -4  -2  -5   -0.74    0.71
  -4  -2  -5    0.90    0.75
  -4   2  -5   -0.74    0.61
   4  -2   5   -0.29    0.87
   4  -2   5   -1.15    0.70
   4  -2   5   -0.16    0.55
   4  -2   5    1.31    0.86
   4   2   5   -0.52    0.56
   4   2   5    0.04    0.79
   4   2   5    0.22    0.69
  -4  -2  -6   23.77    1.70
  -4  -2  -6   24.14    1.66
  -4   2  -6   27.07    1.67
   4  -2   6   24.74    1.88
   4  -2   6   27.89    1.49
   4  -2   6   25.02    1.18
   4  -2   6   27.62    1.75
   4   2   6   26.12    1.37
   4   2   6   24.20    1.26
   4   2   6   28.87    1.90
   4   2   6   23.09    1.69
  -4  -2  -7   16.79    1.70
  -4  -2  -7   15.84    1.59
  -4   2  -7   19.50    1.62
   4  -2   7   18.29    1.72
   4  -2   7   19.52    1.46
   4  -2   7   18.58    1.12
   4  -2   7   12.19    1.32
   4   2   7   18.31    1.40
   4   2   7   15.88    1.34
   4   2   7   14.85    1.83
   4   2   7   19.58    1.72
  -4  -2  -8   94.40    2.84
  -4  -2  -8   94.28    2.78
  -4   2  -8   95.74    2.85
   4  -2   8   91.64    3.00
   4  -2   8  101.31    1.91
   4  -2   8   93.85    1.60
   4  -2   8   96.63    2.91
   4   2   8   97.63    2.27
   4   2   8   92.52    2.17
   4   2   8  102.40    3.00
   4   2   8   98.26    2.86
  -4  -2  -9    5.57    1.35
  -4  -2  -9    4.85    1.10
  -4   2  -9    4.88    1.11
   4  -2   9    5.92    1.30
   4  -2   9    5.55    0.77
   4  -2   9    4.92    0.65
   4  -2   9    4.08    1.22
   4   2   9    6.78    1.10
   4   2   9    8.69    1.13
   4   2   9    5.66    1.33
   4   2   9    7.86    1.28
  -4  -2 -10    2.63    1.39
  -4  -2 -10    1.76    1.01
  -4   2 -10    1.93    1.04
   4  -2  10    4.73    1.18
   4  -2  10    2.13    1.22
   4   2  10    2.65    1.13
   4   2  10    1.57    1.08
   4   2  10    1.44    1.29
   4   2  10    3.05    1.24
  -4  -2 -11    2.85    1.51
  -4  -2 -11    2.64    1.18
  -4   2 -11    2.04    1.14
   4  -2  11    2.30    1.26
   4  -2  11    2.66    1.37
   4   2  11    3.48    1.29
   4   2  11    5.83    1.19
   4   2  11   -0.89    1.28
   4   2  11    2.70    1.30
  -4  -2 -12   12.66    1.99
  -4  -2 -12   12.75    1.40
  -4   2 -12   12.48    1.69
   4  -2  12    8.97    1.72
   4  -2  12   10.09    1.73
   4   2  12   15.69    1.79
   4   2  12   11.75    1.56
   4   2  12   15.81    2.00
   4   2  12   10.09    1.64
  -4  -2 -13   -0.57    1.84
  -4  -2 -13    3.28    1.32
  -4   2 -13    1.77    1.35
   4  -2  13    0.56    1.28
   4  -2  13    5.35    1.85
   4   2  13    4.79    1.65
   4   2  13    2.14    1.49
   4   2  13    4.95    1.68
   4   2  13    4.33    1.60
  -4  -2 -14   20.43    2.50
  -4  -2 -14   17.20    2.01
  -4   2 -14   19.69    1.93
   4  -2  14   22.73    2.83
   4  -2  14   17.62    2.33
   4   2  14   19.94    2.25
   4   2  14   20.77    2.06
   4   2  14   29.41    3.05
   4   2  14   17.39    2.12
  -4  -2 -15    4.74    2.42
  -4  -2 -15    3.50    1.68
  -4   2 -15    2.30    1.47
   4  -2  15    0.16    1.64
   4   2  15    0.86    2.07
   4   2  15   -1.49    1.74
   4   2  15    4.39    2.03
  -4  -2 -16   -1.02    2.69
  -4  -2 -16    0.51    1.56
  -4   2 -16    1.16    1.54
   4  -2  16   -0.67    1.79
   4   2  16   -1.16    2.41
   4   2  16    0.17    1.97
   4   2  16    2.52    2.34
  -4  -2 -17    2.55    3.11
  -4  -2 -17    5.06    1.99
  -4   2 -17    0.41    1.79
   4  -2  17    0.60    1.98
   4   2  17   -0.73    2.79
   4   2  17    1.07    2.31
   4   2  17   -0.11    2.35
  -4  -2 -18    0.23    1.78
  -4   2 -18    6.26    2.39
   4  -2  18    4.13    2.59
   4   2  18    1.82    2.65
   4   2  18   -5.41    2.82
  -4  -3  19    0.90    1.94
  -4   3  19   -5.04    2.02
   4  -3 -19   -1.15    1.93
   4   3 -19   -1.39    2.11
  -4  -3  18    0.21    2.14
  -4   3  18   -0.25    1.82
   4  -3 -18    0.14    2.42
   4  -3 -18   -0.53    1.82
   4   3 -18    3.59    1.68
  -4  -3  17    2.87    1.77
  -4   3  17    0.16    1.57
   4  -3 -17   -2.73    2.07
   4  -3 -17    9.40    3.04
   4  -3 -17   -3.57    1.41
   4   3 -17   -2.91    1.65
  -4  -3  16    4.27    1.69
  -4   3  16    7.08    1.59
   4  -3 -16    4.70    1.86
   4  -3 -16    3.20    2.47
   4  -3 -16    2.88    1.47
   4   3 -16    2.00    1.41
  -4  -3  15   23.72    2.73
  -4  -3  15   22.44    2.49
  -4   3  15   23.36    2.29
  -4   3  15   14.82    2.29
   4  -3 -15   23.81    2.12
   4  -3 -15   21.85    2.57
   4   3 -15   36.96    3.65
   4   3 -15   21.26    2.43
  -4  -3  14    3.38    1.68
  -4   3  14    6.67    1.29
   4  -3 -14    4.51    1.57
   4  -3 -14    0.55    1.23
   4   3 -14    8.37    1.54
  -4  -3  13    2.76    1.52
  -4  -3  13    1.68    0.92
  -4  -3  13    0.80    1.39
  -4   3  13    1.19    1.09
  -4   3  13    0.30    1.55
   4  -3 -13    2.12    1.31
   4  -3 -13   -1.74    1.73
   4  -3 -13    4.41    1.39
   4   3 -13    2.81    2.43
   4   3 -13    1.43    0.74
   4   3 -13   -2.04    0.96
  -4  -3  12    5.17    1.54
  -4  -3  12    2.17    0.93
  -4  -3  12    3.04    1.38
  -4   3  12    1.34    0.99
  -4   3  12    1.86    1.33
   4  -3 -12    2.81    1.18
   4  -3 -12    4.96    1.52
   4  -3 -12   -0.18    1.21
   4   3 -12    2.73    1.57
   4   3 -12    2.64    0.88
   4   3 -12    2.18    1.31
  -4  -3  11   15.11    1.80
  -4  -3  11   16.03    1.34
  -4  -3  11   13.41    1.78
  -4   3  11   12.26    1.14
  -4   3  11   13.97    1.72
   4  -3 -11   14.45    1.69
   4  -3 -11   13.41    1.80
   4  -3 -11   13.12    1.66
   4   3 -11   10.00    1.73
   4   3 -11   13.66    1.46
   4   3 -11   14.89    1.60
  -4  -3  10    3.51    1.35
  -4  -3  10    2.44    1.03
  -4  -3  10    2.33    1.25
  -4   3  10    2.04    0.80
  -4   3  10    2.96    1.37
  -4   3  10    2.26    1.13
   4  -3 -10    3.27    1.02
   4  -3 -10    1.96    1.15
   4  -3 -10    4.01    1.11
   4   3 -10    3.76    1.36
   4   3 -10    2.00    0.92
  -4  -3   9   30.63    2.26
  -4  -3   9   36.60    1.93
  -4  -3   9   39.23    2.28
  -4   3   9   31.00    1.45
  -4   3   9   40.92    2.52
  -4   3   9   38.46    2.24
   4  -3  -9   35.93    1.63
   4  -3  -9   34.49    2.21
   4  -3  -9   34.49    2.25
   4   3  -9   34.33    2.42
   4   3  -9   38.23    1.86
  -4  -3   8   16.98    1.90
  -4  -3   8   21.02    1.77
  -4  -3   8   20.21    1.86
  -4   3   8   21.71    1.33
  -4   3   8   22.83    2.13
  -4   3   8   23.65    1.93
   4  -3  -8   21.13    1.45
   4  -3  -8   20.87    1.88
   4  -3  -8   25.30    2.00
   4   3  -8   20.14    1.96
   4   3  -8   17.52    1.63
  -4  -3   7    3.07    1.10
  -4  -3   7    4.04    1.11
  -4  -3   7    2.90    1.05
  -4   3   7    4.58    0.75
  -4   3   7    3.87    1.10
  -4   3   7    2.78    1.01
   4  -3  -7    1.89    0.77
   4  -3  -7    3.48    1.10
   4  -3  -7    4.37    1.02
   4   3  -7    3.35    1.19
   4   3  -7    4.94    1.03
  -4  -3   6    3.74    1.04
  -4  -3   6    2.80    1.10
  -4  -3   6    1.89    0.96
  -4   3   6    2.49    0.68
  -4   3   6    4.21    1.09
  -4   3   6    4.46    0.99
   4  -3  -6    2.96    0.80
   4  -3  -6    3.48    1.04
   4  -3  -6    2.18    0.91
   4   3  -6    2.97    1.11
   4   3  -6    5.31    1.06
  -4  -3   5    3.40    0.97
  -4  -3   5    2.73    1.03
  -4  -3   5    1.86    0.91
  -4   3   5    2.21    1.01
   4  -3  -5    2.32    0.73
   4  -3  -5   -0.38    0.79
   4  -3  -5    2.96    1.00
   4   3  -5    1.07    0.96
   4   3  -5    2.48    0.95
  -4  -3   4  249.67    3.48
  -4  -3   4  257.79    3.85
  -4  -3   4  265.91    4.05
  -4   3   4  266.97    4.31
   4  -3  -4  251.66    2.90
   4  -3  -4  256.49    4.10
   4  -3  -4  266.94    4.03
   4   3  -4  247.06    3.48
   4   3  -4  260.89    3.86
  -4  -3   3   51.67    1.79
  -4  -3   3   54.68    2.18
  -4  -3   3   51.80    2.11
  -4  -3   3   50.99    2.00
   4  -3  -3   47.28    1.65
   4  -3  -3   49.15    2.13
   4  -3  -3   48.70    2.06
   4   3  -3   47.37    1.81
   4   3  -3   46.86    2.06
  -4  -3   2   10.96    1.16
  -4  -3   2   11.18    1.31
  -4  -3   2    9.19    1.12
   4  -3  -2   11.01    1.30
   4  -3  -2   10.03    1.27
   4  -3  -2    8.85    1.13
   4   3  -2    8.25    1.00
   4   3  -2    9.18    1.20
  -4  -3   1   59.09    1.59
  -4  -3   1   59.78    2.20
  -4  -3   1   61.50    2.15
   4  -3  -1   61.89    1.94
   4  -3  -1   56.84    2.28
   4  -3  -1   62.37    2.19
   4   3  -1   59.18    1.71
   4   3  -1   61.54    2.31
  -4  -3   0   46.20    1.40
  -4  -3   0   48.99    2.08
  -4  -3   0   49.58    1.98
   4  -3   0   45.69    1.90
   4  -3   0   46.09    1.82
   4  -3   0   52.15    2.24
   4  -3   0   44.26    2.10
   4  -3   0   48.83    2.04
   4   3   0   46.20    1.52
   4   3   0   51.16    2.20
  -4  -3  -1   26.94    1.10
  -4  -3  -1   29.34    1.81
  -4  -3  -1   27.09    1.69
   4  -3   1   28.13    1.76
   4  -3   1   28.63    1.67
   4  -3   1   30.75    1.99
   4  -3   1   29.92    1.89
   4   3   1   30.04    1.24
   4   3   1   28.65    1.94
  -4  -3  -2    1.56    0.50
  -4  -3  -2    0.47    0.84
  -4  -3  -2    2.58    0.93
   4  -3   2    1.76    0.92
   4  -3   2    0.30    0.91
   4  -3   2    2.46    1.09
   4  -3   2    1.29    0.94
   4   3   2    0.67    0.60
   4   3   2   -1.39    0.88
   4   3   2    0.72    0.90
  -4  -3  -3   47.88    2.29
  -4  -3  -3   51.95    2.18
   4  -3   3   39.55    2.10
   4  -3   3   46.03    2.19
   4  -3   3   47.75    2.17
   4  -3   3   50.50    2.32
   4   3   3   48.04    1.21
   4   3   3   52.91    2.33
   4   3   3   52.19    2.17
  -4  -3  -4    6.95    1.21
  -4  -3  -4    5.49    1.19
   4  -3   4    5.88    1.22
   4  -3   4    7.46    1.19
   4  -3   4    7.97    1.16
   4   3   4    7.65    0.84
   4   3   4    7.97    1.22
   4   3   4    6.62    1.21
  -4  -3  -5    3.72    1.06
  -4  -3  -5    2.56    0.95
   4  -3   5    5.41    1.16
   4  -3   5    4.62    1.16
   4  -3   5    2.65    1.10
   4   3   5    3.56    0.58
   4   3   5    5.00    0.62
   4   3   5    3.58    1.04
   4   3   5    3.07    0.98
  -4  -3  -6    2.07    1.03
  -4  -3  -6    1.20    1.06
   4  -3   6    2.42    1.28
   4  -3   6    3.31    1.15
   4  -3   6    3.05    0.78
   4  -3   6    1.99    1.18
   4   3   6    2.63    0.61
   4   3   6    1.79    0.64
   4   3   6    2.29    1.12
   4   3   6    3.68    1.17
  -4  -3  -7    0.55    1.10
  -4   3  -7    1.48    1.06
   4  -3   7    2.43    1.42
   4  -3   7    0.91    1.08
   4  -3   7   -0.13    0.81
   4  -3   7    0.74    1.23
   4   3   7    0.77    0.65
   4   3   7    0.64    0.60
   4   3   7   -1.41    1.11
   4   3   7    1.47    1.14
  -4  -3  -8   -1.83    1.10
  -4  -3  -8   -0.12    1.17
  -4   3  -8    0.55    0.98
   4  -3   8    0.37    1.26
   4  -3   8   -0.69    1.03
   4  -3   8   -0.03    0.76
   4  -3   8   -1.12    1.22
   4   3   8    0.12    0.71
   4   3   8    0.51    0.69
   4   3   8    0.04    1.26
   4   3   8    2.15    1.30
  -4  -3  -9    1.45    1.47
  -4  -3  -9    3.00    1.22
  -4   3  -9    3.66    1.25
   4  -3   9    0.32    1.41
   4  -3   9    1.80    1.01
   4  -3   9    1.20    0.79
   4  -3   9    4.15    1.51
   4   3   9    2.32    0.83
   4   3   9    2.07    0.83
   4   3   9    2.22    1.51
   4   3   9    1.42    1.29
  -4  -3 -10    0.56    1.66
  -4  -3 -10    2.89    1.26
  -4   3 -10    1.05    1.16
   4  -3  10   -1.44    1.32
   4  -3  10    2.07    1.57
   4   3  10    1.26    0.99
   4   3  10   -0.78    0.88
   4   3  10    2.29    1.54
   4   3  10   -0.62    1.53
  -4  -3 -11    1.50    1.87
  -4  -3 -11    3.94    1.31
  -4   3 -11   -2.66    1.35
   4  -3  11    2.55    1.54
   4  -3  11   -1.08    1.75
   4   3  11   -1.43    1.09
   4   3  11    0.02    1.04
   4   3  11    1.16    1.74
   4   3  11    5.58    1.85
  -4  -3 -12    5.51    1.46
  -4   3 -12    5.93    1.49
   4  -3  12    7.25    1.57
   4  -3  12    5.80    2.15
   4   3  12    4.67    1.38
   4   3  12    8.03    1.34
   4   3  12    9.89    2.08
   4   3  12    7.12    1.98
  -4  -3 -13   -2.71    1.46
  -4   3 -13    2.07    1.57
   4  -3  13   -1.15    1.84
   4   3  13    0.89    1.48
   4   3  13    0.19    1.36
   4   3  13   -1.12    1.79
  -4  -3 -14    3.85    2.80
  -4  -3 -14    4.56    1.66
  -4   3 -14   -0.11    1.90
   4  -3  14   -1.56    1.86
   4   3  14    2.63    1.79
   4   3  14    3.09    1.64
   4   3  14    0.82    1.95
  -4  -3 -15   -1.65    1.47
  -4   3 -15   -2.95    1.77
   4  -3  15    3.25    2.00
   4   3  15    5.93    2.09
   4   3  15    1.11    1.86
   4   3  15    0.70    2.05
  -4  -3 -16   -1.91    1.77
  -4   3 -16    0.90    1.94
   4  -3  16    2.09    2.08
   4   3  16    2.19    2.13
   4   3  16   -4.02    2.53
  -4  -4  16   28.04    3.10
   4  -4 -16   28.38    3.39
  -4  -4  15   12.51    2.45
  -4   4  15   15.94    1.72
   4  -4 -15   13.68    2.22
  -4  -4  14    1.30    1.99
  -4  -4  14    2.35    1.26
  -4   4  14   -0.42    0.89
   4  -4 -14   -1.79    1.69
   4   4 -14   -0.34    1.02
  -4  -4  13    2.95    2.01
  -4  -4  13    1.58    1.41
  -4   4  13   -0.50    0.77
   4  -4 -13   -1.19    1.50
   4   4 -13   -0.93    1.20
  -4  -4  12    3.79    1.90
  -4  -4  12    0.07    1.46
  -4  -4  12   -0.72    1.75
  -4   4  12   -1.58    1.59
  -4   4  12   -0.66    2.03
   4  -4 -12    0.66    0.71
   4  -4 -12   -0.94    1.64
   4   4 -12   -0.38    1.20
  -4  -4  11   -0.21    1.73
  -4  -4  11    6.15    1.57
  -4  -4  11    1.85    1.77
  -4   4  11    3.35    1.64
   4  -4 -11    2.55    0.65
   4  -4 -11    1.73    1.53
   4   4 -11    5.31    2.41
   4   4 -11    3.75    1.29
  -4  -4  10   15.09    2.01
  -4  -4  10   17.95    1.90
  -4   4  10   21.22    2.61
   4  -4 -10   15.23    0.96
   4  -4 -10   14.38    1.88
   4   4 -10   16.01    2.40
   4   4 -10   15.67    1.58
  -4  -4   9   13.62    1.83
  -4  -4   9   17.80    1.86
  -4  -4   9   16.15    2.46
  -4   4   9   12.33    1.74
  -4   4   9   13.26    1.97
   4  -4  -9   13.03    0.99
   4  -4  -9   17.71    1.86
   4   4  -9   14.77    2.26
   4   4  -9   19.86    2.11
  -4  -4   8   -1.97    1.25
  -4  -4   8    0.33    1.54
  -4  -4   8   -0.40    1.23
  -4   4   8   -2.27    1.34
  -4   4   8    0.04    1.48
   4  -4  -8    0.60    0.71
   4  -4  -8    0.41    1.24
   4   4  -8   -0.21    1.71
   4   4  -8    1.44    1.18
  -4  -4   7    2.09    1.29
  -4  -4   7    2.45    1.57
  -4  -4   7    3.59    1.46
  -4   4   7    2.17    1.35
   4  -4  -7    1.52    0.80
   4  -4  -7    1.95    0.68
   4  -4  -7   -0.93    1.22
   4   4  -7    2.51    1.70
   4   4  -7    2.23    1.25
  -4  -4   6    1.47    1.23
  -4  -4   6   -1.10    1.41
  -4  -4   6    0.46    1.29
  -4   4   6    0.73    1.24
   4  -4  -6    0.90    0.84
   4  -4  -6   -0.33    0.69
   4  -4  -6   -1.14    1.05
   4  -4  -6    1.67    1.37
   4   4  -6    1.62    1.54
   4   4  -6   -1.83    1.11
  -4  -4   5   -0.03    1.13
  -4  -4   5    2.18    1.46
  -4  -4   5    1.91    1.30
  -4  -4   5   -0.36    1.09
  -4   4   5   -0.23    1.20
   4  -4  -5    1.59    0.88
   4  -4  -5    0.40    0.77
   4  -4  -5    0.57    1.18
   4  -4  -5   -0.17    1.22
   4   4  -5    1.18    1.42
   4   4  -5    2.48    1.24
  -4  -4   4   15.72    1.80
  -4  -4   4   15.18    1.81
  -4  -4   4   11.88    1.46
  -4  -4   4   17.69    1.93
  -4   4   4   16.67    1.82
   4  -4  -4   17.02    1.61
   4  -4  -4   16.01    1.46
   4  -4  -4   20.86    2.36
   4  -4  -4   12.43    1.55
   4   4  -4   17.69    2.15
   4   4  -4   15.31    1.68
  -4  -4   3    8.05    1.20
  -4  -4   3    7.39    1.75
  -4  -4   3    6.97    1.46
  -4  -4   3    9.64    1.32
  -4   4   3   10.23    1.59
   4  -4  -3    6.82    1.09
   4  -4  -3    6.01    1.04
   4  -4  -3    5.22    1.59
   4  -4  -3    5.79    1.38
   4   4  -3    7.47    1.34
   4   4  -3    8.76    1.40
  -4  -4   2   16.72    1.56
  -4  -4   2   14.87    1.77
  -4  -4   2   16.33    1.84
   4  -4  -2   13.80    1.31
   4  -4  -2   16.51    1.64
   4  -4  -2   13.22    1.87
   4  -4  -2   13.30    1.58
   4   4  -2   13.64    1.37
   4   4  -2   16.71    1.75
  -4  -4   1    0.57    0.78
  -4  -4   1   -1.22    1.34
  -4  -4   1    1.92    1.18
   4  -4  -1   -0.19    1.04
   4  -4  -1    0.14    0.97
   4  -4  -1   -0.28    1.43
   4  -4  -1    0.22    1.32
   4  -4  -1   -0.23    1.17
   4   4  -1    3.80    1.07
   4   4  -1    1.95    1.24
  -4  -4   0   31.30    1.42
  -4  -4   0   32.10    2.57
  -4  -4   0   36.64    2.25
   4  -4   0   30.62    2.17
   4  -4   0   28.88    1.95
   4  -4   0   31.88    2.72
   4  -4   0   32.73    2.67
   4  -4   0   25.30    2.19
   4   4   0   29.50    1.61
   4   4   0   35.04    2.46
  -4  -4  -1  106.23    1.68
  -4  -4  -1  113.18    3.50
  -4  -4  -1  119.23    3.45
   4  -4   1  104.44    3.04
   4  -4   1  107.99    2.96
   4  -4   1  111.09    3.57
   4  -4   1  111.94    3.59
   4  -4   1  109.08    3.36
   4   4   1  106.39    1.79
   4   4   1  113.36    3.50
  -4  -4  -2    9.06    0.77
  -4  -4  -2   10.43    1.52
  -4  -4  -2    8.67    1.39
   4  -4   2    9.16    1.52
   4  -4   2   10.05    1.58
   4  -4   2    7.77    1.75
   4  -4   2   10.21    1.69
   4  -4   2    7.24    1.35
   4   4   2    7.04    0.60
   4   4   2    6.61    1.41
  -4  -4  -3   63.41    2.84
   4  -4   3   61.05    2.93
   4  -4   3   54.40    2.81
   4  -4   3   56.15    3.02
   4  -4   3   53.10    3.12
   4   4   3   65.76    2.97
  -4  -4  -4  131.55    3.76
   4  -4   4  114.07    3.73
   4  -4   4  115.60    3.43
   4  -4   4  117.98    3.60
   4  -4   4  110.27    3.79
   4   4   4  119.83    3.67
   4   4   4  115.14    3.70
  -4  -4  -5   30.36    2.52
   4  -4   5   28.32    2.62
   4  -4   5   28.18    2.42
   4  -4   5   28.29    2.77
   4  -4   5   25.56    2.66
   4   4   5   20.78    2.40
   4   4   5   30.21    2.67
  -4  -4  -6   39.52    2.74
   4  -4   6   35.74    2.68
   4  -4   6   37.90    2.92
   4  -4   6   34.12    2.96
   4   4   6   34.21    2.69
   4   4   6   34.52    2.87
  -4  -4  -7    2.34    1.43
   4  -4   7    3.05    1.72
   4  -4   7    2.07    1.66
   4  -4   7    0.86    1.22
   4  -4   7    0.56    1.69
   4   4   7   -0.55    1.45
   4   4   7    0.69    1.65
  -4  -4  -8    3.88    1.32
   4  -4   8    2.73    1.67
   4  -4   8    4.53    1.70
   4  -4   8    2.03    1.22
   4  -4   8    7.91    2.05
   4   4   8    0.41    1.55
   4   4   8    4.29    1.77
  -4  -4  -9    6.07    2.03
  -4  -4  -9    6.09    1.75
   4  -4   9    4.66    1.79
   4  -4   9    4.82    1.64
   4  -4   9    4.17    1.19
   4  -4   9    8.03    2.31
   4   4   9    5.15    1.78
   4   4   9    6.32    1.93
  -4  -4 -10    1.51    1.45
   4  -4  10    5.53    2.01
   4  -4  10    3.69    1.53
   4  -4  10    2.83    1.11
   4   4  10   -1.53    1.63
  -4  -4 -11   -0.14    1.65
   4  -4  11    1.67    2.03
   4   4  11    1.17    2.00
  -4  -4 -12   -3.69    1.43
   4  -4  12   -2.46    2.03
   4   4  12   -3.59    2.18
  -4  -4 -13    9.00    2.04
  -4   4 -13    2.93    1.94
   4  -4  13   -2.75    2.40
   4   4  13    3.92    2.84
  -4  -4 -14    0.85    1.96
  -4   4 -14    2.62    2.14
   4  -4  14   10.01    2.75
   4   4  14    1.56    3.16
  -4  -5  13    5.74    2.63
   4  -5 -13    2.00    2.71
   4   5 -13   -2.10    2.73
  -4  -5  12    1.71    2.42
   4  -5 -12    1.83    1.90
   4   5 -12    1.32    1.87
  -4  -5  11    8.94    2.49
  -4  -5  11   11.46    2.54
  -4   5  11    7.91    2.06
   4  -5 -11    8.69    2.16
   4   5 -11   15.79    3.62
   4   5 -11   10.48    2.03
  -4  -5  10    2.11    2.12
  -4  -5  10    0.87    2.30
  -4   5  10    3.20    2.02
   4  -5 -10    1.09    2.03
   4   5 -10   -1.56    1.67
  -4  -5   9   39.75    3.53
  -4  -5   9   41.84    4.15
  -4   5   9   37.28    3.45
   4  -5  -9   38.82    3.66
   4   5  -9   51.44    4.91
   4   5  -9   43.21    3.38
  -4  -5   8    1.86    1.87
  -4  -5   8    6.56    2.57
  -4  -5   8    2.85    1.57
  -4   5   8    0.26    1.75
   4  -5  -8    4.97    1.74
   4   5  -8    7.63    2.64
   4   5  -8    8.30    1.87
  -4  -5   7   -0.63    1.65
  -4  -5   7    1.51    2.35
  -4  -5   7    1.00    1.52
  -4   5   7   -1.76    1.65
   4  -5  -7   -0.36    1.91
   4   5  -7   -1.56    2.24
   4   5  -7    0.49    1.71
  -4  -5   6    8.60    1.82
  -4  -5   6    5.79    2.41
  -4  -5   6    7.57    1.75
  -4   5   6    6.47    1.93
   4  -5  -6    4.63    1.97
   4   5  -6    7.94    2.32
   4   5  -6    4.32    1.79
  -4  -5   5    3.59    1.58
  -4  -5   5    4.74    2.32
  -4  -5   5    4.89    2.18
  -4  -5   5    5.75    1.70
  -4   5   5    7.51    1.90
   4  -5  -5    5.41    0.94
   4  -5  -5    3.60    0.85
   4  -5  -5   13.28    3.09
   4  -5  -5    4.00    1.91
   4   5  -5    5.47    2.02
   4   5  -5    6.88    1.87
  -4  -5   4    2.05    1.42
  -4  -5   4    1.53    2.15
  -4  -5   4    3.78    1.82
  -4  -5   4    2.15    1.46
  -4   5   4    1.28    1.94
   4  -5  -4    2.04    1.10
   4  -5  -4    0.65    1.00
   4  -5  -4   -0.99    2.13
   4  -5  -4    3.07    1.83
   4   5  -4    2.18    1.79
   4   5  -4   -1.22    1.59
  -4  -5   3   12.16    1.46
  -4  -5   3   13.57    2.49
  -4  -5   3    7.27    1.99
  -4  -5   3   14.26    1.74
   4  -5  -3    8.43    1.40
   4  -5  -3   16.29    1.80
   4  -5  -3    6.93    2.47
   4  -5  -3   12.82    1.96
   4   5  -3    9.26    1.76
   4   5  -3   10.85    2.04
  -4  -5   2    4.56    1.20
  -4  -5   2    0.58    2.20
  -4  -5   2    5.05    1.97
  -4  -5   2    3.71    1.61
   4  -5  -2    1.21    1.40
   4  -5  -2    6.48    1.32
   4  -5  -2    3.03    2.42
   4  -5  -2    6.60    2.33
   4  -5  -2    6.66    1.61
   4   5  -2    3.30    1.49
   4   5  -2    4.27    1.79
  -4  -5   1    5.08    1.10
  -4  -5   1    5.53    2.36
  -4  -5   1    4.52    1.61
   4  -5  -1    6.32    1.56
   4  -5  -1    6.19    1.38
   4  -5  -1    4.93    2.49
   4  -5  -1    6.54    2.34
   4  -5  -1    6.10    1.71
   4   5  -1    3.69    1.75
  -4  -5   0   -1.59    0.78
  -4  -5   0   -0.53    2.16
  -4  -5   0    2.22    1.43
   4  -5   0   -0.65    1.50
   4  -5   0    1.64    1.40
   4  -5   0    3.83    2.47
   4  -5   0   -2.55    2.06
   4  -5   0    2.41    1.80
   4   5   0    1.80    1.73
  -4  -5  -1   -1.58    1.97
  -4  -5  -1    2.40    1.50
   4  -5   1    1.73    1.76
   4  -5   1   -0.45    1.50
   4  -5   1    4.32    2.42
   4  -5   1   -2.21    2.29
   4  -5   1   -0.70    1.59
   4   5   1    1.00    1.53
  -4  -5  -2    7.50    2.45
  -4  -5  -2    2.64    1.70
   4  -5   2    1.81    1.81
   4  -5   2    2.97    1.62
   4  -5   2    5.49    2.46
   4  -5   2    2.68    2.41
   4  -5   2    0.10    1.58
   4   5   2    3.24    1.66
  -4  -5  -3   -2.03    1.55
   4  -5   3    5.31    2.00
   4  -5   3    5.99    1.84
   4  -5   3    5.78    2.60
   4  -5   3    5.05    3.19
   4  -5   3    0.31    1.85
   4   5   3    1.06    1.64
  -4  -5  -4   12.81    1.88
   4  -5   4    8.27    2.47
   4  -5   4   16.32    2.19
   4  -5   4   11.69    2.74
   4  -5   4   16.12    2.53
   4   5   4    9.82    1.95
  -4  -5  -5    2.34    1.73
   4  -5   5    1.37    2.27
   4  -5   5    1.57    1.98
   4  -5   5   -1.71    2.52
   4   5   5   -1.46    1.56
  -4  -5  -6   18.69    2.52
   4  -5   6   19.82    3.15
   4  -5   6   17.36    2.47
   4  -5   6   12.44    2.86
   4   5   6   16.16    2.23
  -4  -5  -7   -1.77    1.61
   4  -5   7   -2.95    2.68
   4  -5   7   -4.39    2.06
   4  -5   7   -4.16    2.52
   4   5   7    2.45    1.68
  -4  -5  -8   11.72    2.41
   4  -5   8    9.85    2.46
   4  -5   8   12.10    2.87
   4  -5   8   11.54    2.02
   4   5   8   10.87    2.29
  -4  -5  -9    2.63    1.98
   4  -5   9    2.04    2.52
   4  -5   9   -1.10    1.78
   4   5   9    4.26    2.10
  -4  -5 -10   -0.97    1.96
   4  -5  10    0.89    2.75
   4  -5  10    1.25    2.25
   4   5  10   -1.88    2.58
  -4  -6   5    0.57    2.03
  -4  -6   5    2.11    2.06
   4  -6  -5    0.58    2.94
   4   6  -5   -2.49    2.32
  -4  -6   4    2.22    1.92
  -4  -6   4   -0.74    1.98
   4  -6  -4    4.00    2.23
   4   6  -4    1.41    2.43
  -4  -6   3    5.86    1.92
  -4  -6   3    8.91    2.17
   4  -6  -3    4.50    2.69
   4   6  -3    6.74    2.84
  -4  -6   2    2.81    2.11
   4  -6  -2    0.24    2.39
   4   6  -2    2.89    2.82
  -4  -6   1    6.10    2.29
   4  -6  -1   -1.90    1.80
   4  -6  -1   -1.22    2.25
   4   6  -1    1.64    2.60
  -4  -6   0    1.49    2.11
   4  -6   0    1.93    2.10
   4  -6   0    1.52    2.41
   4   6   0   -3.30    2.33
  -4  -6  -1    2.97    2.04
   4  -6   1   -0.91    2.15
   4  -6   1    1.30    2.59
   4   6   1    1.36    2.65
  -4  -6  -2   13.60    2.69
   4  -6   2   13.52    2.50
   4  -6   2   11.18    2.75
   4   6   2   11.89    3.05
  -4  -6  -3    9.56    2.29
   4  -6   3    6.34    2.47
   4  -6   3    0.27    2.82
   4   6   3    3.35    2.94
  -5   0  21    4.54    2.40
   5   0 -21   -3.17    1.25
   5   0 -21    2.24    1.89
  -5   0  20   -1.13    1.95
   5   0 -20    0.41    1.76
   5   0 -20    0.87    1.19
   5   0 -20    0.77    1.88
  -5   0  19   -1.17    1.68
  -5   0  19    4.87    2.22
   5   0 -19    9.82    2.65
   5   0 -19    0.46    1.62
   5   0 -19    1.03    1.08
   5   0 -19    0.81    1.53
  -5   0  18   -0.04    1.56
   5   0 -18    1.60    2.21
   5   0 -18    2.45    1.46
   5   0 -18    1.70    1.02
   5   0 -18    2.87    1.48
  -5   0  17    1.59    1.45
  -5   0  17    1.13    1.63
   5   0 -17    0.68    1.87
   5   0 -17   -1.19    1.34
   5   0 -17    0.47    0.95
   5   0 -17   -0.76    1.35
  -5   0  16   58.83    2.93
  -5   0  16   62.69    3.03
   5   0 -16   58.13    3.21
   5   0 -16   60.58    2.53
   5   0 -16   65.72    2.26
   5   0 -16   66.69    2.90
  -5   0  15   -0.85    1.13
  -5   0  15   -1.00    1.12
   5   0 -15   -0.13    1.36
   5   0 -15   -1.75    1.06
   5   0 -15   -0.47    0.83
   5   0 -15    0.97    0.93
  -5   0  14   25.56    2.15
  -5   0  14   22.44    2.04
   5   0 -14   27.94    2.29
   5   0 -14   27.89    1.88
   5   0 -14   27.65    1.67
   5   0 -14   23.75    1.96
  -5   0  13    1.63    1.07
  -5   0  13   -0.45    0.92
   5   0 -13    1.12    1.11
   5   0 -13   -0.87    0.88
   5   0 -13   -1.19    0.75
   5   0 -13    0.35    0.85
  -5   0  12   81.49    2.64
  -5   0  12   61.42    2.24
   5   0 -12   88.27    2.57
   5   0 -12   86.77    2.29
   5   0 -12   81.01    2.16
   5   0 -12   82.16    2.41
  -5   0  11    1.14    0.86
  -5   0  11   -0.16    0.71
   5   0 -11   -0.02    0.82
   5   0 -11    1.79    0.82
   5   0 -11    0.39    0.69
   5   0 -11   -1.46    0.67
  -5   0  10  455.45    5.04
  -5   0  10  442.41    4.39
   5   0 -10  449.14    4.95
   5   0 -10  467.13    4.36
   5   0 -10  463.19    4.52
  -5   0   9    0.35    0.77
  -5   0   9   -0.26    0.57
   5   0  -9    0.68    0.74
   5   0  -9    0.13    0.56
   5   0  -9   -1.09    0.53
  -5   0   8  155.94    2.83
  -5   0   8  156.12    2.32
   5   0  -8  160.99    2.83
   5   0  -8  160.10    2.57
   5   0  -8  162.14    2.38
  -5   0   7    1.06    0.69
  -5   0   7   -0.86    0.42
   5   0  -7   -0.57    0.63
   5   0  -7   -0.03    0.56
   5   0  -7    0.06    0.47
  -5   0   6   80.90    1.97
  -5   0   6   77.38    1.38
   5   0  -6   85.47    2.01
   5   0  -6   83.75    1.90
   5   0  -6   82.66    1.44
  -5   0   5    0.28    0.61
  -5   0   5   -0.55    0.39
  -5   0   5    0.75    0.37
   5   0  -5    0.15    0.60
   5   0  -5   -0.18    0.51
   5   0  -5    0.27    0.36
  -5   0   4  518.50    4.26
  -5   0   4  506.24    4.07
  -5   0   4  496.92    2.15
   5   0  -4  529.72    4.27
   5   0  -4  500.21    4.10
   5   0  -4  509.77    2.19
  -5   0   3    0.35    0.59
  -5   0   3   -0.05    0.52
   5   0  -3    0.85    0.56
   5   0  -3   -0.33    0.51
  -5   0   2  526.87    4.15
  -5   0   2  514.49    4.06
   5   0  -2  534.63    4.16
   5   0  -2  507.41    4.06
  -5   0   1   -0.42    0.57
  -5   0   1   -0.44    0.50
  -5   0   1    0.22    0.19
   5   0  -1    0.37    0.53
   5   0  -1   -0.35    0.53
   5   0  -1    0.16    0.20
  -5   0   0  107.86    2.05
  -5   0   0  106.31    1.97
  -5   0   0  104.25    1.14
   5   0   0  108.94    2.05
   5   0   0  105.35    1.99
   5   0   0  107.52    1.14
  -5   0  -1    0.17    0.49
  -5   0  -1   -0.52    0.46
  -5   0  -1   -0.25    0.38
   5   0   1   -0.39    0.49
   5   0   1   -0.06    0.47
   5   0   1   -0.04    0.37
  -5   0  -2    9.09    0.86
  -5   0  -2    7.53    0.82
  -5   0  -2    7.60    0.80
   5   0   2    9.10    0.98
   5   0   2    7.28    0.80
   5   0   2    9.05    0.83
  -5   0  -3   -0.07    0.63
  -5   0  -3   -0.14    0.49
   5   0   3    0.65    0.57
   5   0   3    1.50    0.64
   5   0   3   -0.24    0.50
  -5   0  -4   15.62    1.20
  -5   0  -4   13.04    1.12
   5   0   4   17.20    1.30
   5   0   4   14.27    1.18
   5   0   4   16.57    1.16
  -5   0  -5   -0.93    0.59
  -5   0  -5   -0.53    0.66
   5   0   5   -1.07    0.64
   5   0   5   -0.26    0.59
   5   0   5   -0.87    0.57
  -5   0  -6    9.01    0.95
  -5   0  -6    9.09    0.97
   5   0   6   10.28    1.00
   5   0   6   10.06    1.00
   5   0   6   10.65    1.27
  -5   0  -7   -0.75    0.70
  -5   0  -7    0.57    0.72
   5   0   7    0.09    0.73
   5   0   7    0.59    0.87
   5   0   7   -0.01    0.74
   5   0   7   -0.34    0.72
  -5   0  -8   96.05    2.22
  -5   0  -8   89.14    2.52
   5   0   8   96.04    2.77
   5   0   8   94.71    2.24
   5   0   8   93.86    2.58
  -5   0  -9   -0.65    0.83
  -5   0  -9   -0.91    0.78
   5   0   9   -0.69    1.00
   5   0   9   -0.32    0.91
   5   0   9   -0.53    0.92
  -5   0 -10   99.79    2.44
  -5   0 -10   97.25    2.93
   5   0  10  101.94    3.07
   5   0  10  100.50    2.47
   5   0  10   97.25    3.04
  -5   0 -11   -1.74    0.93
  -5   0 -11    0.47    1.03
   5   0  11    0.85    1.29
   5   0  11    3.24    1.09
   5   0  11   -0.38    1.10
  -5   0 -12   15.44    1.92
  -5   0 -12   17.24    2.09
   5   0  12   12.98    1.78
   5   0  12   13.39    1.37
   5   0  12   14.69    1.83
  -5   0 -13   -0.25    1.22
  -5   0 -13    0.66    1.25
   5   0  13   -0.12    1.44
   5   0  13    0.05    1.10
   5   0  13   -2.70    1.36
  -5   0 -14   38.22    2.45
  -5   0 -14   36.45    2.76
   5   0  14   27.91    3.06
   5   0  14   38.61    2.25
   5   0  14   32.56    3.12
  -5   0 -15    0.99    1.46
  -5   0 -15   -0.84    1.54
   5   0  15   -1.91    1.53
   5   0  15    0.41    1.29
   5   0  15    0.43    1.97
  -5   0 -16   -1.13    1.54
  -5   0 -16   -1.00    1.88
   5   0  16    1.82    2.21
   5   0  16    0.54    1.32
  -5   0 -17   -2.10    1.63
  -5   0 -17    1.16    2.00
   5   0  17   -0.49    2.14
   5   0  17   -1.43    1.94
  -5   0 -18    9.43    2.30
   5   0  18    3.86    2.53
   5   0  18    7.28    4.18
  -5  -1  21   -0.60    2.03
  -5   1  21    1.47    2.40
   5  -1 -21   -3.37    2.56
   5  -1 -21    2.48    1.75
   5  -1 -21    7.92    2.42
   5   1 -21    2.60    2.10
  -5  -1  20   21.04    2.48
  -5   1  20   18.99    2.64
   5  -1 -20   23.16    3.57
   5  -1 -20   26.65    2.76
   5  -1 -20   28.52    2.90
   5  -1 -20   25.38    3.14
   5   1 -20   22.81    2.25
  -5  -1  19    5.64    1.85
  -5   1  19    2.00    1.88
   5  -1 -19   -0.74    2.72
   5  -1 -19    4.78    2.23
   5  -1 -19    5.62    1.33
   5  -1 -19    2.10    1.83
   5   1 -19    3.05    1.13
   5   1 -19    2.44    0.88
   5   1 -19    3.65    1.61
  -5  -1  18    3.00    1.48
  -5  -1  18   -1.59    2.15
  -5   1  18    2.66    1.75
   5  -1 -18    1.27    2.34
   5  -1 -18    7.45    1.92
   5  -1 -18    2.39    1.39
   5  -1 -18    4.96    1.40
   5   1 -18    2.12    1.09
   5   1 -18    4.13    0.93
   5   1 -18    4.34    1.40
  -5  -1  17    1.72    1.46
  -5  -1  17    2.76    2.23
  -5   1  17    1.83    1.55
  -5   1  17    3.22    1.78
   5  -1 -17   -1.69    1.95
   5  -1 -17    3.44    1.66
   5  -1 -17    2.89    1.14
   5  -1 -17    5.14    1.54
   5   1 -17    4.97    1.54
   5   1 -17    1.81    1.10
   5   1 -17    3.83    0.89
   5   1 -17    1.99    1.29
  -5  -1  16   -0.20    1.37
  -5  -1  16    0.96    1.50
  -5   1  16    2.91    1.47
  -5   1  16    0.59    1.42
   5  -1 -16    7.08    1.90
   5  -1 -16    3.88    1.59
   5  -1 -16    2.12    1.19
   5   1 -16    2.90    1.33
   5   1 -16    1.98    1.06
   5   1 -16    3.72    0.87
   5   1 -16    1.94    1.22
  -5  -1  15   50.06    2.72
  -5  -1  15   54.09    2.90
  -5   1  15   50.91    2.72
  -5   1  15   49.47    2.72
   5  -1 -15   52.03    3.05
   5  -1 -15   51.73    2.66
   5  -1 -15   51.24    2.35
   5   1 -15   50.42    2.51
   5   1 -15   52.05    1.99
   5   1 -15   48.01    1.69
   5   1 -15   49.67    2.56
  -5  -1  14   -0.54    1.05
  -5  -1  14   -0.37    1.01
  -5   1  14    2.77    1.27
  -5   1  14   -0.29    1.08
   5  -1 -14    2.01    1.38
   5  -1 -14    0.66    1.26
   5  -1 -14    0.93    1.03
   5   1 -14    0.71    0.98
   5   1 -14   -0.09    0.89
   5   1 -14    0.83    0.72
   5   1 -14    0.52    0.86
  -5  -1  13    5.23    1.16
  -5  -1  13   -0.15    0.95
  -5   1  13    3.27    1.16
  -5   1  13    2.96    1.07
   5  -1 -13    1.07    1.21
   5  -1 -13    3.95    1.24
   5  -1 -13    3.03    0.96
   5   1 -13    2.22    1.04
   5   1 -13    1.68    0.71
   5   1 -13   -0.64    0.82
  -5  -1  12   14.01    1.65
  -5  -1  12   11.35    1.26
  -5   1  12   12.93    1.34
  -5   1  12   11.20    1.28
   5  -1 -12   10.57    1.41
   5  -1 -12    9.21    1.34
   5  -1 -12   12.27    1.29
   5   1 -12   14.38    1.57
   5   1 -12    9.07    1.11
   5   1 -12   12.48    1.47
  -5  -1  11   25.61    1.78
  -5  -1  11   25.50    1.65
  -5   1  11   23.82    1.75
  -5   1  11   25.80    1.62
   5  -1 -11   19.96    1.82
   5  -1 -11   29.01    1.82
   5  -1 -11   21.95    1.55
   5   1 -11   26.33    1.77
   5   1 -11   23.42    1.28
   5   1 -11   24.95    1.55
  -5  -1  10  102.62    2.74
  -5  -1  10  102.98    2.43
  -5   1  10  100.93    2.47
  -5   1  10  100.59    2.40
   5  -1 -10  107.45    2.62
   5  -1 -10  107.38    2.61
   5  -1 -10  103.12    2.42
   5   1 -10  102.86    2.75
   5   1 -10  100.23    2.01
   5   1 -10  105.63    2.43
  -5  -1   9  181.14    3.38
  -5  -1   9  179.74    2.58
  -5  -1   9  183.17    2.96
  -5   1   9  177.49    2.98
  -5   1   9  177.69    2.82
   5  -1  -9  180.53    3.05
   5  -1  -9  182.72    3.17
   5  -1  -9  175.22    2.78
   5   1  -9  142.54    3.05
   5   1  -9  172.17    2.54
   5   1  -9  180.46    2.87
  -5  -1   8  144.31    2.91
  -5  -1   8  152.11    2.41
  -5  -1   8  147.85    2.50
  -5   1   8  148.37    2.65
  -5   1   8  149.75    2.44
   5  -1  -8  146.37    2.68
   5  -1  -8  145.69    2.75
   5  -1  -8  143.66    2.38
   5   1  -8  146.78    2.92
   5   1  -8  143.40    2.34
   5   1  -8  147.05    2.46
  -5  -1   7   16.86    1.37
  -5  -1   7   16.65    1.13
  -5  -1   7   15.73    1.14
  -5   1   7   16.34    1.24
  -5   1   7   15.79    1.09
   5  -1  -7   16.04    1.28
   5  -1  -7   14.15    1.24
   5  -1  -7   17.30    1.07
   5   1  -7   15.09    1.42
   5   1  -7   14.74    1.09
   5   1  -7   15.18    1.10
  -5  -1   6   -0.55    0.62
  -5  -1   6    0.05    0.54
  -5  -1   6    0.10    0.52
  -5   1   6   -0.22    0.59
  -5   1   6    0.38    0.51
   5  -1  -6   -0.51    0.63
   5  -1  -6    0.10    0.51
   5   1  -6    0.19    0.70
   5   1  -6    1.29    0.58
   5   1  -6    0.84    0.52
  -5  -1   5   72.04    1.97
  -5  -1   5   73.10    1.74
  -5  -1   5   70.13    1.49
  -5   1   5   72.68    1.84
  -5   1   5   73.14    1.42
   5  -1  -5   73.94    1.80
   5  -1  -5   71.06    1.42
   5   1  -5   74.88    1.91
   5   1  -5   74.48    1.81
   5   1  -5   75.28    1.52
  -5  -1   4  447.87    4.12
  -5  -1   4  449.07    3.97
  -5  -1   4  454.61    3.14
  -5   1   4  452.85    3.96
  -5   1   4  453.93    2.94
   5  -1  -4  454.83    3.93
   5  -1  -4  436.21    4.16
   5  -1  -4  453.68    2.95
   5   1  -4  445.38    4.07
   5   1  -4  445.22    3.97
  -5  -1   3    4.97    0.76
  -5  -1   3    5.37    0.74
  -5  -1   3    5.30    0.57
  -5   1   3    5.47    0.76
   5  -1  -3    4.10    0.65
   5  -1  -3    5.15    0.68
   5  -1  -3    4.19    0.50
   5   1  -3    5.59    0.77
   5   1  -3    3.79    0.72
  -5  -1   2  352.34    3.44
  -5  -1   2  347.22    3.58
  -5  -1   2  358.93    2.62
  -5   1   2  345.06    3.49
   5  -1  -2  355.93    3.49
   5  -1  -2  344.40    3.58
   5  -1  -2  365.91    2.44
   5   1  -2  355.55    3.44
   5   1  -2  348.28    3.62
  -5  -1   1   16.45    1.12
  -5  -1   1   14.14    1.12
  -5  -1   1   15.47    0.82
  -5   1   1   15.83    1.17
   5  -1  -1   16.14    1.10
   5  -1  -1   16.77    1.14
   5  -1  -1   14.41    0.83
   5   1  -1   17.77    1.11
   5   1  -1   16.62    1.17
  -5  -1   0   21.06    1.15
  -5  -1   0   20.62    1.25
  -5  -1   0   20.90    0.95
  -5   1   0   20.09    1.24
   5  -1   0   20.54    1.20
   5  -1   0   20.71    1.17
   5  -1   0   21.23    0.91
   5   1   0   20.98    1.20
   5   1   0   20.36    1.29
   5   1   0   23.35    1.00
  -5  -1  -1  272.20    2.98
  -5  -1  -1  259.14    3.26
  -5  -1  -1  271.98    2.68
  -5   1  -1  272.29    2.57
   5  -1   1  278.21    3.35
   5  -1   1  275.68    3.08
   5  -1   1  270.83    2.56
   5   1   1  274.09    2.99
   5   1   1  271.02    3.39
   5   1   1  275.83    2.69
  -5  -1  -2  216.18    2.73
  -5  -1  -2  203.44    2.96
  -5  -1  -2  205.78    2.54
  -5   1  -2  200.68    2.63
  -5   1  -2  211.97    2.50
   5  -1   2  208.35    3.07
   5  -1   2  212.79    2.71
   5  -1   2  201.90    2.44
   5   1   2  213.68    2.73
   5   1   2  207.13    3.07
   5   1   2  217.30    2.62
  -5  -1  -3   -0.17    0.50
  -5  -1  -3    0.80    0.66
  -5  -1  -3   -0.99    0.49
  -5   1  -3    0.01    0.57
  -5   1  -3    0.81    0.57
   5  -1   3    0.80    0.66
   5  -1   3    1.25    0.60
   5  -1   3    0.83    0.59
   5   1   3    0.18    0.63
   5   1   3    1.60    0.74
   5   1   3   -0.24    0.58
  -5  -1  -4   20.16    1.39
  -5  -1  -4   19.33    1.24
  -5   1  -4   20.42    1.18
  -5   1  -4   22.14    1.28
   5  -1   4   21.19    1.51
   5  -1   4   22.18    1.18
   5  -1   4   21.29    1.37
   5   1   4   21.17    1.40
   5   1   4   19.88    1.52
   5   1   4   21.72    1.34
  -5  -1  -5  157.51    2.86
  -5  -1  -5  154.25    2.73
  -5   1  -5  155.07    2.31
  -5   1  -5  157.51    2.73
   5  -1   5  163.28    3.12
   5  -1   5  161.26    2.33
   5  -1   5  157.06    2.74
   5   1   5  162.70    2.72
   5   1   5  163.68    2.99
   5   1   5  161.85    2.81
  -5  -1  -6   81.69    2.29
  -5  -1  -6   79.22    2.17
  -5   1  -6   79.99    1.80
  -5   1  -6   85.19    2.23
   5  -1   6   81.51    2.43
   5  -1   6   85.34    1.82
   5  -1   6   79.08    2.25
   5   1   6   85.34    2.23
   5   1   6   79.19    2.33
   5   1   6   83.10    2.29
  -5  -1  -7   44.42    1.96
  -5  -1  -7   43.57    1.84
  -5   1  -7   45.46    1.53
  -5   1  -7   48.59    1.96
   5  -1   7   43.12    2.13
   5  -1   7   43.40    1.49
   5  -1   7   45.89    1.98
   5   1   7   47.40    2.03
   5   1   7   44.80    1.91
   5   1   7   44.02    2.07
   5   1   7   43.54    1.99
  -5  -1  -8   42.05    2.06
  -5  -1  -8   44.36    1.90
  -5   1  -8   41.01    1.51
  -5   1  -8   46.96    2.04
   5  -1   8   41.29    2.21
   5  -1   8   44.51    1.53
   5  -1   8   37.27    2.02
   5   1   8   46.32    2.16
   5   1   8   45.77    2.06
   5   1   8   39.64    2.09
   5   1   8   43.99    2.10
  -5  -1  -9   30.52    2.06
  -5  -1  -9   24.31    1.80
  -5   1  -9   27.79    1.43
  -5   1  -9   23.78    1.84
   5  -1   9   28.78    2.15
   5  -1   9   35.38    1.52
   5  -1   9   30.57    2.07
   5   1   9   25.92    2.11
   5   1   9   24.65    2.01
   5   1   9   27.49    2.00
   5   1   9   32.04    2.11
  -5  -1 -10    0.99    1.22
  -5  -1 -10   -1.23    0.81
  -5   1 -10    0.49    0.79
  -5   1 -10   -0.62    0.89
   5  -1  10    3.54    1.15
   5  -1  10    1.60    0.83
   5  -1  10   -1.88    1.03
   5   1  10   -2.49    1.13
   5   1  10   -0.17    1.01
   5   1  10   -0.68    1.09
   5   1  10    0.96    1.16
  -5  -1 -11    2.40    1.33
  -5  -1 -11    2.49    1.18
  -5   1 -11    2.98    0.83
  -5   1 -11    1.57    1.09
   5  -1  11    0.76    1.36
   5  -1  11    1.85    0.83
   5  -1  11    2.15    1.35
   5   1  11    0.78    1.36
   5   1  11    2.92    1.43
   5   1  11    3.17    1.28
   5   1  11    2.14    1.29
  -5  -1 -12    1.47    1.42
  -5  -1 -12   -0.48    1.25
  -5   1 -12   -0.67    1.11
   5  -1  12   -1.45    1.33
   5  -1  12   -0.31    0.79
   5   1  12   -1.60    1.51
   5   1  12    0.28    1.37
   5   1  12    2.43    1.41
   5   1  12    0.02    1.36
  -5  -1 -13   -2.13    1.48
  -5  -1 -13   -0.98    1.06
  -5   1 -13    3.63    1.25
   5  -1  13    0.80    1.56
   5  -1  13    0.96    0.77
   5  -1  13    2.30    1.65
   5   1  13   -3.10    1.65
   5   1  13    0.86    1.47
   5   1  13    0.27    1.39
   5   1  13    2.73    1.76
  -5  -1 -14    0.21    1.69
  -5  -1 -14    1.71    1.33
  -5   1 -14    1.45    1.45
   5  -1  14   -0.72    1.68
   5  -1  14   -0.08    1.85
   5   1  14    0.11    2.08
   5   1  14   -0.33    1.43
   5   1  14   -0.80    1.46
   5   1  14    0.66    1.84
  -5  -1 -15    6.13    2.14
  -5  -1 -15    3.99    1.82
  -5   1 -15   10.35    1.89
   5  -1  15    5.50    1.60
   5   1  15    6.54    2.56
   5   1  15    6.30    2.08
   5   1  15    3.83    1.73
  -5  -1 -16    4.39    2.23
  -5  -1 -16    3.14    1.95
  -5   1 -16    0.74    1.60
   5  -1  16    0.52    2.09
   5   1  16    4.58    2.08
   5   1  16    2.32    1.96
  -5  -1 -17   -0.81    2.52
  -5  -1 -17    4.27    2.01
  -5   1 -17   -2.59    1.81
   5  -1  17    1.04    2.30
   5   1  17    4.66    3.15
   5   1  17   -1.37    2.24
   5   1  17   -1.61    1.96
  -5  -1 -18    5.95    2.26
  -5   1 -18    4.37    2.38
   5  -1  18    2.72    2.91
   5   1  18    4.21    2.66
   5   1  18    2.88    2.83
  -5  -2  20    6.60    2.32
  -5   2  20    5.95    2.26
   5  -2 -20    1.41    3.23
   5  -2 -20    3.17    1.73
   5   2 -20    0.73    1.77
  -5  -2  19   -0.35    1.66
  -5   2  19    1.37    1.83
   5  -2 -19    1.42    2.90
   5  -2 -19   -1.63    1.83
   5   2 -19    5.08    1.73
  -5  -2  18    0.61    1.53
  -5   2  18   -0.71    1.73
   5  -2 -18   -3.77    2.41
   5  -2 -18   -2.98    2.18
   5  -2 -18    0.10    1.55
   5   2 -18    0.62    1.39
  -5  -2  17    7.14    1.49
  -5  -2  17    4.29    2.04
  -5   2  17    8.16    1.65
  -5   2  17    0.80    2.81
   5  -2 -17    9.59    2.29
   5  -2 -17    3.82    2.05
   5  -2 -17    3.99    1.66
   5   2 -17    5.18    1.89
  -5  -2  16    3.27    1.36
  -5   2  16   -0.83    1.35
  -5   2  16    2.47    2.14
   5  -2 -16    3.57    1.84
   5  -2 -16    0.70    1.87
   5  -2 -16    2.21    1.38
   5   2 -16    2.05    0.85
   5   2 -16    0.95    0.70
   5   2 -16    0.42    1.28
  -5  -2  15    1.62    1.30
  -5  -2  15    3.94    1.60
  -5   2  15   -0.05    1.28
  -5   2  15   -1.20    1.46
   5  -2 -15    1.94    1.69
   5  -2 -15    1.14    1.73
   5  -2 -15    0.48    1.11
   5   2 -15    1.44    0.90
   5   2 -15    0.50    0.71
   5   2 -15    1.81    1.24
  -5  -2  14   53.50    2.76
  -5  -2  14   50.04    2.85
  -5   2  14   52.14    2.55
  -5   2  14   51.49    2.85
   5  -2 -14   51.91    2.78
   5  -2 -14   52.39    3.00
   5  -2 -14   48.14    2.40
   5   2 -14   54.16    1.66
   5   2 -14   57.93    2.74
  -5  -2  13   19.69    1.96
  -5  -2  13   22.39    2.35
  -5   2  13   22.18    2.00
  -5   2  13   22.60    2.21
   5  -2 -13   20.53    2.29
   5  -2 -13   18.58    2.27
   5  -2 -13   21.38    1.91
   5   2 -13   19.17    1.39
   5   2 -13   24.83    2.03
  -5  -2  12    0.22    1.04
  -5  -2  12    1.46    0.84
  -5  -2  12   -1.00    1.06
  -5   2  12    0.96    0.97
  -5   2  12    0.97    1.18
   5  -2 -12   -0.68    1.17
   5  -2 -12    0.18    1.23
   5  -2 -12    0.59    1.01
   5   2 -12    0.04    1.04
   5   2 -12    1.51    0.76
   5   2 -12    1.37    1.04
  -5  -2  11    0.72    0.98
  -5  -2  11    0.45    0.79
  -5  -2  11    3.24    1.13
  -5   2  11    0.70    0.86
  -5   2  11   -0.27    0.99
   5  -2 -11   -0.28    1.09
   5  -2 -11    3.49    1.13
   5  -2 -11    0.12    0.88
   5   2 -11    0.12    0.96
   5   2 -11    0.91    0.71
   5   2 -11    0.94    0.86
  -5  -2  10   10.07    1.38
  -5  -2  10   10.49    1.06
  -5  -2  10   12.23    1.41
  -5   2  10   11.47    1.18
  -5   2  10   10.56    1.28
   5  -2 -10   11.97    1.32
   5  -2 -10   10.55    1.35
   5  -2 -10    9.62    1.19
   5   2 -10   11.64    1.42
   5   2 -10   11.40    1.24
   5   2 -10   13.95    1.54
  -5  -2   9   95.64    2.76
  -5  -2   9  100.59    2.22
  -5  -2   9   90.90    2.53
  -5   2   9   97.74    2.30
  -5   2   9   99.08    2.58
   5  -2  -9   95.77    2.38
   5  -2  -9   99.06    2.74
   5  -2  -9   94.67    2.53
   5   2  -9   94.87    2.67
   5   2  -9   89.79    2.09
   5   2  -9   96.81    2.54
  -5  -2   8   71.76    2.39
  -5  -2   8   75.84    2.05
  -5  -2   8   68.95    2.18
  -5   2   8   65.82    1.92
  -5   2   8   70.94    2.11
   5  -2  -8   69.94    2.02
   5  -2  -8   68.38    2.30
   5  -2  -8   71.99    2.14
   5   2  -8   70.24    2.33
   5   2  -8   70.22    1.94
   5   2  -8   72.10    2.17
  -5  -2   7    0.16    0.83
  -5  -2   7    0.10    0.76
  -5  -2   7    0.65    0.68
  -5   2   7    0.83    0.64
  -5   2   7    1.09    0.72
   5  -2  -7   -0.61    0.75
   5  -2  -7   -0.21    0.72
   5  -2  -7   -0.12    0.72
   5   2  -7   -0.52    0.82
   5   2  -7    0.49    0.70
  -5  -2   6   48.80    1.97
  -5  -2   6   52.20    1.78
  -5  -2   6   54.65    1.83
  -5   2   6   52.37    1.67
  -5   2   6   54.86    1.78
   5  -2  -6   54.58    1.72
   5  -2  -6   47.73    1.99
   5  -2  -6   56.27    1.82
   5   2  -6   49.95    1.95
   5   2  -6   51.20    1.79
  -5  -2   5   99.74    2.36
  -5  -2   5  103.14    2.31
  -5  -2   5  103.63    2.28
  -5   2   5  100.08    2.08
  -5   2   5  100.01    2.13
   5  -2  -5  104.30    2.12
   5  -2  -5  105.04    2.60
   5  -2  -5  106.02    2.22
   5   2  -5   99.46    2.38
   5   2  -5   97.20    2.29
  -5  -2   4   41.80    1.66
  -5  -2   4   44.21    1.73
  -5  -2   4   41.56    1.60
  -5   2   4   38.19    1.50
   5  -2  -4   40.35    1.53
   5  -2  -4   39.91    1.78
   5  -2  -4   42.41    1.54
   5   2  -4   44.09    1.76
   5   2  -4   40.62    1.70
  -5  -2   3   63.43    1.82
  -5  -2   3   61.79    1.93
  -5  -2   3   69.91    1.88
  -5  -2   3   65.66    1.78
  -5   2   3   60.33    1.76
   5  -2  -3   63.32    1.76
   5  -2  -3   64.69    2.04
   5  -2  -3   63.05    1.69
   5   2  -3   63.30    1.85
   5   2  -3   60.45    2.00
  -5  -2   2  170.80    2.55
  -5  -2   2  175.63    2.97
  -5  -2   2  178.30    2.70
  -5   2   2  169.98    2.68
   5  -2  -2  172.22    2.66
   5  -2  -2  179.32    3.01
   5  -2  -2  176.78    2.60
   5   2  -2  172.21    2.61
   5   2  -2  168.71    2.98
  -5  -2   1    0.37    0.59
  -5  -2   1    0.56    0.69
  -5  -2   1    0.41    0.55
   5  -2  -1    0.24    0.60
   5  -2  -1    0.36    0.68
   5  -2  -1    1.33    0.66
   5  -2  -1    0.10    0.55
   5   2  -1    0.22    0.65
   5   2  -1    0.65    0.79
  -5  -2   0   63.38    1.63
  -5  -2   0   66.51    2.11
  -5  -2   0   65.98    1.83
   5  -2   0   65.93    1.95
   5  -2   0   67.71    1.98
   5  -2   0   66.38    1.84
   5   2   0   63.04    1.70
   5   2   0   63.25    2.11
  -5  -2  -1    2.04    0.59
  -5  -2  -1    2.74    0.87
  -5  -2  -1    2.93    0.76
   5  -2   1    1.49    0.81
   5  -2   1    5.20    0.91
   5  -2   1    3.21    0.72
   5  -2   1    4.10    0.82
   5   2   1    2.34    0.71
   5   2   1    2.91    0.76
   5   2   1    3.80    0.79
  -5  -2  -2   94.15    1.81
  -5  -2  -2   91.71    2.46
  -5  -2  -2   92.83    2.26
   5  -2   2   92.40    2.29
   5  -2   2   96.48    2.25
   5  -2   2   91.57    2.04
   5  -2   2   94.41    2.22
   5   2   2   92.73    1.88
   5   2   2   92.84    2.60
   5   2   2   93.51    2.23
  -5  -2  -3    1.39    0.57
  -5  -2  -3   -1.32    0.68
  -5  -2  -3    0.33    0.72
  -5   2  -3    0.36    0.69
   5  -2   3    2.76    0.76
   5  -2   3    0.50    0.83
   5  -2   3    0.84    0.65
   5  -2   3    2.08    0.81
   5   2   3    0.85    0.68
   5   2   3    0.55    0.84
   5   2   3    0.60    0.73
  -5  -2  -4   14.42    1.45
  -5  -2  -4   13.47    1.41
  -5   2  -4   10.78    1.31
   5  -2   4   13.25    1.52
   5  -2   4    9.76    1.14
   5  -2   4   13.33    1.52
   5  -2   4   11.76    1.21
   5  -2   4   12.06    1.24
   5   2   4   14.13    1.24
   5   2   4   15.44    1.61
   5   2   4   14.94    1.46
  -5  -2  -5    9.76    1.16
  -5  -2  -5    7.67    1.06
  -5   2  -5    9.87    1.10
   5  -2   5    7.41    0.81
   5  -2   5    9.01    1.16
   5  -2   5    9.40    1.13
   5  -2   5   10.38    0.97
   5  -2   5   14.67    1.63
   5   2   5   10.26    1.24
   5   2   5    9.08    1.18
   5   2   5    7.92    1.15
  -5  -2  -6   39.94    2.03
  -5  -2  -6   40.86    2.00
  -5   2  -6   34.60    1.91
   5  -2   6   37.24    2.10
   5  -2   6   39.04    1.83
   5  -2   6   40.47    1.52
   5  -2   6   42.38    2.12
   5   2   6   38.98    1.70
   5   2   6   42.39    2.20
   5   2   6   40.33    2.11
  -5  -2  -7    4.55    1.17
  -5  -2  -7    2.19    0.89
  -5   2  -7    1.52    0.99
   5  -2   7    3.27    1.27
   5  -2   7    4.12    0.99
   5  -2   7    3.09    0.77
   5  -2   7    3.19    1.08
   5   2   7    3.80    0.94
   5   2   7    5.44    0.99
   5   2   7    2.68    1.18
   5   2   7    6.51    1.24
  -5  -2  -8    5.71    1.36
  -5  -2  -8    5.84    1.15
  -5   2  -8    5.58    1.22
   5  -2   8    4.28    1.26
   5  -2   8    6.28    1.08
   5  -2   8    6.56    0.85
   5  -2   8    6.68    1.31
   5   2   8    7.42    1.15
   5   2   8    7.03    1.14
   5   2   8    3.76    1.31
   5   2   8    5.40    1.26
  -5  -2  -9   -1.76    1.30
  -5  -2  -9    1.58    1.01
  -5   2  -9   -0.33    1.06
   5  -2   9    1.23    1.14
   5  -2   9    1.19    0.98
   5  -2   9    0.80    0.72
   5  -2   9   -0.19    1.30
   5   2   9    1.09    1.11
   5   2   9   -0.35    0.96
   5   2   9    1.13    1.37
   5   2   9    2.78    1.29
  -5  -2 -10   14.53    1.87
  -5  -2 -10   14.82    1.61
  -5   2 -10   17.63    2.12
   5  -2  10   12.19    1.78
   5  -2  10   21.68    1.79
   5  -2  10   16.26    1.23
   5  -2  10   14.24    1.85
   5   2  10   17.26    1.65
   5   2  10   19.08    2.17
   5   2  10   17.19    1.89
   5   2  10   19.17    2.39
  -5  -2 -11    1.08    1.66
  -5  -2 -11    3.12    1.21
  -5   2 -11    1.94    1.27
   5  -2  11   -1.68    1.28
   5  -2  11    0.70    1.49
   5   2  11    1.27    1.42
   5   2  11    0.76    1.29
   5   2  11   -0.70    1.41
   5   2  11    1.31    1.47
  -5  -2 -12    4.85    1.97
  -5  -2 -12    5.29    1.63
  -5   2 -12    9.00    1.49
   5  -2  12    4.14    1.48
   5  -2  12    2.83    1.71
   5   2  12   13.24    1.83
   5   2  12    5.40    1.47
   5   2  12    4.88    1.72
   5   2  12    3.74    1.72
  -5  -2 -13   15.54    2.48
  -5  -2 -13   12.88    1.63
  -5   2 -13   11.56    1.78
   5  -2  13   11.95    1.77
   5  -2  13   10.45    2.21
   5   2  13   12.96    2.09
   5   2  13   13.27    1.86
   5   2  13   14.51    2.06
   5   2  13    7.02    2.01
  -5  -2 -14    7.73    2.52
  -5  -2 -14    4.81    1.68
  -5   2 -14   10.35    1.96
   5  -2  14    8.72    1.68
   5   2  14    5.95    2.25
   5   2  14    6.84    1.84
   5   2  14    6.90    2.21
  -5  -2 -15    7.78    2.73
  -5  -2 -15    3.56    1.87
  -5   2 -15    5.40    1.97
   5  -2  15    2.93    1.91
   5   2  15    7.13    2.37
   5   2  15    5.07    2.01
   5   2  15    7.71    2.07
  -5  -2 -16    6.96    3.43
  -5  -2 -16    3.16    1.84
  -5   2 -16    3.03    2.15
   5  -2  16    0.73    2.16
   5   2  16    1.18    2.69
   5   2  16    0.93    2.16
   5   2  16   -1.57    2.36
  -5  -2 -17    5.38    2.14
  -5   2 -17    0.65    2.24
   5  -2  17    3.75    2.26
   5   2  17    4.04    3.91
   5   2  17    4.92    2.41
   5   2  17    1.82    2.82
  -5  -3  19   -5.31    1.87
  -5   3  19   -0.33    2.16
   5  -3 -19   -0.30    1.88
   5   3 -19    1.43    2.15
  -5  -3  18   12.48    2.13
  -5   3  18   13.97    2.14
   5  -3 -18    8.34    2.62
   5  -3 -18   10.50    2.18
   5   3 -18   11.74    1.91
  -5  -3  17   18.70    2.25
  -5   3  17   17.75    2.06
   5  -3 -17   18.38    2.63
   5  -3 -17   10.20    1.70
   5   3 -17   16.73    2.08
  -5  -3  16    4.98    1.64
  -5   3  16    3.79    1.55
  -5   3  16   12.48    2.49
   5  -3 -16    1.87    2.03
   5  -3 -16    6.28    2.65
   5  -3 -16    4.72    1.73
   5   3 -16    3.09    1.57
  -5  -3  15    0.60    1.45
  -5  -3  15    2.12    1.98
  -5   3  15    1.84    1.44
   5  -3 -15    2.31    1.83
   5  -3 -15    0.21    1.43
   5   3 -15    9.51    2.84
   5   3 -15    0.56    0.79
   5   3 -15    3.10    1.50
  -5  -3  14   11.64    1.79
  -5   3  14   10.85    1.53
   5  -3 -14    9.65    1.77
   5  -3 -14   10.43    1.67
   5   3 -14    3.06    1.99
   5   3 -14   12.33    1.13
   5   3 -14   14.42    1.82
  -5  -3  13    1.33    1.38
  -5  -3  13   -0.56    1.02
  -5  -3  13   -0.55    1.49
  -5   3  13    1.26    1.14
  -5   3  13    3.10    1.53
   5  -3 -13    1.03    1.39
   5  -3 -13   -0.02    1.61
   5   3 -13   -0.19    0.91
   5   3 -13    0.18    1.26
  -5  -3  12    5.45    1.50
  -5  -3  12    6.64    1.21
  -5  -3  12    7.33    1.61
  -5   3  12    6.08    1.16
  -5   3  12    7.30    1.63
   5  -3 -12    3.59    1.38
   5  -3 -12    6.43    1.77
   5  -3 -12    9.02    1.63
   5   3 -12    7.85    1.83
   5   3 -12    6.79    1.12
   5   3 -12    5.64    1.23
  -5  -3  11   33.70    2.49
  -5  -3  11   29.33    1.99
  -5  -3  11   30.11    2.50
  -5   3  11   31.90    1.86
  -5   3  11   30.33    2.43
   5  -3 -11   29.23    2.05
   5  -3 -11   31.85    2.53
   5  -3 -11   32.68    2.40
   5   3 -11   31.84    2.57
   5   3 -11   30.69    1.85
  -5  -3  10    5.41    1.39
  -5  -3  10    4.07    1.28
  -5  -3  10    4.14    1.36
  -5   3  10    2.92    0.99
  -5   3  10    5.09    1.28
   5  -3 -10    3.78    1.18
   5  -3 -10    5.94    1.43
   5  -3 -10    4.92    1.22
   5   3 -10    2.76    1.43
   5   3 -10    3.96    1.05
  -5  -3   9   12.98    1.57
  -5  -3   9   15.48    1.48
  -5  -3   9   14.10    1.63
  -5   3   9   10.34    1.06
  -5   3   9   10.88    1.40
   5  -3  -9   11.41    1.23
   5  -3  -9   10.49    1.44
   5  -3  -9   12.75    1.52
   5   3  -9   15.01    1.71
   5   3  -9   14.85    1.62
  -5  -3   8   17.43    1.95
  -5  -3   8   21.36    1.93
  -5  -3   8   21.41    1.94
  -5   3   8   20.62    1.55
  -5   3   8   19.45    1.94
   5  -3  -8   21.54    1.64
   5  -3  -8   25.69    2.06
   5  -3  -8   25.04    1.99
   5   3  -8   18.79    2.07
   5   3  -8   25.01    1.78
  -5  -3   7    1.90    1.10
  -5  -3   7    1.87    1.05
  -5  -3   7    1.09    1.00
  -5   3   7    1.08    0.77
  -5   3   7   -0.84    0.94
   5  -3  -7    0.69    0.92
   5  -3  -7    0.31    1.07
   5  -3  -7    2.08    1.05
   5   3  -7    1.21    1.14
   5   3  -7   -0.04    0.92
  -5  -3   6    0.40    0.97
  -5  -3   6    0.06    1.03
  -5  -3   6   -0.18    1.02
  -5   3   6   -0.28    0.70
  -5   3   6   -0.10    0.89
   5  -3  -6    0.16    0.84
   5  -3  -6    0.06    1.01
   5  -3  -6    0.97    0.93
   5   3  -6   -0.86    0.98
   5   3  -6    1.63    0.95
  -5  -3   5    3.76    1.05
  -5  -3   5    8.21    1.29
  -5  -3   5    6.20    1.15
  -5   3   5    4.98    0.85
   5  -3  -5    4.41    0.94
   5  -3  -5    3.58    0.91
   5  -3  -5    4.85    1.08
   5   3  -5    4.38    1.13
   5   3  -5    6.26    1.08
  -5  -3   4   -1.13    0.77
  -5  -3   4    0.46    1.08
  -5  -3   4   -0.79    0.90
  -5  -3   4    0.33    0.78
   5  -3  -4    1.01    0.86
   5  -3  -4   -0.69    0.89
   5  -3  -4   -0.03    0.99
   5   3  -4    1.21    0.99
   5   3  -4    0.74    0.85
  -5  -3   3   13.09    1.36
  -5  -3   3   14.25    1.72
  -5  -3   3   15.33    1.60
  -5  -3   3   15.27    1.49
   5  -3  -3   12.93    1.18
   5  -3  -3   15.03    1.49
   5  -3  -3   15.18    1.53
   5   3  -3   14.98    1.63
   5   3  -3   18.82    1.64
  -5  -3   2    5.56    0.91
  -5  -3   2    5.57    1.26
  -5  -3   2    9.16    1.04
   5  -3  -2    8.97    1.10
   5  -3  -2    7.51    1.20
   5  -3  -2    7.73    1.06
   5   3  -2    6.16    1.05
   5   3  -2    8.01    1.22
  -5  -3   1   50.93    1.69
  -5  -3   1   48.27    2.12
  -5  -3   1   59.22    2.13
   5  -3  -1   51.44    2.04
   5  -3  -1   55.09    2.37
   5  -3  -1   48.69    2.21
   5  -3  -1   53.44    2.15
   5   3  -1   50.51    1.80
   5   3  -1   50.74    2.26
  -5  -3   0  116.41    2.11
  -5  -3   0  107.68    2.84
  -5  -3   0  117.83    2.83
   5  -3   0  108.82    2.68
   5  -3   0  110.31    2.95
   5  -3   0  113.38    2.91
   5  -3   0  114.31    2.88
   5   3   0  108.61    2.17
   5   3   0  112.49    3.00
  -5  -3  -1   35.20    1.34
  -5  -3  -1   36.20    1.97
  -5  -3  -1   36.96    1.88
   5  -3   1   36.65    2.05
   5  -3   1   33.66    1.89
   5  -3   1   38.90    2.21
   5  -3   1   34.64    2.11
   5   3   1   32.50    1.47
   5   3   1   37.24    2.11
  -5  -3  -2   85.03    1.68
  -5  -3  -2   87.29    2.81
  -5  -3  -2   84.25    2.62
   5  -3   2   82.46    2.61
   5  -3   2   78.13    2.53
   5  -3   2   83.79    2.67
   5  -3   2   80.39    2.70
   5   3   2   82.75    1.80
   5   3   2   84.50    2.79
   5   3   2   84.27    2.78
  -5  -3  -3   17.78    1.08
  -5  -3  -3   19.66    1.92
  -5  -3  -3   18.50    1.75
   5  -3   3   23.92    2.04
   5  -3   3   19.73    1.97
   5  -3   3   21.28    2.05
   5  -3   3   15.91    1.93
   5   3   3   17.77    1.22
   5   3   3   23.84    2.01
   5   3   3   21.48    1.90
  -5  -3  -4    2.47    1.09
  -5  -3  -4    3.41    1.02
   5  -3   4    1.78    1.30
   5  -3   4    2.27    1.21
   5  -3   4    2.91    1.28
   5  -3   4    2.05    0.94
   5  -3   4    3.40    1.27
   5   3   4    1.00    0.73
   5   3   4    4.21    1.18
   5   3   4    3.32    1.19
  -5  -3  -5   -0.71    0.92
  -5  -3  -5    1.94    1.08
   5  -3   5    0.97    1.20
   5  -3   5   -0.69    1.20
   5  -3   5    0.37    1.14
   5  -3   5    1.31    1.00
   5  -3   5    1.25    1.21
   5   3   5   -0.45    0.71
   5   3   5   -0.17    1.12
   5   3   5    1.98    1.09
  -5  -3  -6   18.74    2.01
  -5  -3  -6   18.59    1.99
   5  -3   6   14.82    1.76
   5  -3   6   17.17    1.57
   5  -3   6   22.09    1.75
   5  -3   6   14.79    1.75
   5   3   6   15.48    1.33
   5   3   6   16.92    1.35
   5   3   6   24.67    2.35
   5   3   6   20.46    2.29
  -5  -3  -7    2.60    1.22
  -5  -3  -7    1.76    1.19
  -5   3  -7    0.86    1.08
   5  -3   7    0.90    1.43
   5  -3   7    3.95    1.25
   5  -3   7    5.17    0.99
   5  -3   7    2.79    1.52
   5   3   7    3.61    0.90
   5   3   7    2.35    0.81
   5   3   7    1.68    1.26
   5   3   7    2.33    1.39
  -5  -3  -8   13.39    1.84
  -5  -3  -8   10.44    1.56
  -5   3  -8   12.36    1.57
   5  -3   8   11.01    1.91
   5  -3   8   12.03    1.43
   5  -3   8    9.64    1.14
   5  -3   8   12.86    1.86
   5   3   8   12.06    1.12
   5   3   8   11.04    1.09
   5   3   8   12.25    1.72
   5   3   8   11.90    1.86
  -5  -3  -9    0.52    1.66
  -5  -3  -9    1.02    1.21
  -5   3  -9    1.51    1.23
   5  -3   9    1.03    1.53
   5  -3   9    2.23    1.17
   5  -3   9    0.61    0.87
   5  -3   9    0.57    1.62
   5   3   9    0.69    1.02
   5   3   9    3.40    0.99
   5   3   9   -2.80    1.39
   5   3   9    1.86    1.56
  -5  -3 -10   28.83    2.87
  -5  -3 -10   29.79    2.54
  -5   3 -10   32.97    2.63
   5  -3  10   29.81    2.87
   5  -3  10   30.80    1.80
   5  -3  10   24.66    1.48
   5  -3  10   23.00    2.42
   5   3  10   28.94    2.09
   5   3  10   25.89    1.88
   5   3  10   24.26    2.88
   5   3  10   23.90    2.37
  -5  -3 -11   33.39    2.59
  -5   3 -11   34.95    2.94
   5  -3  11   29.67    2.97
   5  -3  11   33.65    3.69
   5   3  11   30.62    2.45
   5   3  11   38.64    2.24
   5   3  11   40.60    3.43
   5   3  11   25.30    2.73
  -5  -3 -12    9.04    1.76
  -5   3 -12    6.78    1.63
   5  -3  12   10.14    1.82
   5  -3  12    3.42    2.68
   5   3  12    5.14    1.60
   5   3  12    8.59    1.55
   5   3  12   11.35    2.13
  -5  -3 -13    4.49    2.79
  -5  -3 -13    3.03    1.68
  -5   3 -13   -1.14    1.75
   5  -3  13    0.07    1.51
   5   3  13    4.36    1.82
   5   3  13    2.18    1.57
   5   3  13    0.61    2.05
  -5  -3 -14    7.97    1.88
  -5   3 -14    7.56    2.00
   5  -3  14    9.02    2.02
   5   3  14   10.29    2.20
   5   3  14   11.60    1.99
   5   3  14   10.01    2.46
  -5  -3 -15    5.04    2.26
  -5   3 -15    2.55    2.36
   5  -3  15    8.12    2.14
   5   3  15    5.13    2.10
   5   3  15    4.81    2.74
  -5  -4  16    7.98    2.31
   5  -4 -16    8.10    2.07
  -5  -4  15   13.71    2.31
  -5   4  15   12.05    1.52
   5  -4 -15   13.59    2.45
   5  -4 -15   14.78    2.22
   5   4 -15   21.49    2.01
  -5  -4  14    1.96    2.00
  -5  -4  14    0.51    1.50
  -5   4  14   -1.52    1.13
   5  -4 -14    1.50    1.40
   5  -4 -14    3.23    1.94
   5   4 -14    1.47    1.32
  -5  -4  13    4.90    1.95
  -5  -4  13    0.05    1.57
  -5   4  13    0.45    1.07
  -5   4  13    9.66    3.10
   5  -4 -13    1.37    1.34
   5  -4 -13    0.92    1.58
   5   4 -13    8.59    3.01
   5   4 -13   -2.23    1.24
  -5  -4  12    4.91    1.86
  -5  -4  12    4.30    1.72
  -5  -4  12    6.13    2.31
  -5   4  12    3.99    1.03
  -5   4  12    2.49    2.17
   5  -4 -12    3.28    1.21
   5  -4 -12    4.65    1.70
   5   4 -12    3.50    1.33
  -5  -4  11   -3.76    1.56
  -5  -4  11   -1.70    1.61
  -5  -4  11    2.31    2.71
   5  -4 -11   -1.15    1.05
   5  -4 -11    0.76    1.56
   5   4 -11   -0.88    1.23
  -5  -4  10    2.20    1.69
  -5  -4  10    6.51    1.77
  -5   4  10    5.15    2.41
   5  -4 -10    8.94    1.19
   5  -4 -10    6.48    1.65
   5   4 -10    6.11    2.24
   5   4 -10    8.40    1.48
  -5  -4   9    9.02    1.72
  -5  -4   9    4.22    1.74
  -5  -4   9    6.53    2.05
  -5   4   9    5.21    1.92
   5  -4  -9    5.10    1.14
   5  -4  -9    6.10    1.56
   5   4  -9    7.88    2.07
   5   4  -9    6.61    1.57
  -5  -4   8   18.57    1.93
  -5  -4   8   15.54    1.99
  -5  -4   8   17.13    2.27
   5  -4  -8   13.67    1.69
   5  -4  -8   13.86    1.92
   5   4  -8   13.90    2.12
   5   4  -8   17.71    1.71
  -5  -4   7    6.80    1.52
  -5  -4   7    8.63    1.83
  -5  -4   7   11.55    1.96
   5  -4  -7    6.50    1.17
   5  -4  -7    9.88    1.88
   5   4  -7    7.50    1.86
   5   4  -7    9.07    1.54
  -5  -4   6   12.40    1.59
  -5  -4   6   14.74    2.04
  -5  -4   6   10.07    1.62
  -5  -4   6   12.29    1.65
   5  -4  -6   11.37    1.26
   5  -4  -6    4.88    1.47
   5  -4  -6   13.99    1.67
   5   4  -6   13.44    1.85
   5   4  -6   14.69    1.74
  -5  -4   5   24.22    2.12
  -5  -4   5   28.63    2.79
  -5  -4   5   22.50    2.48
  -5  -4   5   29.89    2.19
   5  -4  -5   27.60    1.94
   5  -4  -5   25.55    2.56
   5  -4  -5   28.28    2.53
   5   4  -5   20.66    2.37
   5   4  -5   28.92    2.41
  -5  -4   4    0.99    1.06
  -5  -4   4    3.97    1.58
  -5  -4   4    0.98    1.12
  -5  -4   4    2.97    1.15
   5  -4  -4   -0.03    1.04
   5  -4  -4    1.71    1.01
   5  -4  -4    1.68    1.48
   5  -4  -4    2.54    1.27
   5   4  -4    3.50    1.38
   5   4  -4    5.13    1.40
  -5  -4   3    5.07    1.10
  -5  -4   3    1.61    1.60
  -5  -4   3    0.43    1.28
  -5  -4   3    3.44    1.15
   5  -4  -3    4.57    1.12
   5  -4  -3    3.50    1.11
   5  -4  -3    2.64    1.58
   5  -4  -3    0.88    1.26
   5   4  -3    1.56    1.26
   5   4  -3    1.96    1.32
  -5  -4   2    0.08    0.88
  -5  -4   2    2.53    1.40
  -5  -4   2    1.90    1.18
   5  -4  -2    0.66    1.12
   5  -4  -2   -0.15    1.10
   5  -4  -2    1.74    1.61
   5  -4  -2   -1.77    1.16
   5   4  -2    1.20    1.16
   5   4  -2   -1.49    1.17
  -5  -4   1   19.32    1.58
  -5  -4   1   27.18    2.59
  -5  -4   1   21.00    1.98
   5  -4  -1   21.34    2.17
   5  -4  -1   24.48    2.04
   5  -4  -1   22.39    2.22
   5  -4  -1   27.90    2.75
   5  -4  -1   22.26    2.19
   5   4  -1   21.69    1.79
   5   4  -1   23.57    2.44
  -5  -4   0    3.35    0.81
  -5  -4   0    5.63    1.67
  -5  -4   0    4.15    1.25
   5  -4   0    4.39    1.38
   5  -4   0    0.39    1.21
   5  -4   0    6.36    1.81
   5  -4   0    4.92    1.63
   5  -4   0    4.12    1.41
   5   4   0    3.62    1.03
   5   4   0    4.89    1.48
  -5  -4  -1   17.44    1.20
  -5  -4  -1   14.22    1.72
  -5  -4  -1   19.43    2.15
   5  -4   1   16.18    1.72
   5  -4   1   17.44    2.17
   5  -4   1   17.53    2.12
   5  -4   1   12.98    1.90
   5  -4   1   19.67    2.25
   5   4   1   16.17    1.38
   5   4   1   14.12    1.63
  -5  -4  -2    6.59    0.72
  -5  -4  -2    4.76    1.23
  -5  -4  -2    8.21    1.44
   5  -4   2    6.58    1.63
   5  -4   2    6.49    1.44
   5  -4   2    8.81    1.92
   5  -4   2    4.84    1.81
   5  -4   2    7.97    1.61
   5   4   2    9.62    1.16
   5   4   2    6.22    1.53
  -5  -4  -3    0.94    1.25
   5  -4   3    0.78    1.50
   5  -4   3    3.44    1.43
   5  -4   3    5.14    1.78
   5  -4   3    0.33    1.72
   5   4   3    1.99    0.58
   5   4   3    0.87    1.21
  -5  -4  -4    3.16    1.42
   5  -4   4    1.73    1.58
   5  -4   4    1.03    1.53
   5  -4   4    3.57    1.78
   5  -4   4    1.18    1.65
   5   4   4    3.05    1.26
   5   4   4   -2.96    1.60
  -5  -4  -5    2.62    1.47
   5  -4   5    2.30    1.80
   5  -4   5    3.47    1.73
   5  -4   5    3.58    1.79
   5  -4   5    5.78    2.01
   5   4   5    5.61    1.50
   5   4   5    2.74    1.72
  -5  -4  -6    5.42    1.53
   5  -4   6    7.35    2.27
   5  -4   6    5.78    1.81
   5  -4   6    9.17    1.98
   5  -4   6    6.44    1.27
   5  -4   6    6.86    1.92
   5   4   6    8.54    1.53
   5   4   6    3.68    1.85
  -5  -4  -7    2.08    1.48
   5  -4   7    3.40    2.22
   5  -4   7   -0.80    1.63
   5  -4   7    2.46    1.83
   5  -4   7    2.99    1.29
   5  -4   7    1.01    2.09
   5   4   7    1.72    1.42
   5   4   7    1.52    1.92
  -5  -4  -8    7.38    2.08
  -5  -4  -8    5.57    1.44
   5  -4   8    3.85    1.96
   5  -4   8    6.19    1.89
   5  -4   8    6.54    1.37
   5  -4   8    5.23    2.22
   5   4   8    1.63    1.63
   5   4   8   -0.21    1.90
  -5  -4  -9    1.98    1.64
   5  -4   9    1.98    1.91
   5  -4   9    5.97    1.83
   5  -4   9    4.46    1.29
   5   4   9    3.50    1.82
  -5  -4 -10    2.72    1.78
   5  -4  10    3.45    1.89
   5  -4  10    4.06    1.66
   5  -4  10    5.18    1.32
   5   4  10    3.10    1.82
  -5  -4 -11    3.17    1.88
   5  -4  11    0.14    2.10
   5   4  11    0.47    2.23
  -5  -4 -12    2.36    1.97
   5  -4  12    0.85    2.45
   5   4  12    2.79    2.36
  -5  -4 -13   -0.02    1.99
  -5   4 -13    1.13    2.07
   5  -4  13    5.67    2.84
   5   4  13    4.58    2.78
  -5  -5  13    1.57    2.66
   5  -5 -13    9.01    2.67
   5   5 -13    5.07    2.07
  -5  -5  12    9.49    2.68
   5  -5 -12    9.74    2.26
   5   5 -12    8.49    2.15
  -5  -5  11    0.91    2.25
  -5  -5  11   -0.14    2.54
   5  -5 -11    2.19    1.97
   5   5 -11   12.23    4.05
   5   5 -11   -0.16    1.96
  -5  -5  10    0.91    2.09
  -5  -5  10   -1.47    2.48
   5  -5 -10    2.67    2.22
   5   5 -10    3.88    1.93
  -5  -5   9    5.65    2.22
  -5  -5   9    8.97    2.56
  -5  -5   9    6.57    2.17
   5  -5  -9    2.68    2.28
   5   5  -9    2.41    2.99
   5   5  -9    8.06    1.97
  -5  -5   8    6.02    2.03
  -5  -5   8    9.20    2.64
  -5  -5   8    2.83    1.66
   5  -5  -8    1.60    1.91
   5   5  -8    8.96    2.74
   5   5  -8    4.13    1.78
  -5  -5   7    0.69    1.77
  -5  -5   7   -0.62    2.51
  -5  -5   7    3.20    1.46
   5  -5  -7    0.49    0.86
   5  -5  -7    0.73    0.77
   5  -5  -7    2.14    1.81
   5   5  -7   -3.41    2.29
   5   5  -7    2.27    1.76
  -5  -5   6   -2.01    1.63
  -5  -5   6    0.63    2.57
  -5  -5   6    1.73    1.50
   5  -5  -6    0.76    1.15
   5  -5  -6    1.79    0.98
   5  -5  -6    3.51    2.00
   5   5  -6    1.79    2.21
   5   5  -6    0.77    1.79
  -5  -5   5   24.59    2.65
  -5  -5   5   26.02    3.20
  -5  -5   5   24.96    4.69
  -5  -5   5   25.58    2.45
   5  -5  -5   23.67    2.17
   5  -5  -5   21.75    1.81
   5  -5  -5   22.05    2.51
   5   5  -5   24.00    2.47
   5   5  -5   22.30    2.25
  -5  -5   4   31.88    2.61
  -5  -5   4   33.27    3.31
  -5  -5   4   34.96    3.55
  -5  -5   4   34.21    2.84
   5  -5  -4   37.75    2.56
   5  -5  -4   32.51    2.10
   5  -5  -4   41.20    4.60
   5  -5  -4   38.00    3.48
   5   5  -4   36.31    3.26
   5   5  -4   37.71    3.26
  -5  -5   3    8.35    1.52
  -5  -5   3    8.56    2.54
  -5  -5   3    5.50    2.08
  -5  -5   3    8.46    1.65
   5  -5  -3   11.11    1.72
   5  -5  -3    9.17    1.46
   5  -5  -3    7.06    2.72
   5  -5  -3    8.44    2.73
   5  -5  -3    7.94    2.14
   5   5  -3    8.76    1.89
   5   5  -3    8.12    1.95
  -5  -5   2    1.60    1.23
  -5  -5   2    2.17    2.41
  -5  -5   2    3.03    2.01
  -5  -5   2    1.92    1.55
   5  -5  -2   -0.52    1.57
   5  -5  -2   -3.49    1.35
   5  -5  -2    2.53    2.62
   5  -5  -2    0.04    2.32
   5  -5  -2    0.04    1.73
   5   5  -2    2.57    1.57
   5   5  -2   -1.40    1.62
  -5  -5   1   16.02    1.79
  -5  -5   1   13.52    2.65
  -5  -5   1   16.02    2.05
   5  -5  -1   12.79    1.91
   5  -5  -1    9.45    1.67
   5  -5  -1   13.52    2.80
   5  -5  -1   12.06    2.57
   5  -5  -1    9.62    1.92
   5   5  -1   13.87    1.57
   5   5  -1   17.40    2.24
  -5  -5   0    1.63    0.89
  -5  -5   0    7.90    2.39
  -5  -5   0    1.17    1.39
   5  -5   0   -2.43    1.68
   5  -5   0    2.14    1.60
   5  -5   0    2.05    2.62
   5  -5   0   -1.09    2.39
   5  -5   0    4.14    1.73
   5   5   0    2.17    1.14
   5   5   0   -0.28    1.71
  -5  -5  -1    3.41    1.63
   5  -5   1   -1.84    1.81
   5  -5   1    2.11    1.74
   5  -5   1    1.90    2.60
   5  -5   1    1.63    2.48
   5  -5   1    0.86    1.66
   5   5   1   -1.36    1.66
  -5  -5  -2   43.96    3.22
   5  -5   2   33.09    3.62
   5  -5   2   31.46    3.03
   5  -5   2   26.02    3.06
   5  -5   2   39.05    4.57
   5  -5   2   27.24    3.28
   5   5   2   33.46    3.23
  -5  -5  -3    9.40    1.88
   5  -5   3    8.68    2.35
   5  -5   3   12.69    2.11
   5  -5   3    6.56    2.71
   5  -5   3   11.31    2.16
   5   5   3   13.49    2.09
  -5  -5  -4    2.00    1.75
   5  -5   4   -0.57    2.47
   5  -5   4    0.69    1.92
   5  -5   4   -0.48    2.60
   5  -5   4    2.69    2.26
   5   5   4    0.04    1.78
  -5  -5  -5   12.78    2.23
   5  -5   5   14.13    2.93
   5  -5   5   13.81    2.10
   5  -5   5   17.43    3.01
   5   5   5   18.34    2.40
  -5  -5  -6   -2.12    1.61
   5  -5   6    3.46    3.02
   5  -5   6   -3.88    1.98
   5  -5   6    0.61    2.77
   5   5   6   -2.37    1.91
  -5  -5  -7    5.52    2.11
   5  -5   7    1.16    3.55
   5  -5   7    3.41    2.35
   5  -5   7    7.80    2.97
   5  -5   7    9.38    1.97
   5   5   7    9.32    2.13
  -5  -5  -8    1.68    2.01
   5  -5   8   -5.71    2.46
   5  -5   8    3.39    3.38
   5  -5   8   -2.92    1.87
   5   5   8    1.54    2.06
  -5  -5  -9    7.48    2.30
   5  -5   9   11.79    2.97
   5  -5   9    6.83    2.02
   5   5   9    6.97    2.08
  -5  -6   4    2.10    2.07
  -5  -6   4    1.08    2.39
   5  -6  -4   -2.37    2.54
   5   6  -4   -3.62    2.55
  -5  -6   3    5.07    2.36
   5  -6  -3    4.69    2.84
   5   6  -3    6.77    2.69
  -5  -6   2   -5.36    2.01
   5  -6  -2    2.99    2.35
   5   6  -2    6.45    2.40
  -5  -6   1   -3.63    2.05
   5  -6  -1    2.57    2.18
   5  -6  -1   -0.81    2.51
   5   6  -1   -0.03    2.06
  -5  -6   0    0.20    2.30
   5  -6   0    2.34    2.32
   5  -6   0    0.10    2.66
   5   6   0    2.43    2.21
  -6   0  21    2.74    2.30
   6   0 -21   -0.08    1.38
   6   0 -21   -2.13    1.42
  -6   0  20    2.10    2.11
   6   0 -20   -2.14    1.86
   6   0 -20    1.97    1.33
   6   0 -20   -2.55    1.55
  -6   0  19    1.80    1.88
  -6   0  19    1.31    2.01
   6   0 -19    9.53    3.86
   6   0 -19   -1.40    1.73
   6   0 -19   -0.05    1.19
   6   0 -19    0.37    1.75
  -6   0  18    4.98    1.80
   6   0 -18    3.69    2.05
   6   0 -18    2.59    1.62
   6   0 -18    2.48    1.11
   6   0 -18    3.34    1.68
  -6   0  17   -0.22    1.51
  -6   0  17    0.21    1.51
   6   0 -17    1.36    1.82
   6   0 -17    1.37    1.38
   6   0 -17    0.34    1.00
   6   0 -17   -1.64    1.18
  -6   0  16    3.72    1.49
  -6   0  16   -1.91    1.28
   6   0 -16    2.12    1.68
   6   0 -16    3.03    1.38
   6   0 -16   -1.08    0.88
   6   0 -16   -2.38    0.93
  -6   0  15    2.49    1.27
  -6   0  15   -0.14    1.14
   6   0 -15   -0.60    1.34
   6   0 -15    1.72    1.22
   6   0 -15    2.18    0.92
   6   0 -15    0.03    1.08
  -6   0  14    6.05    1.39
  -6   0  14    5.69    1.26
   6   0 -14    4.70    1.37
   6   0 -14    5.07    1.27
   6   0 -14    6.18    1.09
   6   0 -14    8.05    1.25
  -6   0  13   -0.72    0.98
  -6   0  13    0.17    0.99
   6   0 -13    2.30    1.19
   6   0 -13   -0.05    0.98
   6   0 -13    0.34    0.76
   6   0 -13    0.20    0.91
  -6   0  12   15.87    1.75
  -6   0  12   16.97    1.60
   6   0 -12   17.56    1.76
   6   0 -12   21.12    1.75
   6   0 -12   18.30    1.46
   6   0 -12   16.89    1.55
  -6   0  11   -0.78    0.84
  -6   0  11    0.21    0.75
   6   0 -11   -1.38    0.76
   6   0 -11    0.60    0.76
   6   0 -11   -0.49    0.68
  -6   0  10  148.76    3.12
  -6   0  10  149.21    2.63
   6   0 -10  145.38    3.05
   6   0 -10  154.80    2.81
   6   0 -10  152.94    2.66
  -6   0   9   -0.59    0.76
  -6   0   9    0.44    0.58
   6   0  -9    1.52    0.73
   6   0  -9   -0.22    0.63
   6   0  -9    0.89    0.58
  -6   0   8   81.50    2.25
  -6   0   8   78.77    1.70
   6   0  -8   77.26    2.20
   6   0  -8   84.47    2.11
   6   0  -8   80.42    1.71
  -6   0   7    0.35    0.63
  -6   0   7    0.74    0.48
   6   0  -7   -0.26    0.63
   6   0  -7   -0.55    0.58
   6   0  -7    0.04    0.46
  -6   0   6  107.73    2.39
  -6   0   6  109.30    2.21
  -6   0   6  108.78    1.51
   6   0  -6  110.15    2.38
   6   0  -6  109.19    2.28
   6   0  -6  109.37    1.49
  -6   0   5    0.15    0.69
  -6   0   5    0.16    0.53
  -6   0   5    0.32    0.33
   6   0  -5   -0.09    0.65
   6   0  -5   -0.04    0.55
   6   0  -5    0.00    0.34
  -6   0   4   25.63    1.43
  -6   0   4   27.89    1.33
  -6   0   4   28.09    0.50
   6   0  -4   27.50    1.50
   6   0  -4   25.60    1.34
  -6   0   3   -0.04    0.60
  -6   0   3    0.47    0.58
   6   0  -3    0.34    0.69
   6   0  -3   -0.09    0.62
  -6   0   2  395.08    3.96
  -6   0   2  396.24    3.95
   6   0  -2  407.85    4.02
   6   0  -2  397.79    3.99
  -6   0   1   -0.11    0.56
  -6   0   1    0.33    0.60
  -6   0   1    0.62    0.24
   6   0  -1   -0.05    0.59
   6   0  -1    0.06    0.54
   6   0  -1    0.99    0.26
  -6   0   0 1825.51    8.46
  -6   0   0 1774.08    8.17
  -6   0   0 1712.24    4.54
   6   0   0 1790.79    8.33
   6   0   0 1739.54    8.15
   6   0   0 1799.76    4.64
  -6   0  -1    1.56    0.75
  -6   0  -1    0.84    0.61
  -6   0  -1    1.07    0.44
   6   0   1    0.02    0.61
   6   0   1    0.89    0.64
   6   0   1    1.16    0.48
  -6   0  -2  185.56    2.97
  -6   0  -2  178.19    2.75
  -6   0  -2  175.10    2.13
   6   0   2  181.92    2.90
   6   0   2  175.91    2.79
   6   0   2  179.45    2.18
  -6   0  -3    0.31    0.64
  -6   0  -3    0.02    0.53
   6   0   3    0.98    0.72
   6   0   3    0.67    0.72
   6   0   3    0.31    0.55
  -6   0  -4  274.10    3.46
  -6   0  -4  262.31    3.11
   6   0   4  269.83    3.70
   6   0   4  278.14    3.50
   6   0   4  269.10    3.16
  -6   0  -5    0.11    0.78
  -6   0  -5   -1.25    0.56
   6   0   5   -0.04    0.69
   6   0   5    0.91    0.80
   6   0   5   -0.33    0.67
  -6   0  -6   56.80    1.98
  -6   0  -6   57.34    1.93
   6   0   6   48.90    2.04
   6   0   6   55.77    1.96
   6   0   6   53.88    1.97
  -6   0  -7   -0.90    0.84
  -6   0  -7   -1.31    0.73
   6   0   7   -0.01    0.96
   6   0   7    0.62    0.97
   6   0   7    0.07    0.89
   6   0   7   -0.70    0.84
  -6   0  -8   20.30    1.76
  -6   0  -8   17.25    1.67
   6   0   8   18.40    2.03
   6   0   8   18.81    1.85
   6   0   8   22.64    1.79
   6   0   8   20.12    1.85
  -6   0  -9   -1.53    1.00
  -6   0  -9   -1.12    0.92
   6   0   9   -0.63    1.14
   6   0   9    0.86    1.18
   6   0   9   -1.78    0.95
   6   0   9    1.51    1.09
  -6   0 -10    7.55    1.33
  -6   0 -10    5.70    1.29
   6   0  10    5.66    1.53
   6   0  10    6.12    1.50
   6   0  10    8.78    1.33
   6   0  10    7.99    1.47
  -6   0 -11    0.05    1.26
  -6   0 -11   -1.25    1.08
   6   0  11    1.31    1.48
   6   0  11    0.10    1.15
   6   0  11   -0.22    1.11
   6   0  11   -1.42    1.33
  -6   0 -12    8.28    1.57
  -6   0 -12    8.20    1.52
   6   0  12    7.69    1.98
   6   0  12    9.77    1.81
   6   0  12   10.77    1.53
   6   0  12    9.92    1.91
  -6   0 -13   -1.12    1.43
  -6   0 -13    0.91    1.35
   6   0  13    5.66    2.17
   6   0  13    2.15    1.67
   6   0  13    2.20    1.26
   6   0  13   -0.80    1.78
  -6   0 -14   14.89    1.87
  -6   0 -14   18.56    2.17
   6   0  14   12.85    2.18
   6   0  14   17.56    1.65
   6   0  14   11.67    2.47
  -6   0 -15   -1.76    1.77
   6   0  15   -1.94    2.59
   6   0  15    1.18    1.95
   6   0  15   -0.64    1.39
  -6   0 -16   -1.63    1.83
  -6   0 -16    1.11    2.05
   6   0  16   -1.92    1.91
   6   0  16    1.61    1.60
  -6   0 -17   -2.49    2.00
   6   0  17    1.35    1.91
  -6  -1  21    1.33    2.36
  -6   1  21   -4.50    2.31
   6  -1 -21    3.67    2.65
   6  -1 -21   -0.67    1.83
   6  -1 -21    1.84    1.80
   6   1 -21   -2.37    1.77
  -6  -1  20    2.78    2.06
  -6   1  20    2.43    2.19
   6  -1 -20    8.04    4.21
   6  -1 -20    3.99    2.43
   6  -1 -20    2.53    1.49
   6  -1 -20    0.98    1.69
   6   1 -20    3.42    1.52
   6   1 -20    3.08    1.11
   6   1 -20   -1.18    1.54
  -6  -1  19   15.97    2.26
  -6  -1  19   15.87    2.81
  -6   1  19   18.80    2.44
  -6   1  19   16.99    2.55
   6  -1 -19   20.94    3.17
   6  -1 -19   17.03    2.52
   6  -1 -19   17.24    1.92
   6  -1 -19   14.34    2.18
   6   1 -19   18.31    1.72
   6   1 -19   13.96    1.33
   6   1 -19   12.98    2.13
  -6  -1  18    2.66    1.59
  -6   1  18    4.07    1.80
   6  -1 -18    2.72    2.28
   6  -1 -18    2.40    1.96
   6  -1 -18    0.23    1.34
   6  -1 -18    2.57    1.28
   6   1 -18    5.07    1.45
   6   1 -18    1.99    1.07
   6   1 -18    2.89    1.55
  -6  -1  17   11.91    1.84
  -6  -1  17   11.53    2.14
  -6   1  17   10.66    1.78
  -6   1  17   13.21    2.09
   6  -1 -17   11.56    2.33
   6  -1 -17   13.23    2.05
   6  -1 -17   14.80    1.71
   6  -1 -17   13.82    1.93
   6   1 -17   13.41    1.79
   6   1 -17   13.60    1.58
   6   1 -17   14.71    1.62
   6   1 -17   14.44    1.72
  -6  -1  16   20.42    2.36
  -6  -1  16   21.09    2.56
  -6   1  16   20.37    2.46
  -6   1  16   24.39    2.57
   6  -1 -16   21.64    2.39
   6  -1 -16   22.39    2.66
   6  -1 -16   18.98    1.88
   6  -1 -16   20.90    2.20
   6   1 -16    6.74    1.41
   6   1 -16   25.75    2.08
   6   1 -16   19.79    1.60
   6   1 -16   21.01    2.14
  -6  -1  15   24.25    2.24
  -6  -1  15   20.73    2.37
  -6   1  15   20.93    2.37
  -6   1  15   22.87    2.29
   6  -1 -15   23.76    2.79
   6  -1 -15   21.15    2.06
   6  -1 -15   21.53    1.96
   6  -1 -15   20.58    1.95
   6   1 -15   10.55    1.56
   6   1 -15   24.13    1.90
   6   1 -15   21.68    1.58
   6   1 -15   28.59    2.05
  -6  -1  14   69.81    2.99
  -6  -1  14   68.37    2.80
  -6   1  14   70.59    2.77
  -6   1  14   69.76    2.74
   6  -1 -14   68.85    3.01
   6  -1 -14   65.47    2.82
   6  -1 -14   72.85    2.58
   6  -1 -14   68.83    2.56
   6   1 -14   67.54    2.69
   6   1 -14   72.38    2.09
   6   1 -14   73.92    2.65
  -6  -1  13   18.36    2.02
  -6  -1  13   16.74    1.87
  -6   1  13    9.72    1.47
  -6   1  13   12.12    1.41
   6  -1 -13   13.00    1.70
   6  -1 -13   14.01    1.55
   6  -1 -13   18.88    1.71
   6  -1 -13   13.57    1.64
   6   1 -13   12.19    1.45
   6   1 -13   17.05    1.43
   6   1 -13   13.40    1.65
  -6  -1  12    1.78    1.04
  -6  -1  12    1.94    1.01
  -6   1  12    2.93    1.01
  -6   1  12    4.10    1.02
   6  -1 -12    2.08    1.24
   6  -1 -12    4.63    1.17
   6  -1 -12    0.93    0.90
   6  -1 -12    2.56    0.95
   6   1 -12    0.58    1.00
   6   1 -12    2.49    0.84
   6   1 -12    1.95    0.89
  -6  -1  11    1.12    0.96
  -6  -1  11    0.91    0.82
  -6   1  11   -1.89    0.77
  -6   1  11    1.73    0.81
   6  -1 -11   -0.75    1.01
   6  -1 -11    0.03    0.90
   6  -1 -11    0.53    0.72
   6  -1 -11    1.39    0.78
   6   1 -11    0.89    0.98
   6   1 -11    1.93    0.70
   6   1 -11    0.39    0.77
  -6  -1  10   66.47    2.36
  -6  -1  10   65.37    1.94
  -6  -1  10   65.38    2.01
  -6   1  10   64.85    2.24
  -6   1  10   63.75    1.96
   6  -1 -10   70.85    2.37
   6  -1 -10   53.10    2.14
   6  -1 -10   62.29    2.13
   6  -1 -10   65.16    1.93
   6   1 -10   65.59    2.42
   6   1 -10   69.76    1.91
   6   1 -10   66.08    2.01
  -6  -1   9    0.59    0.83
  -6  -1   9    0.60    0.67
  -6  -1   9    0.11    0.66
  -6   1   9    1.41    0.79
  -6   1   9    0.31    0.62
   6  -1  -9   -0.93    0.82
   6  -1  -9    0.42    0.79
   6  -1  -9    0.06    0.71
   6  -1  -9    1.63    0.64
   6   1  -9   -0.44    0.85
   6   1  -9    0.33    0.62
   6   1  -9    1.52    0.66
  -6  -1   8    0.08    0.70
  -6  -1   8    0.91    0.73
  -6  -1   8    0.18    0.62
  -6   1   8    1.20    0.78
  -6   1   8    0.84    0.61
   6  -1  -8    1.39    0.81
   6  -1  -8   -1.22    0.58
   6  -1  -8   -0.10    0.54
   6   1  -8   -0.91    0.75
   6   1  -8    0.34    0.63
   6   1  -8    0.30    0.57
  -6  -1   7   -0.24    0.70
  -6  -1   7    1.00    0.64
  -6  -1   7   -0.12    0.57
  -6   1   7   -0.69    0.68
  -6   1   7   -0.16    0.52
   6  -1  -7    0.56    0.77
   6  -1  -7   -0.34    0.57
   6  -1  -7   -0.05    0.46
   6   1  -7    0.73    0.74
   6   1  -7   -0.01    0.60
   6   1  -7   -0.34    0.49
  -6  -1   6   55.03    1.86
  -6  -1   6   55.42    1.74
  -6  -1   6   53.66    1.42
  -6   1   6   55.23    1.83
  -6   1   6   55.44    1.36
   6  -1  -6   54.72    1.80
   6  -1  -6   55.56    1.80
   6  -1  -6   51.75    1.29
   6   1  -6   55.97    1.90
   6   1  -6   53.69    1.75
   6   1  -6   55.77    1.41
  -6  -1   5    2.91    0.83
  -6  -1   5    3.12    0.70
  -6  -1   5    3.48    0.57
  -6   1   5    2.63    0.75
  -6   1   5    2.57    0.50
   6  -1  -5    1.68    0.66
   6  -1  -5    2.45    0.71
   6  -1  -5    3.42    0.51
   6   1  -5    2.79    0.78
   6   1  -5    3.33    0.81
  -6  -1   4  916.00    6.21
  -6  -1   4  905.29    6.06
  -6  -1   4  905.07    4.28
  -6   1   4  901.49    6.03
   6  -1  -4  920.69    6.06
   6  -1  -4  891.61    6.28
   6  -1  -4  906.59    3.92
   6   1  -4  905.05    6.14
   6   1  -4  872.82    6.01
  -6  -1   3  118.28    2.39
  -6  -1   3  119.94    2.39
  -6  -1   3  122.14    1.65
  -6  -1   3  120.63    1.60
  -6   1   3  118.80    2.38
   6  -1  -3  117.48    2.32
   6  -1  -3  124.17    2.47
   6  -1  -3   99.17    1.36
   6   1  -3  115.97    2.30
   6   1  -3  118.69    2.40
  -6  -1   2   -0.23    0.55
  -6  -1   2    0.00    0.61
  -6  -1   2    0.67    0.40
  -6   1   2    0.81    0.70
   6  -1  -2    0.95    0.57
   6  -1  -2    0.82    0.64
   6  -1  -2    1.01    0.45
   6  -1  -2   -0.08    0.39
   6   1  -2   -0.36    0.60
   6   1  -2    2.27    0.72
  -6  -1   1  115.89    2.28
  -6  -1   1  115.44    2.42
  -6  -1   1  110.05    1.61
  -6   1   1  114.60    2.39
   6  -1  -1  115.76    2.36
   6  -1  -1  114.51    2.37
   6  -1  -1  110.31    1.52
   6   1  -1  113.05    2.25
   6   1  -1  110.90    2.39
  -6  -1   0    0.60    0.61
  -6  -1   0    0.45    0.70
  -6  -1   0    0.71    0.49
  -6   1   0    0.67    0.68
   6  -1   0    1.01    0.60
   6  -1   0    0.48    0.62
   6  -1   0    0.95    0.49
   6   1   0    0.12    0.64
   6   1   0    0.32    0.68
   6   1   0    2.01    0.55
  -6  -1  -1   -0.09    0.56
  -6  -1  -1    0.23    0.64
  -6  -1  -1    1.00    0.53
  -6   1  -1   -0.93    0.62
  -6   1  -1    1.08    0.48
   6  -1   1   -0.57    0.59
   6  -1   1   -0.15    0.62
   6  -1   1   -0.30    0.50
   6   1   1    1.32    0.69
   6   1   1   -0.50    0.66
   6   1   1   -0.15    0.54
  -6  -1  -2   62.00    1.81
  -6  -1  -2   64.48    1.95
  -6  -1  -2   63.75    1.61
  -6   1  -2   62.07    1.80
  -6   1  -2   61.48    1.57
   6  -1   2   62.74    2.01
   6  -1   2   61.31    1.76
   6  -1   2   61.83    1.59
   6   1   2   62.81    1.89
   6   1   2   65.42    2.08
   6   1   2   64.29    1.69
  -6  -1  -3   14.70    1.26
  -6  -1  -3   15.72    1.30
  -6  -1  -3   14.27    1.10
  -6   1  -3   15.72    1.25
  -6   1  -3   13.77    1.10
   6  -1   3   14.22    1.44
   6  -1   3   11.38    1.20
   6  -1   3   13.45    1.24
   6   1   3   15.67    1.38
   6   1   3   14.17    1.48
   6   1   3   13.37    1.20
  -6  -1  -4    2.29    0.81
  -6  -1  -4    1.66    0.67
  -6   1  -4    1.30    0.72
  -6   1  -4    2.73    0.74
   6  -1   4    1.64    0.71
   6  -1   4    0.29    0.67
   6  -1   4    2.23    0.75
   6   1   4    1.67    0.84
   6   1   4    0.53    0.85
   6   1   4    2.19    0.76
  -6  -1  -5   16.20    1.58
  -6  -1  -5   17.04    1.32
  -6   1  -5   18.11    1.37
  -6   1  -5   19.76    1.40
   6  -1   5   22.36    1.68
   6  -1   5   18.82    1.35
   6  -1   5   17.02    1.45
   6   1   5   18.52    1.62
   6   1   5   19.95    1.69
   6   1   5   15.45    1.46
  -6  -1  -6   99.97    2.64
  -6  -1  -6  101.88    2.47
  -6   1  -6  101.85    2.23
  -6   1  -6  104.81    2.51
   6  -1   6  108.26    2.85
   6  -1   6  103.11    2.88
   6  -1   6  111.23    2.27
   6  -1   6   99.91    2.54
   6   1   6  103.26    2.63
   6   1   6  107.24    2.76
   6   1   6   96.86    2.55
  -6  -1  -7    0.15    1.00
  -6  -1  -7   -0.78    0.61
  -6   1  -7    1.14    0.85
  -6   1  -7    0.24    0.80
   6  -1   7   -1.54    0.87
   6  -1   7   -1.02    0.87
   6  -1   7    2.14    0.81
   6  -1   7    1.20    0.96
   6   1   7    0.78    0.93
   6   1   7   -0.76    1.10
   6   1   7   -0.40    0.93
  -6  -1  -8   10.30    1.42
  -6  -1  -8    8.56    1.18
  -6   1  -8    9.63    1.09
  -6   1  -8   17.22    1.74
   6  -1   8   10.90    1.35
   6  -1   8   11.50    1.55
   6  -1   8   11.91    1.09
   6  -1   8   10.09    1.33
   6   1   8   14.10    1.50
   6   1   8   10.47    1.34
   6   1   8    9.40    1.38
   6   1   8   11.96    1.41
  -6  -1  -9   -0.22    1.26
  -6  -1  -9    2.58    1.01
  -6   1  -9    3.07    0.99
  -6   1  -9    0.09    0.94
   6  -1   9    1.73    0.92
   6  -1   9    1.15    1.16
   6  -1   9   -1.16    0.92
   6  -1   9    2.14    1.26
   6   1   9    0.65    1.20
   6   1   9    1.18    1.24
   6   1   9    0.22    1.18
   6   1   9    0.43    1.15
  -6  -1 -10   24.17    2.43
  -6  -1 -10   26.52    2.06
  -6   1 -10   25.03    1.76
  -6   1 -10   23.92    2.14
   6  -1  10   19.92    2.34
   6  -1  10   23.22    1.77
   6  -1  10   21.79    2.35
   6   1  10   20.75    2.52
   6   1  10   29.11    2.51
   6   1  10   24.51    2.35
   6   1  10   24.39    2.39
  -6  -1 -11    4.05    1.55
  -6  -1 -11    7.02    1.42
  -6   1 -11    7.29    1.13
  -6   1 -11    3.51    1.37
   6  -1  11    1.11    1.35
   6  -1  11    3.42    1.13
   6  -1  11    6.13    1.71
   6   1  11    6.34    1.80
   6   1  11    6.39    1.53
   6   1  11    7.41    1.53
   6   1  11    5.81    1.57
  -6  -1 -12    4.40    1.68
  -6  -1 -12    3.01    1.12
  -6   1 -12    3.15    1.08
  -6   1 -12    0.26    1.40
   6  -1  12    3.00    1.80
   6  -1  12    4.45    1.08
   6  -1  12    3.06    1.82
   6   1  12   -0.88    1.76
   6   1  12    4.09    1.73
   6   1  12    3.38    1.53
   6   1  12    3.96    1.67
  -6  -1 -13    7.68    1.95
  -6  -1 -13    6.35    1.53
  -6   1 -13    6.04    1.57
   6  -1  13    5.59    1.76
   6  -1  13    8.05    1.10
   6  -1  13    6.94    2.17
   6   1  13    8.41    2.16
   6   1  13    8.69    1.83
   6   1  13    5.90    1.68
   6   1  13    7.30    2.02
  -6  -1 -14    6.64    2.13
  -6  -1 -14    9.16    1.99
  -6   1 -14    4.55    1.55
   6  -1  14    4.53    1.80
   6  -1  14    4.03    1.00
   6  -1  14    7.43    2.41
   6   1  14    0.83    2.25
   6   1  14    5.92    1.94
   6   1  14    6.38    1.74
   6   1  14    8.34    2.25
  -6  -1 -15   18.32    2.59
  -6  -1 -15   20.65    2.27
  -6   1 -15   18.81    2.37
   6  -1  15   10.26    2.18
   6   1  15   12.77    2.06
   6   1  15   19.81    2.31
  -6  -1 -16    4.60    2.61
  -6  -1 -16    5.35    2.20
  -6   1 -16    9.65    2.09
   6  -1  16    3.20    1.90
   6   1  16    7.20    3.20
   6   1  16    7.56    2.49
   6   1  16    5.58    2.10
  -6  -1 -17   14.18    2.42
  -6   1 -17    8.24    2.47
   6  -1  17    9.88    3.01
   6   1  17    9.41    2.70
   6   1  17   16.30    2.61
  -6  -2  20    6.02    2.39
  -6   2  20    3.79    2.24
   6  -2 -20    7.22    3.70
   6  -2 -20    7.65    3.37
   6  -2 -20    7.89    1.95
   6   2 -20    6.48    2.27
  -6  -2  19    5.07    1.76
  -6   2  19    6.38    2.20
   6  -2 -19    7.52    3.11
   6  -2 -19    4.57    1.89
   6   2 -19    8.85    2.04
  -6  -2  18    4.32    1.57
  -6  -2  18   13.86    4.00
  -6   2  18    1.78    1.82
  -6   2  18    4.96    2.31
   6  -2 -18    5.37    2.69
   6  -2 -18    2.03    1.60
   6   2 -18    2.34    1.06
   6   2 -18    4.90    0.85
   6   2 -18    0.00    1.73
  -6  -2  17   -1.97    1.38
  -6   2  17   -0.19    1.45
   6  -2 -17   -2.94    2.18
   6  -2 -17    2.00    2.21
   6  -2 -17   -1.70    1.20
   6   2 -17    1.25    1.16
   6   2 -17   -0.94    0.84
   6   2 -17    0.42    1.46
  -6  -2  16    3.86    1.37
  -6  -2  16    2.56    1.92
  -6   2  16    2.08    1.40
  -6   2  16    5.96    1.76
   6  -2 -16    4.09    2.03
   6  -2 -16    6.19    2.08
   6  -2 -16    7.53    1.46
   6   2 -16    2.14    0.92
   6   2 -16    3.82    1.59
  -6  -2  15    3.01    1.30
  -6  -2  15    3.48    1.77
  -6   2  15    7.02    1.28
  -6   2  15    4.56    1.66
   6  -2 -15    5.72    1.87
   6  -2 -15    6.20    1.88
   6  -2 -15    3.95    1.23
   6   2 -15    4.98    1.02
   6   2 -15    3.41    1.26
  -6  -2  14    0.91    1.31
  -6  -2  14    1.41    1.46
  -6   2  14   -1.97    1.12
  -6   2  14    0.19    1.24
   6  -2 -14    1.04    1.54
   6  -2 -14    2.27    1.76
   6  -2 -14   -0.44    1.00
   6   2 -14    0.38    0.88
   6   2 -14    1.41    1.12
  -6  -2  13    9.12    1.43
  -6  -2  13    4.80    1.55
  -6   2  13    6.62    1.26
  -6   2  13    5.67    1.42
   6  -2 -13    7.53    1.63
   6  -2 -13    5.29    1.56
   6  -2 -13    7.04    1.43
   6   2 -13    6.39    1.04
   6   2 -13    6.40    1.39
  -6  -2  12   -2.14    1.01
  -6  -2  12    0.20    0.91
  -6  -2  12    0.22    1.16
  -6   2  12    0.71    1.02
  -6   2  12    2.17    1.25
   6  -2 -12    1.85    1.33
   6  -2 -12    0.27    1.25
   6  -2 -12    0.21    0.89
   6   2 -12    2.28    1.08
   6   2 -12   -0.10    0.81
   6   2 -12   -1.89    0.86
  -6  -2  11   16.72    1.92
  -6  -2  11   13.78    1.66
  -6  -2  11   15.33    1.57
  -6   2  11   14.98    1.76
  -6   2  11   15.29    1.84
   6  -2 -11   17.02    2.11
   6  -2 -11   13.04    1.58
   6  -2 -11   13.98    1.64
   6   2 -11   15.87    1.78
   6   2 -11   16.62    1.45
   6   2 -11   15.61    1.71
  -6  -2  10   46.95    2.32
  -6  -2  10   48.58    1.93
  -6  -2  10   52.21    2.23
  -6   2  10   47.53    2.04
  -6   2  10   37.93    2.03
   6  -2 -10   49.52    2.27
   6  -2 -10   50.71    2.38
   6  -2 -10   46.48    1.99
   6   2 -10   53.30    2.32
   6   2 -10   49.61    1.84
   6   2 -10   51.16    2.09
  -6  -2   9    7.42    1.23
  -6  -2   9    8.03    1.14
  -6  -2   9    6.96    1.15
  -6   2   9    6.65    0.99
  -6   2   9    6.84    1.05
   6  -2  -9    6.17    1.16
   6  -2  -9    7.56    1.16
   6  -2  -9    8.00    1.11
   6   2  -9    8.63    1.25
   6   2  -9    7.97    1.07
   6   2  -9    9.01    1.07
  -6  -2   8    1.63    0.93
  -6  -2   8    5.05    1.00
  -6  -2   8    3.49    0.91
  -6   2   8    1.93    0.81
  -6   2   8    4.21    0.90
   6  -2  -8    4.32    1.06
   6  -2  -8    4.62    1.02
   6  -2  -8    3.61    0.88
   6   2  -8    2.33    0.99
   6   2  -8    5.36    0.97
  -6  -2   7   12.07    1.40
  -6  -2   7   14.87    1.56
  -6  -2   7   13.71    1.36
  -6   2   7   12.45    1.38
  -6   2   7   12.11    1.27
   6  -2  -7   12.50    1.52
   6  -2  -7   13.59    1.37
   6  -2  -7   14.84    1.37
   6   2  -7   13.89    1.54
   6   2  -7   12.80    1.34
  -6  -2   6    1.12    0.80
  -6  -2   6    3.18    0.91
  -6  -2   6    1.60    0.82
  -6   2   6    0.63    0.78
  -6   2   6    1.64    0.68
   6  -2  -6    1.51    0.82
   6  -2  -6    2.70    0.90
   6  -2  -6    2.26    0.76
   6   2  -6    1.86    0.95
   6   2  -6    0.61    0.71
  -6  -2   5   75.85    2.20
  -6  -2   5   78.35    2.23
  -6  -2   5   82.00    2.10
  -6   2   5   78.51    2.11
   6  -2  -5   82.28    2.17
   6  -2  -5   80.27    2.46
   6  -2  -5   82.07    1.98
   6   2  -5   80.22    2.33
   6   2  -5   78.44    2.24
  -6  -2   4  116.56    2.51
  -6  -2   4  116.33    2.60
  -6  -2   4  121.40    2.35
  -6  -2   4  121.38    2.34
  -6   2   4  110.32    2.39
   6  -2  -4  114.71    2.40
   6  -2  -4  109.70    2.65
   6  -2  -4  120.41    2.22
   6   2  -4  111.13    2.54
   6   2  -4  113.37    2.62
  -6  -2   3    1.89    0.74
  -6  -2   3    2.56    0.77
  -6  -2   3    1.80    0.75
  -6  -2   3    1.41    0.63
  -6   2   3    2.18    0.70
   6  -2  -3    2.42    0.82
   6  -2  -3    2.36    0.79
   6  -2  -3    2.86    0.68
   6   2  -3    3.44    0.88
   6   2  -3    0.53    0.80
  -6  -2   2   27.02    1.49
  -6  -2   2   21.68    1.49
  -6  -2   2   23.94    1.30
  -6   2   2   23.50    1.52
   6  -2  -2   24.57    1.50
   6  -2  -2   24.39    1.58
   6  -2  -2   25.58    1.41
   6  -2  -2   25.85    1.30
   6   2  -2   26.96    1.49
   6   2  -2   24.43    1.60
  -6  -2   1   15.05    1.27
  -6  -2   1   14.98    1.42
  -6  -2   1   16.37    1.20
  -6   2   1   16.07    1.21
   6  -2  -1   16.89    1.44
   6  -2  -1   15.48    1.53
   6  -2  -1   13.80    1.34
   6  -2  -1   18.11    1.35
   6  -2  -1   14.49    1.21
   6   2  -1   13.09    1.38
   6   2  -1   17.48    1.56
  -6  -2   0   22.62    1.32
  -6  -2   0   22.90    1.63
  -6  -2   0   25.07    1.38
   6  -2   0   27.91    1.67
   6  -2   0   26.72    1.47
   6  -2   0   25.21    1.47
   6   2   0   22.49    1.45
   6   2   0   25.45    1.67
  -6  -2  -1    0.25    0.59
  -6  -2  -1    1.13    0.84
  -6  -2  -1    0.22    0.63
   6  -2   1    0.52    0.68
   6  -2   1    1.20    0.71
   6  -2   1    1.09    0.70
   6   2   1   -0.16    0.73
   6   2   1    0.28    0.72
   6   2   1    0.31    0.71
  -6  -2  -2   51.72    1.65
  -6  -2  -2   55.24    2.18
  -6  -2  -2   53.29    1.89
   6  -2   2   36.53    1.80
   6  -2   2   52.10    1.86
   6  -2   2   53.84    1.91
   6   2   2   55.80    1.79
   6   2   2   50.84    2.08
   6   2   2   52.29    1.91
  -6  -2  -3   20.52    1.31
  -6  -2  -3   18.48    1.58
  -6  -2  -3   21.97    1.52
  -6   2  -3   22.00    1.52
   6  -2   3   20.16    1.59
   6  -2   3   23.75    1.51
   6  -2   3   21.24    1.64
   6   2   3   17.92    1.47
   6   2   3   18.12    1.67
   6   2   3   21.18    1.62
  -6  -2  -4   19.04    1.61
  -6  -2  -4   18.42    1.54
  -6   2  -4   20.79    1.53
   6  -2   4   21.33    1.70
   6  -2   4   22.85    1.48
   6  -2   4   20.24    1.77
   6   2   4   23.19    1.60
   6   2   4   18.24    1.89
   6   2   4   19.84    1.72
  -6  -2  -5  121.57    3.08
  -6  -2  -5  119.82    2.89
  -6   2  -5  133.68    2.95
   6  -2   5  122.65    3.03
   6  -2   5  121.13    3.15
   6  -2   5  128.00    2.53
   6  -2   5  108.10    2.85
   6   2   5  124.61    2.57
   6   2   5  125.62    3.23
   6   2   5  117.74    3.00
  -6  -2  -6    3.62    1.20
  -6  -2  -6    3.74    1.08
  -6   2  -6    3.92    1.00
   6  -2   6    4.19    1.03
   6  -2   6    1.62    1.02
   6  -2   6    7.92    1.05
   6  -2   6    3.28    1.21
   6   2   6    3.86    1.06
   6   2   6    1.68    1.19
   6   2   6    3.50    1.23
  -6  -2  -7   -0.63    1.21
  -6  -2  -7   -0.10    0.90
  -6   2  -7   -0.79    0.89
   6  -2   7   -0.45    1.03
   6  -2   7   -0.55    1.09
   6  -2   7    0.28    0.82
   6  -2   7   -1.14    1.12
   6   2   7    0.31    1.05
   6   2   7   -0.34    0.98
   6   2   7   -0.64    1.14
   6   2   7    0.61    1.22
  -6  -2  -8    2.07    1.39
  -6  -2  -8    0.08    0.95
  -6   2  -8    2.25    1.09
   6  -2   8    0.27    0.96
   6  -2   8    3.68    1.31
   6  -2   8   -0.63    0.84
   6  -2   8    2.13    1.46
   6   2   8   -0.95    1.10
   6   2   8   -1.47    1.06
   6   2   8   -0.16    1.35
   6   2   8    1.20    1.37
  -6  -2  -9   99.42    3.51
  -6  -2  -9   94.16    3.15
  -6   2  -9   96.27    3.21
   6  -2   9   88.51    3.33
   6  -2   9  103.99    2.67
   6  -2   9  102.42    2.22
   6  -2   9   94.04    3.45
   6   2   9  103.65    3.15
   6   2   9   98.32    2.95
   6   2   9  102.80    3.55
   6   2   9   99.02    3.52
  -6  -2 -10   -2.36    1.56
  -6  -2 -10   -2.11    1.15
  -6   2 -10    1.49    1.28
   6  -2  10    2.72    1.25
   6  -2  10    1.50    0.91
   6  -2  10   -0.22    1.51
   6   2  10   -2.77    1.30
   6   2  10    3.12    1.31
   6   2  10   -3.14    1.41
   6   2  10    0.58    1.63
  -6  -2 -11    6.24    1.90
  -6  -2 -11    6.56    1.53
  -6   2 -11   -0.37    1.36
   6  -2  11    5.41    1.77
   6  -2  11    3.95    1.29
   6  -2  11    1.37    0.87
   6  -2  11    3.22    1.81
   6   2  11    5.25    1.69
   6   2  11    5.38    1.68
   6   2  11    6.89    1.87
   6   2  11    4.94    1.87
  -6  -2 -12    5.28    2.16
  -6  -2 -12    2.81    1.21
  -6   2 -12    4.20    1.61
   6  -2  12    6.20    1.66
   6  -2  12    0.93    2.01
   6   2  12    3.88    1.88
   6   2  12    3.14    1.59
   6   2  12    7.33    1.91
   6   2  12    2.50    2.08
  -6  -2 -13   -2.23    2.22
  -6  -2 -13   -0.83    1.45
  -6   2 -13    3.57    1.72
   6  -2  13    2.02    1.61
   6  -2  13    2.56    2.19
   6   2  13   -0.20    2.04
   6   2  13    0.08    1.65
   6   2  13    4.02    1.95
   6   2  13    2.22    2.25
  -6  -2 -14    2.79    2.61
  -6  -2 -14    6.96    1.69
  -6   2 -14    1.26    1.77
   6  -2  14    1.20    1.69
   6   2  14    2.58    2.41
   6   2  14    4.63    1.93
   6   2  14    7.01    2.19
  -6  -2 -15    0.19    1.79
  -6   2 -15    0.16    1.97
   6  -2  15    5.07    1.89
   6   2  15    3.92    2.77
   6   2  15   -0.74    2.11
   6   2  15   -1.02    2.24
  -6  -2 -16    3.60    2.30
  -6   2 -16    2.40    2.21
   6  -2  16   -4.42    2.24
   6   2  16    3.07    3.19
   6   2  16    3.79    2.51
   6   2  16    3.72    2.51
  -6  -3  19    5.30    2.15
  -6   3  19   -0.51    2.24
   6  -3 -19   -2.31    2.13
   6   3 -19   -0.17    1.75
  -6  -3  18    0.01    1.91
  -6   3  18   -2.48    1.94
   6  -3 -18   -1.75    2.80
   6  -3 -18    2.20    1.89
   6   3 -18   -2.31    1.90
  -6  -3  17    1.50    1.80
  -6   3  17    2.99    1.87
   6  -3 -17    0.23    2.43
   6  -3 -17    0.76    1.39
   6   3 -17    3.18    1.45
  -6  -3  16    2.28    1.64
  -6   3  16    3.22    1.71
  -6   3  16    2.08    2.24
   6  -3 -16   -4.96    2.01
   6  -3 -16    4.75    2.79
   6  -3 -16   -1.64    1.55
   6   3 -16    5.34    1.06
   6   3 -16    5.03    1.49
  -6  -3  15    1.63    1.55
  -6  -3  15   -2.15    2.18
  -6   3  15   -0.01    1.42
   6  -3 -15   -3.23    1.87
   6  -3 -15   -4.67    2.24
   6  -3 -15   -1.14    1.39
   6   3 -15    1.51    1.07
   6   3 -15    1.08    1.33
  -6  -3  14    0.74    1.57
  -6  -3  14    2.69    1.25
  -6   3  14    3.59    1.36
  -6   3  14    3.26    1.72
   6  -3 -14   -0.48    1.71
   6  -3 -14   -3.14    1.29
   6   3 -14    3.45    1.95
   6   3 -14    3.33    1.13
   6   3 -14    0.46    1.19
  -6  -3  13    7.14    1.63
  -6  -3  13    9.33    1.47
  -6  -3  13    7.64    1.82
  -6   3  13    5.80    1.32
  -6   3  13    9.14    1.95
   6  -3 -13    2.95    1.60
   6  -3 -13    5.97    1.43
   6   3 -13    9.23    1.25
   6   3 -13    8.91    1.62
  -6  -3  12   -1.07    1.34
  -6  -3  12   -0.52    1.18
  -6  -3  12    1.25    1.24
  -6   3  12   -1.15    1.11
  -6   3  12    2.01    1.46
   6  -3 -12   -0.08    1.43
   6  -3 -12    2.23    1.52
   6  -3 -12   -0.26    1.11
   6   3 -12    0.90    1.57
   6   3 -12    0.70    1.05
  -6  -3  11   11.37    1.80
  -6  -3  11   12.82    1.52
  -6  -3  11   14.07    1.80
  -6   3  11   12.51    1.34
  -6   3  11   10.71    1.63
   6  -3 -11   14.47    1.65
   6  -3 -11    9.69    1.65
   6  -3 -11   15.32    1.72
   6   3 -11   12.24    1.93
   6   3 -11   13.76    1.47
  -6  -3  10  178.90    4.18
  -6  -3  10  185.03    3.59
  -6  -3  10  180.67    4.09
  -6   3  10  164.76    3.05
  -6   3  10  174.18    3.91
   6  -3 -10  180.26    3.35
   6  -3 -10  175.83    4.42
   6  -3 -10  181.41    3.89
   6   3 -10  183.31    4.27
   6   3 -10  184.56    3.49
  -6  -3   9    9.86    1.54
  -6  -3   9    7.78    1.44
  -6  -3   9    5.97    1.39
  -6   3   9    7.43    1.20
  -6   3   9    6.53    1.42
   6  -3  -9    7.22    1.30
   6  -3  -9   10.47    1.45
   6   3  -9   11.45    1.71
   6   3  -9    9.48    1.43
  -6  -3   8   11.73    1.55
  -6  -3   8   12.43    1.54
  -6  -3   8   12.49    1.49
  -6   3   8   13.54    1.62
  -6   3   8   16.71    1.96
   6  -3  -8   11.90    1.36
   6  -3  -8   13.96    1.75
   6  -3  -8   10.84    1.41
   6   3  -8   13.37    1.73
   6   3  -8   13.22    1.53
  -6  -3   7   -0.97    1.00
  -6  -3   7    0.90    1.12
  -6  -3   7    0.89    0.98
  -6   3   7    0.61    0.81
  -6   3   7   -1.16    0.99
   6  -3  -7    0.75    1.07
   6  -3  -7    1.77    1.12
   6  -3  -7   -1.90    0.93
   6   3  -7   -0.47    1.20
   6   3  -7   -1.69    1.03
  -6  -3   6   21.35    1.92
  -6  -3   6   17.72    1.97
  -6  -3   6   20.86    1.91
  -6   3   6   21.22    1.66
   6  -3  -6   21.40    1.81
   6  -3  -6   14.31    1.76
   6  -3  -6   22.92    1.85
   6   3  -6   20.73    2.17
   6   3  -6   18.56    1.98
  -6  -3   5    9.33    1.20
  -6  -3   5    9.74    1.45
  -6  -3   5   10.64    1.41
  -6  -3   5    9.60    1.35
  -6   3   5    9.69    1.15
   6  -3  -5   10.61    1.26
   6  -3  -5   10.37    1.34
   6  -3  -5    5.61    1.08
   6   3  -5   10.87    1.48
   6   3  -5   10.78    1.43
  -6  -3   4   69.04    2.28
  -6  -3   4   73.59    2.66
  -6  -3   4   72.69    2.50
  -6  -3   4   74.22    2.37
   6  -3  -4   72.07    2.33
   6  -3  -4   75.91    2.69
   6  -3  -4   73.87    2.44
   6   3  -4   75.17    2.48
   6   3  -4   75.37    2.65
  -6  -3   3   16.52    1.53
  -6  -3   3   20.59    1.94
  -6  -3   3   17.25    1.75
  -6  -3   3   17.80    1.51
   6  -3  -3   16.16    1.70
   6  -3  -3   15.80    1.59
   6  -3  -3   19.48    1.65
   6   3  -3   17.66    1.76
   6   3  -3   17.41    1.88
  -6  -3   2    1.40    0.82
  -6  -3   2    3.70    1.16
  -6  -3   2    1.97    0.93
   6  -3  -2    3.37    1.04
   6  -3  -2    2.91    1.20
   6  -3  -2    1.74    1.07
   6  -3  -2    3.91    0.93
   6   3  -2    1.31    1.03
   6   3  -2    1.45    1.07
  -6  -3   1   -0.52    0.72
  -6  -3   1   -2.08    0.77
  -6  -3   1    0.04    0.73
   6  -3  -1   -0.03    0.97
   6  -3  -1    0.44    1.09
   6  -3  -1   -1.71    0.94
   6  -3  -1    2.17    0.97
   6   3  -1    0.24    0.93
   6   3  -1    0.26    1.03
  -6  -3   0    1.17    0.71
  -6  -3   0    3.28    1.00
  -6  -3   0    1.24    0.85
   6  -3   0    0.86    0.96
   6  -3   0    3.20    1.22
   6  -3   0    1.00    1.11
   6  -3   0    0.12    1.05
   6   3   0    3.85    1.00
   6   3   0    0.01    0.94
  -6  -3  -1    0.83    0.70
  -6  -3  -1    1.49    0.99
  -6  -3  -1    2.80    1.00
   6  -3   1   -0.55    1.05
   6  -3   1    2.32    1.25
   6  -3   1   -0.65    1.09
   6   3   1   -0.02    0.85
   6   3   1    1.41    1.11
  -6  -3  -2    0.83    0.65
  -6  -3  -2    2.71    1.08
  -6  -3  -2   -1.05    0.85
   6  -3   2    0.60    1.15
   6  -3   2   -0.37    1.06
   6  -3   2    1.51    1.24
   6  -3   2    1.81    0.98
   6  -3   2    1.67    1.25
   6   3   2   -0.39    0.81
   6   3   2   -0.59    1.04
   6   3   2   -2.27    1.15
  -6  -3  -3   29.52    1.43
  -6  -3  -3   29.69    2.19
  -6  -3  -3   34.25    2.14
   6  -3   3   30.45    2.38
   6  -3   3   27.96    2.20
   6  -3   3   27.75    2.37
   6  -3   3   29.81    1.84
   6  -3   3   34.42    2.37
   6   3   3   32.25    1.68
   6   3   3   32.17    2.27
   6   3   3   33.02    2.27
  -6  -3  -4   43.35    2.43
  -6  -3  -4   47.13    2.40
   6  -3   4   41.65    2.47
   6  -3   4   42.56    2.60
   6  -3   4   40.85    2.59
   6  -3   4   47.46    2.11
   6  -3   4   42.11    2.56
   6   3   4   40.84    1.78
   6   3   4   39.43    2.51
   6   3   4   45.08    2.53
  -6  -3  -5   34.59    2.36
  -6  -3  -5   36.74    2.34
   6  -3   5   29.24    2.51
   6  -3   5   39.12    2.69
   6  -3   5   42.90    2.67
   6  -3   5   38.83    2.13
   6  -3   5   38.47    2.76
   6   3   5   44.66    1.87
   6   3   5   38.75    2.64
   6   3   5   39.35    2.50
  -6  -3  -6    0.89    1.23
  -6  -3  -6    1.17    1.09
   6  -3   6    0.41    1.40
   6  -3   6   -0.33    1.32
   6  -3   6    1.40    1.40
   6  -3   6    1.86    1.01
   6  -3   6   -0.59    1.43
   6   3   6   -0.32    0.94
   6   3   6    0.20    0.96
   6   3   6   -1.74    1.28
   6   3   6   -0.83    1.33
  -6  -3  -7    0.72    1.41
  -6  -3  -7    1.94    1.30
  -6   3  -7    1.17    1.25
   6  -3   7    2.21    1.70
   6  -3   7    1.71    1.43
   6  -3   7   -0.07    1.38
   6  -3   7    0.18    1.05
   6  -3   7   -0.53    1.48
   6   3   7    1.77    1.08
   6   3   7    0.29    1.02
   6   3   7    0.20    1.23
   6   3   7   -0.57    1.50
  -6  -3  -8   14.06    2.15
  -6  -3  -8   23.72    2.39
  -6   3  -8   21.85    2.42
   6  -3   8   24.33    2.45
   6  -3   8   17.86    2.01
   6  -3   8   17.14    1.70
   6  -3   8   17.81    1.91
   6  -3   8   17.84    2.25
   6   3   8   19.39    1.95
   6   3   8   14.88    1.74
   6   3   8   20.20    2.14
   6   3   8   19.13    2.20
  -6  -3  -9    7.90    1.52
  -6   3  -9    9.34    1.64
   6  -3   9   11.73    1.76
   6  -3   9   13.13    2.09
   6  -3   9    9.80    1.50
   6  -3   9    8.41    1.20
   6  -3   9    6.72    2.06
   6   3   9   10.70    1.45
   6   3   9    8.10    1.39
   6   3   9   12.92    2.04
   6   3   9    8.40    2.10
  -6  -3 -10    8.94    1.62
  -6   3 -10    8.63    1.80
   6  -3  10    7.19    2.09
   6  -3  10    5.35    1.38
   6  -3  10    7.72    1.15
   6  -3  10    6.35    2.30
   6   3  10    7.02    1.46
   6   3  10    4.90    1.40
   6   3  10    1.70    1.83
   6   3  10    6.39    2.28
  -6  -3 -11   -2.54    2.33
  -6  -3 -11    6.12    1.70
  -6   3 -11    8.27    1.87
   6  -3  11   11.84    1.98
   6  -3  11    5.38    1.10
   6  -3  11    7.31    2.66
   6   3  11    6.44    1.67
   6   3  11    5.71    1.46
   6   3  11   12.15    2.16
   6   3  11    9.26    2.64
  -6  -3 -12   39.20    4.72
  -6  -3 -12   35.41    3.09
  -6   3 -12   29.58    3.12
   6  -3  12   28.73    3.13
   6   3  12   34.96    3.24
   6   3  12   29.91    2.68
   6   3  12   28.71    2.64
  -6  -3 -13   10.62    2.21
  -6   3 -13    9.91    2.04
   6  -3  13    8.51    1.97
   6   3  13    6.24    2.13
   6   3  13    9.12    1.94
   6   3  13   11.26    2.50
  -6  -3 -14    3.94    2.09
  -6   3 -14   -1.73    2.17
   6  -3  14    2.54    1.84
   6   3  14   -0.95    1.97
   6   3  14    1.26    2.55
  -6  -3 -15    3.35    1.86
  -6   3 -15    2.02    2.40
   6  -3  15   -0.39    2.22
   6   3  15    2.61    2.33
   6   3  15    2.17    2.56
  -6  -4  16    4.10    2.34
  -6   4  16    1.97    1.86
   6  -4 -16    2.62    2.16
  -6  -4  15   -3.36    1.97
  -6   4  15    3.60    1.64
   6  -4 -15    3.57    2.23
   6   4 -15    4.54    1.45
  -6  -4  14    7.22    2.34
  -6  -4  14    9.49    1.92
  -6   4  14    8.04    1.46
   6  -4 -14    5.42    1.81
   6  -4 -14    5.08    1.86
   6   4 -14    9.40    1.52
  -6  -4  13    2.07    2.00
  -6  -4  13   -0.07    1.75
  -6   4  13    0.39    1.24
  -6   4  13    3.44    2.42
   6  -4 -13    1.27    1.62
   6   4 -13    1.00    1.43
  -6  -4  12    0.42    1.77
  -6  -4  12    0.33    1.72
  -6  -4  12   -1.44    2.05
  -6   4  12    1.52    1.22
  -6   4  12   -2.07    2.18
   6  -4 -12    0.23    1.50
   6  -4 -12   -0.85    1.76
   6   4 -12    1.89    2.50
   6   4 -12    0.44    1.40
  -6  -4  11   13.68    2.07
  -6  -4  11   13.07    2.04
  -6   4  11   10.79    1.31
   6  -4 -11   11.45    1.62
   6  -4 -11   11.45    1.97
   6   4 -11   13.72    1.75
  -6  -4  10   -3.11    1.52
  -6  -4  10    0.53    1.72
  -6   4  10    3.42    2.15
   6  -4 -10   -0.37    1.42
   6   4 -10   -0.74    2.15
   6   4 -10    1.80    1.39
  -6  -4   9    6.33    1.69
  -6  -4   9    3.43    1.72
  -6  -4   9    5.48    1.71
   6  -4  -9    4.13    1.40
   6  -4  -9    0.11    1.43
   6   4  -9    3.36    2.13
   6   4  -9    4.59    1.50
  -6  -4   8   -1.18    1.37
  -6  -4   8    0.41    1.62
  -6  -4   8    3.35    1.74
   6  -4  -8   -0.17    1.23
   6  -4  -8   -1.38    1.47
   6   4  -8    0.49    1.82
   6   4  -8    2.79    1.40
  -6  -4   7    1.41    1.35
  -6  -4   7    1.85    1.71
  -6  -4   7    0.28    1.56
  -6  -4   7   -1.01    0.99
   6  -4  -7    0.95    1.30
   6  -4  -7    0.56    1.49
   6   4  -7    1.56    1.78
   6   4  -7    0.70    1.38
  -6  -4   6   69.08    2.88
  -6  -4   6   68.12    3.42
  -6  -4   6   72.37    3.39
  -6  -4   6   71.82    2.97
   6  -4  -6   68.49    2.59
   6  -4  -6   68.48    3.14
   6  -4  -6   69.38    3.15
   6   4  -6   70.60    3.19
   6   4  -6   75.04    3.16
  -6  -4   5    3.53    1.26
  -6  -4   5    1.61    1.73
  -6  -4   5    3.07    1.64
  -6  -4   5    1.25    1.14
   6  -4  -5    2.06    1.27
   6  -4  -5    0.01    1.44
   6  -4  -5    2.14    1.45
   6   4  -5    2.06    1.48
   6   4  -5    2.01    1.29
  -6  -4   4   13.37    1.50
  -6  -4   4   14.63    2.08
  -6  -4   4   11.45    1.68
  -6  -4   4   14.67    1.60
   6  -4  -4   13.04    1.55
   6  -4  -4   11.93    1.94
   6  -4  -4   15.25    1.83
   6   4  -4   11.05    1.66
   6   4  -4   12.60    1.74
  -6  -4   3    3.83    1.13
  -6  -4   3    3.87    1.65
  -6  -4   3    5.51    1.68
  -6  -4   3    4.42    1.19
   6  -4  -3    4.68    1.32
   6  -4  -3    1.65    1.61
   6  -4  -3    6.83    1.34
   6   4  -3    1.65    1.38
   6   4  -3    4.88    1.54
  -6  -4   2    8.15    1.18
  -6  -4   2    9.44    1.85
  -6  -4   2    9.13    1.45
   6  -4  -2   11.09    1.57
   6  -4  -2    9.87    1.45
   6  -4  -2   11.59    1.95
   6  -4  -2    7.59    1.77
   6  -4  -2   13.61    1.74
   6   4  -2   10.48    1.48
   6   4  -2   11.01    1.68
  -6  -4   1    0.16    0.90
  -6  -4   1    2.65    1.60
  -6  -4   1    0.83    1.28
   6  -4  -1   -1.02    1.29
   6  -4  -1   -0.85    1.26
   6  -4  -1    0.85    1.62
   6  -4  -1   -1.66    1.57
   6  -4  -1    1.82    1.19
   6   4  -1    2.63    1.23
   6   4  -1    0.47    1.31
  -6  -4   0   -0.75    0.81
  -6  -4   0    1.85    1.47
  -6  -4   0    2.21    1.20
   6  -4   0    2.05    1.44
   6  -4   0    3.73    1.40
   6  -4   0   -0.39    1.69
   6  -4   0    1.10    1.73
   6  -4   0    0.02    1.33
   6   4   0   -0.16    1.11
   6   4   0    3.75    1.43
  -6  -4  -1    0.07    0.74
  -6  -4  -1   -0.25    1.26
  -6  -4  -1    0.00    1.10
   6  -4   1    1.03    1.62
   6  -4   1    2.95    1.44
   6  -4   1    1.84    1.79
   6  -4   1    2.05    1.78
   6  -4   1   -0.87    1.26
   6   4   1    2.23    1.06
   6   4   1   -1.09    1.27
  -6  -4  -2    0.76    0.77
  -6  -4  -2    0.13    1.38
  -6  -4  -2    3.74    1.38
   6  -4   2    1.26    1.62
   6  -4   2    5.39    1.60
   6  -4   2   -0.76    1.70
   6  -4   2    2.26    1.80
   6  -4   2    4.25    1.57
   6   4   2    2.96    0.99
   6   4   2    3.52    1.44
  -6  -4  -3   12.28    1.78
   6  -4   3   15.35    2.07
   6  -4   3   12.87    1.77
   6  -4   3   18.24    2.24
   6  -4   3    9.05    2.07
   6   4   3   12.39    1.06
   6   4   3   14.41    1.76
  -6  -4  -4   61.65    3.22
   6  -4   4   52.91    3.60
   6  -4   4   53.87    3.03
   6  -4   4   51.05    3.48
   6  -4   4   58.45    2.78
   6  -4   4   51.41    3.59
   6   4   4   51.66    1.47
   6   4   4   51.04    2.99
   6   4   4   52.94    3.58
  -6  -4  -5   -0.50    1.33
   6  -4   5    3.46    2.06
   6  -4   5    1.00    1.75
   6  -4   5   -1.20    1.91
   6  -4   5    0.06    1.31
   6  -4   5   -0.16    1.98
   6   4   5    0.30    0.63
   6   4   5    2.07    0.69
   6   4   5   -0.73    1.36
   6   4   5    2.12    1.99
  -6  -4  -6   33.91    2.88
   6  -4   6   31.90    3.77
   6  -4   6   27.41    3.31
   6  -4   6   27.11    3.32
   6  -4   6   40.05    2.56
   6  -4   6   34.22    3.94
   6   4   6   29.67    2.84
   6   4   6   29.21    3.53
  -6  -4  -7   28.13    2.89
   6  -4   7   20.78    2.74
   6  -4   7   19.11    2.62
   6  -4   7   28.89    3.36
   6  -4   7   21.11    2.49
   6  -4   7   27.52    2.99
   6   4   7   24.08    2.90
   6   4   7   17.14    2.60
  -6  -4  -8   26.02    3.11
   6  -4   8   26.88    3.35
   6  -4   8   29.37    3.49
   6  -4   8   30.29    3.40
   6  -4   8   32.57    2.51
   6  -4   8   38.98    4.57
   6   4   8   29.51    3.07
  -6  -4  -9   19.15    2.28
   6  -4   9    9.08    2.31
   6  -4   9   11.23    2.10
   6  -4   9   13.81    1.65
   6   4   9   14.51    2.36
  -6  -4 -10    6.30    1.96
   6  -4  10   -2.27    2.05
   6  -4  10    3.07    1.89
   6  -4  10    1.21    1.36
   6   4  10    5.26    2.19
  -6  -4 -11   -2.54    1.88
   6  -4  11   -5.16    2.21
   6  -4  11    2.44    1.32
   6   4  11    0.67    2.41
  -6  -4 -12    0.36    1.98
   6  -4  12    1.19    2.31
   6   4  12   -3.72    2.57
  -6  -5  12    5.78    2.53
   6  -5 -12    0.21    2.17
   6   5 -12    2.16    2.11
  -6  -5  11   13.38    2.63
  -6  -5  11   17.04    2.94
   6  -5 -11   11.05    2.31
   6   5 -11    9.38    2.18
  -6  -5  10    1.02    2.20
  -6  -5  10   -2.73    2.64
  -6  -5  10    0.97    1.98
   6  -5 -10    3.65    2.25
   6   5 -10    1.46    3.27
   6   5 -10    0.72    1.94
  -6  -5   9    1.08    2.05
  -6  -5   9   -0.53    2.60
  -6  -5   9   -1.87    1.74
   6  -5  -9   -0.03    1.08
   6  -5  -9   -0.33    0.94
   6  -5  -9   -1.29    2.29
   6   5  -9    2.20    1.95
  -6  -5   8    6.49    2.09
  -6  -5   8   10.85    2.94
  -6  -5   8    9.95    2.01
   6  -5  -8   10.60    1.47
   6  -5  -8    7.22    1.14
   6  -5  -8    7.59    2.17
   6   5  -8    4.93    2.91
   6   5  -8    9.72    2.14
  -6  -5   7    6.06    1.88
  -6  -5   7    4.05    2.74
  -6  -5   7    7.08    1.82
   6  -5  -7    5.13    1.50
   6  -5  -7    3.91    1.22
   6  -5  -7    6.97    2.05
   6   5  -7    1.93    2.64
   6   5  -7    6.12    1.98
  -6  -5   6    0.51    1.65
  -6  -5   6    5.95    2.68
  -6  -5   6    0.56    1.44
   6  -5  -6    1.27    1.63
   6  -5  -6    1.60    1.24
   6  -5  -6   -4.86    1.85
   6   5  -6    1.88    2.41
   6   5  -6    1.05    1.79
  -6  -5   5    4.27    1.64
  -6  -5   5   -2.51    2.50
  -6  -5   5   -1.17    1.32
   6  -5  -5   -0.82    1.58
   6  -5  -5    2.62    1.29
   6  -5  -5   -0.41    1.87
   6   5  -5   -0.71    2.22
   6   5  -5    1.79    1.88
  -6  -5   4   10.03    1.66
  -6  -5   4    8.49    2.71
  -6  -5   4   23.39    3.63
  -6  -5   4    4.74    1.93
   6  -5  -4    5.96    1.83
   6  -5  -4    6.34    1.44
   6  -5  -4    7.49    2.18
   6   5  -4    2.96    2.12
   6   5  -4    4.00    1.87
  -6  -5   3    3.49    1.40
  -6  -5   3    2.92    2.68
  -6  -5   3    5.26    2.53
  -6  -5   3    1.08    1.44
   6  -5  -3    2.93    1.81
   6  -5  -3    1.90    1.48
   6  -5  -3    5.52    2.82
   6  -5  -3    1.36    2.54
   6  -5  -3    3.97    2.29
   6   5  -3    5.03    1.99
   6   5  -3    6.76    1.88
  -6  -5   2    5.43    1.37
  -6  -5   2   13.12    2.81
  -6  -5   2   12.00    2.63
  -6  -5   2    8.14    1.92
   6  -5  -2    8.64    1.95
   6  -5  -2    8.50    1.78
   6  -5  -2    7.59    2.78
   6  -5  -2    6.05    2.82
   6  -5  -2   12.14    2.28
   6   5  -2    8.19    1.84
   6   5  -2    9.19    2.10
  -6  -5   1   -0.04    1.11
  -6  -5   1    1.18    1.73
   6  -5  -1   -2.10    1.79
   6  -5  -1    0.83    1.74
   6  -5  -1    1.07    2.76
   6  -5  -1    1.03    2.67
   6  -5  -1    2.38    1.83
   6   5  -1   -1.67    1.45
   6   5  -1   -0.52    1.71
  -6  -5   0    2.40    1.02
  -6  -5   0    3.18    1.55
   6  -5   0   -0.91    1.97
   6  -5   0    2.28    1.96
   6  -5   0    4.04    2.84
   6  -5   0    2.72    2.71
   6  -5   0    0.72    1.69
   6   5   0    1.21    1.32
   6   5   0    3.83    1.80
  -6  -5  -1    0.07    0.79
  -6  -5  -1    2.18    1.67
   6  -5   1    0.22    2.13
   6  -5   1    0.92    2.08
   6  -5   1   -0.71    2.75
   6  -5   1    3.27    2.73
   6  -5   1    2.29    1.75
   6   5   1    0.58    0.99
   6   5   1   -1.79    1.64
  -6  -5  -2   14.40    2.23
   6  -5   2   13.55    2.50
   6  -5   2   15.27    2.27
   6  -5   2   21.17    3.26
   6  -5   2   19.12    2.49
   6   5   2   18.08    2.35
  -6  -5  -3    2.94    1.75
   6  -5   3   -0.29    2.53
   6  -5   3    1.03    1.97
   6  -5   3    4.49    2.92
   6  -5   3    7.56    2.14
   6   5   3    6.20    1.80
  -6  -5  -4    2.33    1.97
   6  -5   4   -2.11    2.64
   6  -5   4    0.58    2.12
   6  -5   4    0.97    2.80
   6  -5   4    0.68    2.43
   6   5   4   -2.94    1.91
  -6  -5  -5    1.63    1.81
   6  -5   5    2.56    3.04
   6  -5   5    2.03    2.21
   6  -5   5   -0.82    2.94
   6  -5   5    2.66    2.18
   6   5   5    7.50    2.04
  -6  -5  -6    1.48    1.95
   6  -5   6   -0.02    2.35
   6  -5   6    6.04    3.09
   6  -5   6    0.90    2.06
   6   5   6    1.51    2.03
  -6  -5  -7   -2.26    2.15
   6  -5   7    0.06    2.39
   6  -5   7    4.41    3.12
   6  -5   7    0.50    2.08
   6   5   7   -3.32    2.02
  -6  -5  -8    1.57    2.02
   6  -5   8    6.56    2.49
   6  -5   8    3.02    2.16
   6   5   8    2.72    2.41
  -7   0  21   -3.65    2.20
   7   0 -21   -1.40    1.50
   7   0 -21   -1.16    1.79
  -7   0  20    8.61    2.25
   7   0 -20   12.42    2.39
   7   0 -20   12.20    1.74
   7   0 -20   16.99    2.13
  -7   0  19   -0.27    1.83
  -7   0  19   -3.67    1.86
   7   0 -19    1.98    1.94
   7   0 -19    0.96    1.30
   7   0 -19   -1.59    1.48
  -7   0  18    4.50    1.75
  -7   0  18    2.53    1.84
   7   0 -18    2.26    2.23
   7   0 -18    3.23    1.80
   7   0 -18    3.72    1.23
   7   0 -18    5.73    1.41
  -7   0  17   -1.26    1.46
  -7   0  17   -0.52    1.53
   7   0 -17    3.73    1.96
   7   0 -17    1.18    1.58
   7   0 -17   -0.27    1.02
   7   0 -17   -0.02    1.27
  -7   0  16   51.72    2.96
  -7   0  16   48.51    2.86
   7   0 -16   47.35    3.14
   7   0 -16   51.10    2.79
   7   0 -16   52.42    2.31
   7   0 -16   49.03    2.61
  -7   0  15    0.35    1.20
  -7   0  15   -0.35    1.16
   7   0 -15   -0.13    1.48
   7   0 -15   -1.18    1.27
   7   0 -15    0.90    1.02
   7   0 -15   -1.50    0.97
  -7   0  14    5.71    1.24
  -7   0  14    7.72    1.41
   7   0 -14    4.31    1.49
   7   0 -14    5.56    1.34
   7   0 -14    4.95    1.10
   7   0 -14    8.21    1.25
  -7   0  13    1.46    1.18
  -7   0  13    1.38    1.00
   7   0 -13   -2.11    1.12
   7   0 -13    0.54    1.09
   7   0 -13   -0.25    0.79
   7   0 -13    0.35    0.89
  -7   0  12   32.02    2.08
  -7   0  12   29.24    1.73
   7   0 -12   31.61    2.07
   7   0 -12   28.80    1.73
   7   0 -12   32.42    1.76
  -7   0  11    1.01    0.93
  -7   0  11    1.08    0.75
   7   0 -11   -0.29    0.89
   7   0 -11   -1.07    0.70
   7   0 -11   -1.49    0.67
  -7   0  10   83.69    2.51
  -7   0  10   85.25    2.03
   7   0 -10   77.99    2.45
   7   0 -10   80.90    2.28
   7   0 -10   84.25    2.01
  -7   0   9    0.80    0.82
  -7   0   9    0.45    0.57
   7   0  -9    0.64    0.76
   7   0  -9   -0.30    0.65
   7   0  -9    1.79    0.61
  -7   0   8   46.84    1.91
  -7   0   8   43.77    1.34
   7   0  -8   47.85    1.86
   7   0  -8   46.58    1.81
   7   0  -8   46.30    1.31
  -7   0   7   -1.13    0.71
  -7   0   7    0.77    0.55
  -7   0   7    0.74    0.47
   7   0  -7   -0.27    0.71
   7   0  -7    0.36    0.64
   7   0  -7   -0.58    0.40
  -7   0   6   58.21    1.96
  -7   0   6   57.25    1.77
  -7   0   6   57.12    1.05
   7   0  -6   56.83    2.01
   7   0  -6   56.91    1.91
   7   0  -6   64.93    1.11
  -7   0   5    0.08    0.66
  -7   0   5   -0.45    0.50
  -7   0   5   -0.11    0.25
   7   0  -5   -0.42    0.69
   7   0  -5   -0.55    0.59
   7   0  -5   -0.12    0.29
  -7   0   4   11.98    1.29
  -7   0   4    8.20    0.95
   7   0  -4    9.99    1.07
   7   0  -4    9.55    1.19
  -7   0   3   -0.69    0.60
  -7   0   3    0.55    0.68
   7   0  -3    1.10    0.77
   7   0  -3    0.35    0.71
  -7   0   2   85.42    2.21
  -7   0   2   89.07    2.22
   7   0  -2   87.77    2.20
   7   0  -2   85.20    2.20
  -7   0   1    1.13    0.77
  -7   0   1    0.34    0.62
  -7   0   1    0.94    0.28
   7   0  -1   -0.30    0.67
   7   0  -1   -0.55    0.65
   7   0  -1    0.37    0.30
  -7   0   0 1615.44    8.64
  -7   0   0 1547.76    8.29
  -7   0   0 1557.46    4.59
   7   0   0 1612.83    8.58
   7   0   0 1546.88    8.36
   7   0   0 1580.18    4.61
  -7   0  -1   -0.04    0.61
  -7   0  -1   -0.15    0.60
  -7   0  -1   -0.23    0.42
   7   0   1    0.75    0.61
   7   0   1    0.79    0.72
   7   0   1   -0.20    0.47
  -7   0  -2   28.42    1.60
  -7   0  -2   30.36    1.54
  -7   0  -2   27.70    1.13
   7   0   2   29.12    1.59
   7   0   2   30.94    1.64
   7   0   2   30.98    1.26
  -7   0  -3    1.62    0.77
  -7   0  -3   -0.59    0.53
   7   0   3   -0.65    0.61
   7   0   3    0.50    0.79
   7   0   3   -0.11    0.63
  -7   0  -4    1.76    0.81
  -7   0  -4    0.99    0.63
   7   0   4    2.73    0.92
   7   0   4    2.37    0.91
   7   0   4    0.56    0.71
  -7   0  -5   -0.67    0.83
  -7   0  -5    0.03    0.67
   7   0   5    1.20    0.82
   7   0   5    1.13    0.93
   7   0   5   -1.54    0.75
  -7   0  -6  163.48    3.13
  -7   0  -6  163.36    3.03
   7   0   6  169.88    3.52
   7   0   6  168.82    3.18
   7   0   6  167.90    3.17
  -7   0  -7    0.41    1.03
  -7   0  -7   -0.76    0.78
   7   0   7    0.24    1.04
   7   0   7    0.17    1.02
   7   0   7   -0.16    0.98
  -7   0  -8   57.53    2.44
  -7   0  -8   61.50    2.42
   7   0   8   59.23    2.75
   7   0   8   60.55    2.71
   7   0   8   64.89    2.51
   7   0   8   60.17    2.62
  -7   0  -9   -1.57    1.17
  -7   0  -9    2.01    1.16
   7   0   9    3.52    1.35
   7   0   9   -3.02    1.27
   7   0   9   -0.09    1.30
   7   0   9    1.92    1.31
  -7   0 -10   39.29    2.52
  -7   0 -10   26.75    2.30
   7   0  10   25.90    2.87
   7   0  10   28.85    2.67
   7   0  10   27.09    2.41
   7   0  10   31.06    2.74
  -7   0 -11    2.94    1.46
  -7   0 -11    3.43    1.36
   7   0  11   -0.57    1.70
   7   0  11   -1.48    1.48
   7   0  11    4.40    1.32
   7   0  11    2.63    1.66
  -7   0 -12   23.50    2.66
  -7   0 -12   16.87    2.00
   7   0  12   19.61    2.54
   7   0  12   15.16    1.99
   7   0  12   18.17    1.84
   7   0  12   17.69    2.41
  -7   0 -13   -1.91    1.60
  -7   0 -13    0.24    1.52
   7   0  13   -1.71    1.96
   7   0  13   -1.26    1.43
   7   0  13   -0.65    2.14
  -7   0 -14    2.67    1.91
  -7   0 -14    0.62    1.77
   7   0  14    2.43    2.61
   7   0  14    1.49    1.96
   7   0  14    4.22    1.70
   7   0  14   12.98    2.63
  -7   0 -15    2.11    2.05
  -7   0 -15    4.36    1.90
   7   0  15    3.80    2.35
   7   0  15    0.25    1.76
  -7   0 -16    2.69    2.11
   7   0  16   -2.68    2.50
   7   0  16    0.22    1.86
  -7   0 -17   -0.75    2.31
   7   0  17    1.55    2.77
  -7  -1  21    6.62    2.35
  -7   1  21    1.35    2.21
   7  -1 -21   -0.24    2.75
   7  -1 -21    1.99    1.93
   7  -1 -21   -1.71    1.90
   7   1 -21   -1.73    1.96
  -7  -1  20    2.03    2.03
  -7   1  20   -2.29    1.87
   7  -1 -20    1.52    2.51
   7  -1 -20    0.79    1.67
   7  -1 -20    1.66    1.81
   7   1 -20   -0.02    1.89
   7   1 -20   -0.33    1.23
   7   1 -20   -0.59    1.61
  -7  -1  19   -2.13    1.89
  -7  -1  19    0.20    2.19
  -7   1  19    1.76    1.88
  -7   1  19    1.66    2.18
   7  -1 -19   -0.64    2.79
   7  -1 -19    0.46    2.23
   7  -1 -19    2.07    1.53
   7  -1 -19    1.81    1.62
   7   1 -19    0.39    1.69
   7   1 -19    1.65    1.18
   7   1 -19   -1.24    1.43
  -7  -1  18    6.56    1.83
  -7   1  18    6.48    1.90
   7  -1 -18    8.01    2.68
   7  -1 -18    9.26    2.24
   7  -1 -18    6.04    1.49
   7  -1 -18    8.19    1.67
   7   1 -18    9.01    1.71
   7   1 -18    8.55    1.34
   7   1 -18    8.41    1.51
  -7  -1  17    4.91    1.54
  -7  -1  17    8.66    2.19
  -7   1  17    6.10    1.60
  -7   1  17    7.08    1.79
   7  -1 -17    2.71    2.20
   7  -1 -17    7.28    1.91
   7  -1 -17    7.53    1.59
   7  -1 -17    3.50    1.46
   7   1 -17    3.23    1.66
   7   1 -17    3.85    1.55
   7   1 -17    4.99    1.18
   7   1 -17    5.38    1.36
  -7  -1  16   -0.69    1.32
  -7  -1  16   -0.27    1.49
  -7   1  16   -1.75    1.26
  -7   1  16    2.35    1.44
   7  -1 -16    1.07    1.88
   7  -1 -16    1.80    1.64
   7  -1 -16    1.24    1.15
   7  -1 -16    1.08    1.41
   7   1 -16   -1.01    1.26
   7   1 -16    2.43    1.07
   7   1 -16    3.90    1.21
  -7  -1  15    2.23    1.29
  -7  -1  15    0.56    1.25
  -7   1  15    2.96    1.31
  -7   1  15    2.25    1.38
   7  -1 -15    2.95    1.78
   7  -1 -15   -1.79    1.50
   7  -1 -15    2.34    1.38
   7  -1 -15    2.61    1.19
   7   1 -15    2.79    1.28
   7   1 -15    2.94    1.00
   7   1 -15    2.12    1.21
  -7  -1  14    0.32    1.13
  -7  -1  14    1.41    1.30
  -7   1  14    0.98    1.13
  -7   1  14    2.62    1.21
   7  -1 -14    1.59    1.62
   7  -1 -14   -0.30    1.38
   7  -1 -14    1.31    1.08
   7  -1 -14    0.14    0.86
   7   1 -14   -0.70    1.34
   7   1 -14    0.40    0.88
   7   1 -14   -0.62    0.84
  -7  -1  13    7.89    1.39
  -7  -1  13    7.50    1.30
  -7   1  13    4.71    1.35
  -7   1  13    6.60    1.27
   7  -1 -13    6.44    1.55
   7  -1 -13    5.14    1.43
   7  -1 -13    5.69    1.11
   7  -1 -13    5.83    1.14
   7   1 -13    5.31    1.32
   7   1 -13    6.45    1.06
   7   1 -13    7.01    1.11
  -7  -1  12   14.48    1.56
  -7  -1  12   13.65    1.43
  -7   1  12   16.32    1.82
  -7   1  12   18.58    1.72
   7  -1 -12   15.30    1.70
   7  -1 -12   16.45    2.05
   7  -1 -12   17.72    1.61
   7  -1 -12   13.67    1.49
   7   1 -12   19.39    2.07
   7   1 -12   18.34    1.51
   7   1 -12   15.17    1.54
  -7  -1  11    0.84    0.98
  -7  -1  11    1.04    0.88
  -7   1  11   -1.34    0.83
  -7   1  11    0.34    0.78
   7  -1 -11    0.32    1.11
   7  -1 -11   -0.07    0.90
   7  -1 -11    0.77    0.70
   7  -1 -11    0.73    0.74
   7   1 -11   -0.83    0.89
   7   1 -11    1.80    0.80
   7   1 -11   -0.15    0.77
  -7  -1  10    0.46    0.96
  -7  -1  10    0.00    0.73
  -7  -1  10    0.23    0.76
  -7   1  10   -0.41    0.78
  -7   1  10   -0.38    0.66
   7  -1 -10    1.61    1.04
   7  -1 -10   -0.94    0.88
   7  -1 -10    0.60    0.77
   7  -1 -10   -0.33    0.63
   7   1 -10    2.92    1.02
   7   1 -10    0.42    0.72
   7   1 -10   -0.96    0.63
  -7  -1   9   34.14    1.86
  -7  -1   9   34.33    1.69
  -7  -1   9   35.76    1.55
  -7   1   9   32.56    1.92
  -7   1   9   36.37    1.52
   7  -1  -9   27.93    1.88
   7  -1  -9   32.83    1.85
   7  -1  -9   35.81    1.41
   7   1  -9   38.48    2.07
   7   1  -9   33.26    1.64
   7   1  -9   37.47    1.54
  -7  -1   8    6.30    0.94
  -7  -1   8    7.97    1.03
  -7  -1   8    5.78    0.82
  -7   1   8    9.59    1.15
  -7   1   8    6.41    0.81
   7  -1  -8    5.15    1.06
   7  -1  -8    6.14    0.98
   7  -1  -8    6.43    0.69
   7   1  -8    6.09    1.12
   7   1  -8    5.91    1.03
   7   1  -8    7.33    0.81
  -7  -1   7    7.40    1.01
  -7  -1   7    8.07    1.00
  -7  -1   7    6.34    0.78
  -7   1   7    6.12    1.00
  -7   1   7    6.74    0.73
   7  -1  -7    8.06    1.10
   7  -1  -7    7.24    1.07
   7  -1  -7    5.53    0.63
   7   1  -7    3.47    0.97
   7   1  -7    5.82    0.98
   7   1  -7    8.88    0.80
  -7  -1   6   97.98    2.46
  -7  -1   6   92.57    2.29
  -7  -1   6   96.48    1.72
  -7   1   6   96.73    2.41
  -7   1   6   95.37    1.57
   7  -1  -6   95.78    2.40
   7  -1  -6   90.93    2.39
   7  -1  -6   90.51    1.52
   7   1  -6   90.02    2.36
   7   1  -6   93.24    2.33
  -7  -1   5    3.19    0.87
  -7  -1   5    3.60    0.75
  -7  -1   5    4.20    0.60
  -7   1   5    3.54    0.78
   7  -1  -5    2.35    0.79
   7  -1  -5    4.03    0.83
   7  -1  -5    2.73    0.48
   7   1  -5    4.85    0.84
   7   1  -5    3.34    0.87
  -7  -1   4   17.08    1.42
  -7  -1   4   18.78    1.28
  -7  -1   4   17.15    0.91
  -7  -1   4   16.39    0.82
  -7   1   4   17.44    1.41
   7  -1  -4   20.22    1.40
   7  -1  -4   17.40    1.42
   7  -1  -4   16.26    0.78
   7   1  -4   15.22    1.38
   7   1  -4   16.90    1.38
  -7  -1   3  592.08    5.25
  -7  -1   3  584.81    5.32
  -7  -1   3  607.89    3.35
  -7  -1   3  603.19    3.31
  -7   1   3  579.54    5.27
   7  -1  -3  605.11    5.33
   7  -1  -3  601.09    5.47
   7  -1  -3  601.65    2.88
   7  -1  -3  630.99    2.96
   7   1  -3  592.39    5.24
   7   1  -3  582.52    5.35
  -7  -1   2   -0.15    0.62
  -7  -1   2    1.58    0.74
  -7  -1   2    1.12    0.43
  -7   1   2    0.54    0.66
   7  -1  -2    0.54    0.60
   7  -1  -2    0.09    0.65
   7  -1  -2    0.89    0.42
   7  -1  -2    2.17    0.45
   7   1  -2    0.80    0.72
   7   1  -2    0.43    0.63
  -7  -1   1  209.08    3.18
  -7  -1   1  202.47    3.31
  -7  -1   1  202.30    2.15
  -7   1   1  200.06    3.25
   7  -1  -1  211.95    3.31
   7  -1  -1  210.88    3.28
   7  -1  -1  201.22    1.97
   7   1  -1  211.18    3.19
   7   1  -1  202.17    3.33
  -7  -1   0   67.33    1.96
  -7  -1   0   63.59    2.06
  -7  -1   0   61.92    1.42
  -7   1   0   65.17    2.08
  -7   1   0   60.76    1.89
   7  -1   0   64.08    2.06
   7  -1   0   62.95    2.00
   7  -1   0   61.70    1.38
   7   1   0   61.52    1.99
   7   1   0   66.20    2.11
   7   1   0   64.82    1.49
  -7  -1  -1  124.01    2.55
  -7  -1  -1  124.68    2.71
  -7  -1  -1  120.65    1.98
  -7   1  -1  125.73    2.76
  -7   1  -1  124.97    2.58
  -7   1  -1  127.13    1.94
   7  -1   1  130.83    2.79
   7  -1   1  124.68    2.58
   7  -1   1  123.03    1.96
   7   1   1  130.35    2.67
   7   1   1  129.27    2.80
   7   1   1  129.10    2.09
  -7  -1  -2   49.41    1.88
  -7  -1  -2   50.67    1.89
  -7  -1  -2   46.35    1.49
  -7   1  -2   46.76    1.78
  -7   1  -2   50.75    1.51
   7  -1   2   33.50    1.77
   7  -1   2   54.33    1.96
   7  -1   2   46.87    1.52
   7   1   2   48.82    1.91
   7   1   2   47.41    1.99
   7   1   2   51.24    1.66
  -7  -1  -3   71.78    2.15
  -7  -1  -3   73.22    2.27
  -7  -1  -3   74.71    1.90
  -7   1  -3   72.43    2.11
  -7   1  -3   73.20    1.89
   7  -1   3   72.19    2.32
   7  -1   3   71.16    2.08
   7  -1   3   70.20    1.90
   7   1   3   76.28    2.28
   7   1   3   77.12    2.41
   7   1   3   74.38    1.99
  -7  -1  -4  112.62    2.80
  -7  -1  -4  106.36    2.32
  -7   1  -4  108.85    2.48
  -7   1  -4  113.57    2.35
   7  -1   4  112.84    2.91
   7  -1   4  116.25    2.53
   7  -1   4  108.65    2.38
   7   1   4  116.61    2.78
   7   1   4  118.43    2.93
   7   1   4  115.53    2.51
  -7  -1  -5   41.79    2.11
  -7  -1  -5   43.47    1.84
  -7   1  -5   43.71    1.94
  -7   1  -5   49.38    1.91
   7  -1   5   45.03    2.12
   7  -1   5   48.31    1.93
   7  -1   5   45.73    1.96
   7   1   5   48.82    2.21
   7   1   5   44.04    2.19
   7   1   5   47.06    2.06
  -7  -1  -6   88.67    2.73
  -7  -1  -6   88.01    2.40
  -7   1  -6   88.04    2.41
  -7   1  -6   94.14    2.53
   7  -1   6   84.34    2.70
   7  -1   6   90.15    2.39
   7  -1   6   87.69    2.56
   7   1   6   90.05    2.83
   7   1   6   92.89    2.80
   7   1   6   89.85    2.65
  -7  -1  -7   25.46    2.16
  -7  -1  -7   24.92    1.80
  -7   1  -7   24.29    1.87
  -7   1  -7   27.05    1.84
   7  -1   7   24.44    2.00
   7  -1   7   26.23    2.04
   7  -1   7   28.01    1.86
   7  -1   7   21.30    2.00
   7   1   7   22.99    2.31
   7   1   7   26.59    2.14
   7   1   7   26.10    2.10
  -7  -1  -8   37.27    2.49
  -7  -1  -8   34.90    2.12
  -7   1  -8   34.17    2.04
  -7   1  -8   35.12    2.14
   7  -1   8   38.02    2.26
   7  -1   8   35.05    2.26
   7  -1   8   35.47    1.99
   7  -1   8   36.35    2.54
   7   1   8   38.85    2.53
   7   1   8   40.34    2.40
   7   1   8   38.62    2.63
   7   1   8   37.33    2.45
  -7  -1  -9    4.01    1.51
  -7  -1  -9    3.00    1.17
  -7   1  -9    4.79    1.24
  -7   1  -9    2.72    1.17
   7  -1   9    4.32    1.27
   7  -1   9    1.87    1.27
   7  -1   9    5.88    1.25
   7  -1   9    4.03    1.43
   7   1   9    3.90    1.49
   7   1   9    4.90    1.49
   7   1   9    4.17    1.50
   7   1   9    1.80    1.38
  -7  -1 -10    3.63    1.62
  -7  -1 -10    3.84    1.38
  -7   1 -10    5.62    1.31
  -7   1 -10    5.54    1.31
   7  -1  10    2.02    1.39
   7  -1  10    3.54    1.51
   7  -1  10    2.39    1.19
   7  -1  10    4.31    1.71
   7   1  10    4.08    1.74
   7   1  10    5.02    1.62
   7   1  10    4.49    1.60
   7   1  10    5.49    1.62
  -7  -1 -11    5.59    1.84
  -7  -1 -11    5.72    1.34
  -7   1 -11    9.00    1.40
  -7   1 -11    7.15    1.52
   7  -1  11    3.41    1.64
   7  -1  11    6.18    1.32
   7  -1  11    6.34    2.08
   7   1  11    5.47    1.94
   7   1  11    8.75    1.87
   7   1  11    8.65    1.79
   7   1  11    6.51    1.90
  -7  -1 -12   28.82    3.22
  -7  -1 -12   22.42    2.59
  -7   1 -12   25.36    2.22
  -7   1 -12   24.86    2.62
   7  -1  12    7.10    2.21
   7  -1  12   27.13    2.91
   7  -1  12   27.87    2.09
   7  -1  12   32.96    3.60
   7   1  12   25.20    2.53
   7   1  12   28.40    3.12
   7   1  12   26.91    2.98
   7   1  12   27.13    3.37
  -7  -1 -13   26.08    2.60
  -7  -1 -13   28.31    3.18
  -7   1 -13   24.19    2.89
   7  -1  13   19.50    4.57
   7  -1  13   31.59    3.59
   7  -1  13   27.30    2.22
   7  -1  13   24.16    2.97
   7   1  13   28.49    2.77
   7   1  13   24.92    2.74
   7   1  13   31.87    3.06
   7   1  13   32.04    3.86
  -7  -1 -14    6.57    2.43
  -7  -1 -14    5.35    1.90
  -7   1 -14    6.86    2.06
   7  -1  14    3.46    2.06
   7  -1  14    4.08    1.33
   7   1  14    6.50    2.13
   7   1  14    5.38    2.03
  -7  -1 -15    5.11    2.69
  -7  -1 -15    9.05    2.32
  -7   1 -15    6.30    2.19
   7  -1  15    9.89    2.70
   7  -1  15    4.84    1.24
   7   1  15    5.63    3.27
   7   1  15    6.04    2.44
   7   1  15   11.53    2.25
  -7  -1 -16    5.82    2.98
  -7  -1 -16    5.18    2.27
  -7   1 -16    5.28    2.21
   7  -1  16    7.05    2.69
   7   1  16    9.05    2.44
   7   1  16   -0.66    2.28
  -7  -2  20   -0.07    2.08
  -7   2  20    2.12    2.20
   7  -2 -20  -10.35    3.51
   7  -2 -20    4.34    3.48
   7  -2 -20   -0.47    1.89
   7  -2 -20    1.67    1.88
   7   2 -20    2.05    2.05
  -7  -2  19    9.14    2.06
  -7   2  19    6.42    1.86
   7  -2 -19    9.46    3.14
   7  -2 -19    5.13    2.83
   7  -2 -19    8.99    2.25
   7  -2 -19   10.26    1.66
   7   2 -19    8.28    1.21
   7   2 -19    6.83    1.96
  -7  -2  18    4.71    1.86
  -7  -2  18    7.77    2.57
  -7   2  18    6.25    1.83
  -7   2  18    5.76    2.40
   7  -2 -18    3.58    2.78
   7  -2 -18    3.30    1.38
   7  -2 -18    5.34    1.63
   7   2 -18    6.35    1.60
   7   2 -18    2.75    1.13
   7   2 -18    2.99    1.59
  -7  -2  17    4.64    1.65
  -7   2  17    1.87    1.58
   7  -2 -17    2.03    2.31
   7  -2 -17   -1.05    1.55
   7   2 -17    1.60    1.41
   7   2 -17    3.04    1.14
   7   2 -17    2.85    1.71
  -7  -2  16   27.79    2.77
  -7  -2  16   28.09    3.19
  -7   2  16   35.95    2.94
  -7   2  16   33.17    3.27
   7  -2 -16   33.97    3.52
   7  -2 -16   28.84    2.82
   7  -2 -16   30.53    2.66
   7   2 -16   30.16    1.96
   7   2 -16   34.18    2.67
  -7  -2  15   66.52    3.13
  -7  -2  15   57.48    3.22
  -7   2  15   60.04    2.94
  -7   2  15   64.90    3.40
   7  -2 -15   65.58    3.54
   7  -2 -15   62.10    3.61
   7  -2 -15   60.11    2.74
   7   2 -15   58.30    2.18
   7   2 -15   68.46    2.95
  -7  -2  14    8.13    1.51
  -7  -2  14    6.02    1.56
  -7   2  14    7.98    1.45
  -7   2  14    6.15    1.56
   7  -2 -14    8.11    1.91
   7  -2 -14    6.54    1.90
   7  -2 -14    4.57    1.40
   7   2 -14    6.62    1.18
   7   2 -14    5.57    1.36
  -7  -2  13    3.79    1.28
  -7  -2  13    4.57    1.19
  -7  -2  13    3.95    1.55
  -7   2  13    3.19    1.30
  -7   2  13    4.37    1.46
   7  -2 -13    3.14    1.62
   7  -2 -13    0.84    1.48
   7  -2 -13    0.60    1.10
   7   2 -13    3.54    1.04
   7   2 -13    3.89    1.15
  -7  -2  12   42.10    2.66
  -7  -2  12   48.55    2.21
  -7  -2  12   45.80    2.54
  -7   2  12   44.81    2.40
  -7   2  12   43.04    2.41
   7  -2 -12   49.89    2.95
   7  -2 -12   47.59    2.77
   7  -2 -12   46.37    2.24
   7   2 -12   43.24    2.37
   7   2 -12   43.53    2.02
   7   2 -12   44.35    2.23
  -7  -2  11   98.54    3.21
  -7  -2  11   97.94    2.73
  -7  -2  11   97.13    2.93
  -7   2  11   99.12    2.87
  -7   2  11   96.19    2.82
   7  -2 -11   98.34    3.07
   7  -2 -11   94.87    3.11
   7  -2 -11  101.17    2.72
   7   2 -11   95.14    3.09
   7   2 -11   96.73    2.56
   7   2 -11  100.02    2.81
  -7  -2  10   48.24    2.46
  -7  -2  10   50.22    2.14
  -7  -2  10   47.93    2.24
  -7   2  10   51.02    2.18
  -7   2  10   50.00    2.11
   7  -2 -10   39.85    2.36
   7  -2 -10   46.64    2.37
   7  -2 -10   45.69    2.02
   7   2 -10   42.44    2.43
   7   2 -10   48.03    2.01
   7   2 -10   50.87    2.07
  -7  -2   9    3.99    1.18
  -7  -2   9    5.57    1.19
  -7  -2   9    3.82    1.02
  -7   2   9    2.20    1.05
  -7   2   9    4.04    1.00
   7  -2  -9    1.22    1.17
   7  -2  -9    5.03    1.13
   7  -2  -9    4.13    0.94
   7   2  -9    5.46    1.25
   7   2  -9    4.27    0.99
  -7  -2   8   43.71    2.12
  -7  -2   8   41.81    2.00
  -7  -2   8   40.15    1.88
  -7   2   8   43.77    2.02
  -7   2   8   42.82    1.77
   7  -2  -8   42.18    2.13
   7  -2  -8   39.95    2.09
   7  -2  -8   39.37    1.78
   7   2  -8   41.51    2.18
   7   2  -8   42.61    1.90
  -7  -2   7  138.87    3.13
  -7  -2   7  143.00    3.05
  -7  -2   7  144.97    2.75
  -7   2   7  142.58    2.93
  -7   2   7  144.02    2.62
   7  -2  -7  144.06    3.05
   7  -2  -7  144.78    3.30
   7  -2  -7  146.76    2.66
   7   2  -7  139.05    3.28
   7   2  -7  142.62    2.94
  -7  -2   6  300.13    4.27
  -7  -2   6  308.69    4.23
  -7  -2   6  312.77    3.72
  -7   2   6  302.38    3.99
   7  -2  -6  311.70    4.06
   7  -2  -6  318.38    4.58
   7  -2  -6  313.61    3.55
   7   2  -6  304.00    4.33
   7   2  -6  310.93    4.21
  -7  -2   5   91.50    2.50
  -7  -2   5   81.72    2.41
  -7  -2   5   93.08    2.21
  -7  -2   5   91.81    2.12
  -7   2   5   90.53    2.39
   7  -2  -5   92.17    2.48
   7  -2  -5   91.05    2.63
   7  -2  -5   93.41    2.06
   7   2  -5   90.12    2.58
   7   2  -5   90.86    2.52
  -7  -2   4    1.41    0.81
  -7  -2   4    2.26    0.84
  -7  -2   4    0.65    0.69
  -7  -2   4   -0.19    0.57
  -7   2   4   -0.34    0.69
   7  -2  -4   -1.45    0.77
   7  -2  -4    1.55    0.81
   7  -2  -4   -0.22    0.69
   7  -2  -4    0.76    0.65
   7   2  -4    0.73    0.86
   7   2  -4   -0.57    0.77
  -7  -2   3    0.27    0.77
  -7  -2   3    1.06    0.72
  -7  -2   3    0.27    0.62
  -7   2   3   -0.87    0.81
   7  -2  -3    0.46    0.82
   7  -2  -3   -1.01    0.70
   7  -2  -3   -0.80    0.67
   7  -2  -3   -0.32    0.70
   7  -2  -3   -0.17    0.62
   7   2  -3    0.42    0.83
   7   2  -3   -0.32    0.81
  -7  -2   2   83.98    2.28
  -7  -2   2   84.06    2.41
  -7  -2   2   86.04    2.00
  -7   2   2   87.34    2.42
   7  -2  -2   91.41    2.47
   7  -2  -2   89.64    2.45
   7  -2  -2   87.37    2.05
   7  -2  -2   87.00    1.96
   7   2  -2   84.44    2.36
   7   2  -2   84.35    2.51
  -7  -2   1    1.59    0.83
  -7  -2   1    2.49    0.87
  -7  -2   1    1.89    0.74
  -7   2   1    1.89    0.84
   7  -2  -1    1.21    0.82
   7  -2  -1    1.92    0.78
   7  -2  -1    2.48    0.84
   7  -2  -1    1.17    0.77
   7   2  -1    3.43    0.95
   7   2  -1    1.68    0.91
  -7  -2   0   55.54    1.89
  -7  -2   0   56.08    2.20
  -7  -2   0   57.71    1.81
   7  -2   0   60.98    2.17
   7  -2   0   56.34    2.09
   7  -2   0   53.40    1.80
   7   2   0   55.04    2.06
   7   2   0   55.82    2.23
  -7  -2  -1    5.08    0.86
  -7  -2  -1    1.75    0.90
  -7  -2  -1    2.73    0.82
   7  -2   1    2.71    0.90
   7  -2   1    1.41    0.85
   7  -2   1    2.31    0.87
   7   2   1    2.21    0.86
   7   2   1    2.87    0.87
   7   2   1    3.75    0.93
  -7  -2  -2    8.77    1.03
  -7  -2  -2    9.30    1.24
  -7  -2  -2    6.64    0.98
   7  -2   2    6.46    0.98
   7  -2   2    6.16    1.05
   7  -2   2    5.82    1.04
   7   2   2    6.43    1.10
   7   2   2    6.40    1.11
   7   2   2    7.90    1.08
  -7  -2  -3   19.48    1.49
  -7  -2  -3   17.00    1.70
  -7  -2  -3   21.62    1.56
  -7   2  -3   19.89    1.58
   7  -2   3   24.68    1.81
   7  -2   3   21.08    1.64
   7  -2   3   24.17    1.84
   7   2   3   24.08    1.85
   7   2   3   25.07    1.85
   7   2   3   21.40    1.81
  -7  -2  -4   41.28    2.14
  -7  -2  -4   39.45    1.97
  -7   2  -4   35.35    1.89
   7  -2   4   36.81    2.06
   7  -2   4   39.80    1.93
   7  -2   4   33.01    2.08
   7   2   4   37.93    2.05
   7   2   4   34.99    2.20
   7   2   4   37.25    2.08
  -7  -2  -5   61.15    2.59
  -7  -2  -5   57.87    2.30
  -7   2  -5   59.65    2.31
   7  -2   5   62.18    2.44
   7  -2   5   62.37    2.70
   7  -2   5   58.72    2.16
   7  -2   5   56.97    2.51
   7   2   5   58.91    2.28
   7   2   5   61.22    2.81
   7   2   5   59.50    2.57
  -7  -2  -6    3.53    1.34
  -7  -2  -6    3.70    1.12
  -7   2  -6    3.17    1.04
   7  -2   6    3.07    1.10
   7  -2   6    4.30    1.40
   7  -2   6    3.81    0.99
   7  -2   6    3.84    1.34
   7   2   6    5.27    1.23
   7   2   6    4.21    1.43
   7   2   6    4.51    1.42
  -7  -2  -7   43.06    2.70
  -7  -2  -7   46.53    2.36
  -7   2  -7   47.13    2.38
   7  -2   7   41.97    2.33
   7  -2   7   44.75    2.59
   7  -2   7   43.24    2.01
   7  -2   7   49.09    2.87
   7   2   7   45.33    2.51
   7   2   7   47.89    2.73
   7   2   7   48.19    2.82
  -7  -2  -8    2.27    1.53
  -7  -2  -8   -1.38    1.02
  -7   2  -8    1.19    1.14
   7  -2   8    0.93    1.26
   7  -2   8    3.55    1.47
   7   2   8   -0.52    1.36
   7   2   8   -0.36    1.26
   7   2   8   -2.43    1.32
   7   2   8   -0.07    1.55
  -7  -2  -9    2.87    1.72
  -7  -2  -9    3.31    1.30
  -7   2  -9    1.06    1.29
   7  -2   9   -1.10    1.44
   7  -2   9    4.97    1.20
   7  -2   9    4.73    1.73
   7   2   9   -0.95    1.46
   7   2   9    3.32    1.46
   7   2   9   -1.02    1.49
   7   2   9    2.83    1.75
  -7  -2 -10   29.97    3.27
  -7  -2 -10   36.14    2.57
  -7   2 -10   34.13    2.67
   7  -2  10   34.70    2.79
   7  -2  10   28.36    1.95
   7  -2  10   29.58    3.23
   7   2  10   39.69    3.01
   7   2  10   30.23    2.69
   7   2  10   33.19    3.12
   7   2  10   33.92    3.33
  -7  -2 -11    4.13    2.10
  -7  -2 -11   -1.85    1.14
  -7   2 -11    4.74    1.65
   7  -2  11    2.47    1.53
   7  -2  11   -0.66    1.48
   7  -2  11    2.88    1.16
   7  -2  11    4.06    2.14
   7   2  11    1.27    1.92
   7   2  11    0.93    1.63
   7   2  11   -0.68    1.85
   7   2  11    4.51    2.25
  -7  -2 -12    3.91    2.41
  -7  -2 -12    0.36    1.52
  -7   2 -12   -1.29    1.58
   7  -2  12    0.03    1.70
   7  -2  12   -0.01    1.58
   7  -2  12    1.68    1.10
   7  -2  12    1.67    2.24
   7   2  12   -0.16    1.99
   7   2  12    1.59    1.96
   7   2  12    4.07    2.10
   7   2  12    3.76    2.33
  -7  -2 -13    0.06    1.59
  -7   2 -13    0.27    1.79
   7  -2  13   -0.57    1.72
   7   2  13   -1.94    2.10
   7   2  13    4.64    2.00
   7   2  13    2.50    2.23
  -7  -2 -14   -0.66    1.90
  -7   2 -14   -2.91    1.74
   7  -2  14    1.43    1.99
   7   2  14    3.20    2.81
   7   2  14   -3.81    1.97
   7   2  14   -1.24    2.20
  -7  -2 -15   -4.45    3.24
  -7  -2 -15   -0.05    2.30
  -7   2 -15   -5.36    1.90
   7  -2  15   -3.08    2.21
   7   2  15    0.49    3.09
   7   2  15    0.21    2.46
   7   2  15    2.35    2.56
  -7  -3  18    4.12    2.13
  -7   3  18    6.51    2.26
   7  -3 -18    4.84    3.00
   7  -3 -18   -1.50    1.50
   7   3 -18    4.64    1.84
  -7  -3  17    1.83    1.90
  -7   3  17    2.89    1.95
   7  -3 -17    2.57    2.61
   7  -3 -17    2.50    1.77
   7   3 -17    1.26    1.19
   7   3 -17    0.34    1.67
  -7  -3  16    2.87    1.84
  -7  -3  16    2.10    2.34
  -7   3  16    2.49    1.75
  -7   3  16    2.23    2.13
   7  -3 -16    1.62    2.33
   7  -3 -16    3.13    1.57
   7   3 -16    1.16    1.19
   7   3 -16    2.68    1.65
  -7  -3  15   14.08    2.02
  -7   3  15   13.61    1.77
   7  -3 -15   10.18    2.30
   7  -3 -15   12.57    2.80
   7  -3 -15    9.69    1.86
   7   3 -15   14.11    1.56
   7   3 -15   11.42    1.73
  -7  -3  14   -0.20    1.51
  -7  -3  14    0.46    1.39
  -7  -3  14   -0.86    2.79
  -7   3  14    0.59    1.32
  -7   3  14    1.24    1.70
   7  -3 -14    1.94    1.90
   7  -3 -14   -0.55    1.91
   7  -3 -14    5.00    1.49
   7   3 -14    1.96    1.89
   7   3 -14   -0.32    1.22
   7   3 -14   -0.41    1.30
  -7  -3  13   34.60    3.01
  -7  -3  13   34.66    2.55
  -7  -3  13   33.95    3.11
  -7   3  13   32.07    2.48
  -7   3  13   31.85    3.02
   7  -3 -13   33.53    3.01
   7  -3 -13   33.20    2.63
   7   3 -13   28.91    2.26
  -7  -3  12   12.62    1.85
  -7  -3  12   16.90    1.80
  -7  -3  12   15.02    1.94
  -7   3  12   13.44    1.49
  -7   3  12   11.40    1.76
   7  -3 -12   15.83    1.99
   7  -3 -12   15.39    1.90
   7   3 -12   14.64    2.24
   7   3 -12   16.19    1.58
  -7  -3  11   38.36    2.84
  -7  -3  11   42.26    2.55
  -7  -3  11   38.24    2.75
  -7   3  11   34.73    2.28
  -7   3  11   36.89    2.66
   7  -3 -11   31.82    2.63
   7  -3 -11   36.00    2.76
   7  -3 -11   35.73    2.48
   7   3 -11   40.70    2.92
   7   3 -11   38.22    2.23
  -7  -3  10    8.75    1.60
  -7  -3  10    7.20    1.51
  -7  -3  10    7.33    1.51
  -7   3  10    4.85    1.23
  -7   3  10    6.69    1.47
   7  -3 -10    5.86    1.51
   7  -3 -10    3.34    1.28
   7   3 -10    6.00    1.82
   7   3 -10    6.37    1.30
  -7  -3   9   50.34    2.69
  -7  -3   9   50.53    2.66
  -7  -3   9   56.17    2.68
  -7   3   9   50.66    2.22
  -7   3   9   55.70    2.63
   7  -3  -9   50.17    2.58
   7  -3  -9   56.76    2.54
   7   3  -9   50.57    2.96
   7   3  -9   47.68    2.41
  -7  -3   8    2.05    1.19
  -7  -3   8    0.16    1.21
  -7  -3   8    0.81    1.08
  -7   3   8    1.61    1.05
  -7   3   8    1.54    1.20
   7  -3  -8    2.20    1.33
   7  -3  -8    2.82    1.14
   7   3  -8   -0.11    1.44
   7   3  -8    0.32    1.08
  -7  -3   7    8.28    1.48
  -7  -3   7   10.66    1.68
  -7  -3   7   10.15    1.44
  -7   3   7   10.25    1.26
   7  -3  -7    9.70    1.46
   7  -3  -7    7.26    1.57
   7  -3  -7   10.64    1.32
   7   3  -7    8.68    1.64
   7   3  -7    9.49    1.39
  -7  -3   6   27.04    2.04
  -7  -3   6   27.35    2.28
  -7  -3   6   26.55    2.13
  -7  -3   6   26.97    1.94
  -7   3   6   25.73    1.90
   7  -3  -6   22.93    2.05
   7  -3  -6   24.69    2.07
   7  -3  -6   28.31    2.02
   7   3  -6   29.72    2.42
   7   3  -6   24.73    2.05
  -7  -3   5   -1.07    0.83
  -7  -3   5    0.98    1.14
  -7  -3   5   -0.33    1.12
  -7  -3   5    2.00    0.86
  -7   3   5    1.48    1.01
   7  -3  -5    3.52    1.20
   7  -3  -5   -0.41    1.07
   7  -3  -5   -0.42    1.01
   7   3  -5    1.38    1.28
   7   3  -5   -0.24    1.07
  -7  -3   4   12.53    1.35
  -7  -3   4   13.65    1.57
  -7  -3   4   13.69    1.49
  -7  -3   4   14.29    1.60
  -7   3   4   11.01    1.15
   7  -3  -4   10.38    1.44
   7  -3  -4   13.29    1.45
   7  -3  -4   11.05    1.40
   7   3  -4   12.63    1.57
   7   3  -4   13.70    1.51
  -7  -3   3    2.30    0.97
  -7  -3   3    1.75    1.16
  -7  -3   3    2.11    1.08
  -7  -3   3    2.61    0.96
   7  -3  -3   -0.14    1.05
   7  -3  -3    1.50    1.18
   7  -3  -3    0.28    1.12
   7  -3  -3    1.99    0.93
   7   3  -3   -0.86    1.16
   7   3  -3    2.76    1.05
  -7  -3   2   -1.58    0.75
  -7  -3   2    1.08    1.08
  -7  -3   2    0.18    0.76
   7  -3  -2   -0.69    1.05
   7  -3  -2   -1.47    1.15
   7  -3  -2   -1.72    1.01
   7  -3  -2   -0.03    0.85
   7   3  -2    0.24    1.10
   7   3  -2   -1.11    1.16
  -7  -3   1   19.50    1.59
  -7  -3   1   19.48    1.91
  -7  -3   1   22.18    1.73
   7  -3  -1   20.21    1.75
   7  -3  -1   19.82    2.21
   7  -3  -1   20.70    2.11
   7  -3  -1   18.67    1.73
   7   3  -1   19.04    1.89
   7   3  -1   22.59    2.17
  -7  -3   0   40.99    1.84
  -7  -3   0   40.19    2.26
  -7  -3   0   45.05    2.16
   7  -3   0   43.81    2.44
   7  -3   0   38.65    2.55
   7  -3   0   46.15    2.26
   7  -3   0   41.36    2.39
   7  -3   0   38.22    2.16
   7   3   0   42.50    2.06
   7   3   0   44.79    2.49
  -7  -3  -1   23.14    1.57
  -7  -3  -1   25.68    2.13
  -7  -3  -1   25.51    1.92
   7  -3   1   23.45    2.19
   7  -3   1   26.03    2.43
   7  -3   1   22.96    1.87
   7  -3   1   25.02    2.32
   7   3   1   18.29    1.74
   7   3   1   23.07    2.18
  -7  -3  -2    8.18    1.05
  -7  -3  -2    8.93    1.62
  -7  -3  -2    6.34    1.24
   7  -3   2    7.53    1.57
   7  -3   2    9.42    1.58
   7  -3   2    7.07    1.32
   7  -3   2    7.87    1.48
   7   3   2    9.02    1.24
   7   3   2    9.65    1.34
   7   3   2    7.66    1.62
  -7  -3  -3   39.28    1.75
  -7  -3  -3   44.29    2.41
   7  -3   3   43.25    2.67
   7  -3   3   43.59    2.55
   7  -3   3   42.15    2.73
   7  -3   3   35.46    2.25
   7  -3   3   36.30    2.54
   7   3   3   36.69    2.06
   7   3   3   47.49    2.62
   7   3   3   40.79    2.61
  -7  -3  -4   24.48    2.15
   7  -3   4   21.99    2.00
   7  -3   4   22.64    2.31
   7  -3   4   22.94    2.61
   7  -3   4   22.77    2.03
   7  -3   4   20.15    2.02
   7   3   4   21.54    1.94
   7   3   4   23.02    2.26
   7   3   4   21.60    2.51
  -7  -3  -5    6.10    2.41
  -7  -3  -5    4.54    1.25
   7  -3   5    3.27    1.47
   7  -3   5    6.07    1.51
   7  -3   5    3.19    1.58
   7  -3   5    3.73    1.17
   7  -3   5    6.04    1.74
   7   3   5    3.33    1.23
   7   3   5    5.40    1.52
   7   3   5    3.59    1.58
  -7  -3  -6    4.11    1.54
  -7  -3  -6    1.24    1.27
   7  -3   6    1.18    1.72
   7  -3   6    0.31    1.48
   7  -3   6    4.71    1.59
   7  -3   6    2.66    1.27
   7  -3   6   -0.89    1.57
   7   3   6   -0.68    1.21
   7   3   6    1.10    1.53
   7   3   6    2.18    1.63
  -7  -3  -7    3.58    2.21
  -7  -3  -7    1.37    1.27
  -7   3  -7    0.46    1.33
   7  -3   7    4.37    1.72
   7  -3   7    0.25    1.60
   7  -3   7    1.04    1.65
   7  -3   7    3.01    1.28
   7  -3   7    1.62    1.88
   7   3   7    3.98    1.35
   7   3   7    1.89    1.27
   7   3   7    0.23    1.36
   7   3   7    0.66    1.75
  -7  -3  -8    2.18    1.32
  -7   3  -8    7.28    1.62
   7  -3   8    5.84    1.91
   7  -3   8    8.44    1.82
   7  -3   8    5.90    1.79
   7  -3   8    9.31    1.40
   7  -3   8    9.28    2.18
   7   3   8    7.22    1.48
   7   3   8    4.35    1.39
   7   3   8    8.91    1.87
   7   3   8    5.93    2.05
  -7  -3  -9   10.92    1.73
  -7   3  -9    6.97    1.81
   7  -3   9   13.09    2.13
   7  -3   9    5.46    1.87
   7  -3   9    6.04    1.73
   7  -3   9    8.06    1.39
   7  -3   9    6.66    2.32
   7   3   9    7.05    1.64
   7   3   9    4.15    1.37
   7   3   9    4.15    1.94
   7   3   9    6.88    2.24
  -7  -3 -10   -2.16    2.26
  -7  -3 -10    3.84    1.63
  -7   3 -10    2.83    1.71
   7  -3  10    5.20    2.10
   7  -3  10    3.02    1.64
   7  -3  10    2.31    1.30
   7  -3  10    2.39    2.70
   7   3  10    4.36    1.73
   7   3  10    2.80    1.64
   7   3  10    1.98    1.97
   7   3  10    3.26    2.29
  -7  -3 -11    4.03    3.41
  -7  -3 -11   -0.50    1.64
  -7   3 -11   -0.38    1.56
   7  -3  11    0.00    1.94
   7  -3  11   -0.33    1.42
   7  -3  11   -0.75    1.11
   7  -3  11    9.56    4.03
   7   3  11    3.27    1.87
   7   3  11    1.69    1.70
   7   3  11   -0.38    2.09
  -7  -3 -12   -0.91    1.89
  -7   3 -12    0.33    1.99
   7  -3  12    2.99    1.91
   7   3  12   -3.50    2.05
   7   3  12    1.11    1.68
   7   3  12   -2.12    2.22
  -7  -3 -13   17.68    2.28
  -7   3 -13   14.88    2.50
   7  -3  13   15.26    2.63
   7   3  13    6.50    3.05
   7   3  13    8.38    2.14
   7   3  13   10.67    2.82
  -7  -3 -14    0.31    2.00
  -7   3 -14   -3.84    2.08
   7  -3  14   -4.51    2.15
   7   3  14   -1.24    2.25
   7   3  14   -4.98    2.84
  -7  -4  16   54.69    4.66
  -7   4  16   40.06    3.26
   7  -4 -16   43.83    3.91
  -7  -4  15   -0.42    2.30
  -7   4  15   -1.65    1.71
   7  -4 -15   -0.81    1.88
   7   4 -15    0.02    1.59
  -7  -4  14    5.40    2.30
  -7  -4  14    2.17    1.86
  -7   4  14   -2.02    1.48
   7  -4 -14    3.56    2.14
   7  -4 -14    2.74    1.83
   7   4 -14    2.56    1.57
  -7  -4  13   21.37    2.54
  -7  -4  13   16.57    2.32
  -7   4  13   16.02    1.71
  -7   4  13   11.82    2.56
   7  -4 -13   14.50    2.15
   7  -4 -13   12.46    2.33
   7   4 -13   15.55    1.93
  -7  -4  12    2.29    1.94
  -7  -4  12   -2.56    1.81
  -7  -4  12   -0.90    2.17
  -7   4  12    0.60    1.39
   7  -4 -12    2.71    1.86
   7  -4 -12   -2.30    1.79
   7   4 -12    1.63    2.65
   7   4 -12    1.51    1.57
  -7  -4  11    7.21    1.89
  -7  -4  11    9.71    2.21
  -7   4  11    8.29    1.45
   7  -4 -11    9.80    1.96
   7  -4 -11    9.63    1.82
   7   4 -11   10.11    1.85
  -7  -4  10   15.01    2.13
  -7  -4  10   12.38    2.20
  -7   4  10   14.93    1.53
   7  -4 -10   15.57    1.92
   7  -4 -10   17.69    2.14
   7   4 -10   16.77    2.74
   7   4 -10   13.88    1.92
  -7  -4   9    0.91    1.65
  -7  -4   9    0.23    1.83
  -7  -4   9    2.93    1.68
   7  -4  -9   -0.24    1.53
   7  -4  -9    1.62    1.56
   7   4  -9    1.47    2.13
   7   4  -9   -1.53    1.36
  -7  -4   8    0.77    1.45
  -7  -4   8   -1.12    1.80
  -7  -4   8   -0.52    1.74
  -7  -4   8    0.68    1.12
   7  -4  -8    1.75    1.58
   7  -4  -8    1.26    1.34
   7   4  -8    1.21    1.90
   7   4  -8   -0.47    1.46
  -7  -4   7    0.80    1.32
  -7  -4   7    1.23    1.75
  -7  -4   7    0.20    1.62
  -7  -4   7    2.51    1.17
   7  -4  -7    2.33    1.55
   7  -4  -7    0.38    1.29
   7  -4  -7    5.93    1.68
   7   4  -7    0.05    1.79
   7   4  -7    2.41    1.43
  -7  -4   6   12.60    1.66
  -7  -4   6    9.22    2.09
  -7  -4   6   11.33    1.89
  -7  -4   6   10.07    1.59
   7  -4  -6   10.17    1.64
   7  -4  -6   11.42    1.80
   7  -4  -6   11.28    1.67
   7   4  -6    8.13    1.94
   7   4  -6   10.01    1.71
  -7  -4   5   14.76    1.69
  -7  -4   5   15.82    2.27
  -7  -4   5   13.84    2.11
  -7  -4   5   15.98    1.85
   7  -4  -5   12.59    1.78
   7  -4  -5   12.55    2.01
   7  -4  -5   14.00    1.88
   7   4  -5   15.43    1.95
   7   4  -5   16.17    1.86
  -7  -4   4    0.33    1.18
  -7  -4   4    0.75    1.70
  -7  -4   4    0.38    1.44
  -7  -4   4    1.33    1.17
   7  -4  -4    0.74    1.48
   7  -4  -4    0.04    1.67
   7  -4  -4   -0.17    1.30
   7   4  -4    0.32    1.59
   7   4  -4   -0.01    1.45
  -7  -4   3   13.52    1.45
  -7  -4   3   12.66    2.13
  -7  -4   3   14.20    1.94
  -7  -4   3   12.20    1.64
   7  -4  -3    8.22    1.70
   7  -4  -3   12.38    2.12
   7  -4  -3   15.33    2.07
   7  -4  -3    9.69    1.60
   7   4  -3   13.48    1.77
   7   4  -3   16.30    1.93
  -7  -4   2   12.96    1.41
  -7  -4   2   11.74    1.95
  -7  -4   2   13.15    1.57
   7  -4  -2   15.67    1.77
   7  -4  -2   16.80    2.31
   7  -4  -2   17.33    2.10
   7  -4  -2   12.45    1.74
   7   4  -2   13.41    1.69
   7   4  -2   10.19    1.76
  -7  -4   1    1.87    1.04
  -7  -4   1    0.52    1.56
  -7  -4   1    1.62    1.22
   7  -4  -1    1.24    1.61
   7  -4  -1   -1.13    1.36
   7  -4  -1    0.26    1.84
   7  -4  -1    3.02    1.88
   7  -4  -1    0.00    1.31
   7   4  -1    1.27    1.37
   7   4  -1   -0.04    1.31
  -7  -4   0    4.93    1.08
  -7  -4   0    6.32    1.69
  -7  -4   0   10.70    1.72
   7  -4   0    5.93    1.74
   7  -4   0    9.00    1.74
   7  -4   0    8.30    2.15
   7  -4   0    7.57    2.00
   7  -4   0    7.22    1.63
   7   4   0    8.92    1.47
   7   4   0    6.19    1.67
  -7  -4  -1    2.12    0.95
  -7  -4  -1   -1.16    1.38
  -7  -4  -1   -2.36    1.17
   7  -4   1    0.22    1.81
   7  -4   1   -0.30    1.45
   7  -4   1    3.21    1.99
   7  -4   1    1.23    1.87
   7  -4   1    0.27    1.35
   7   4   1    0.87    1.24
   7   4   1    1.78    1.46
  -7  -4  -2    4.24    0.98
  -7  -4  -2    3.73    1.37
   7  -4   2    3.72    2.05
   7  -4   2    4.74    1.67
   7  -4   2    3.86    2.04
   7  -4   2    9.05    1.61
   7  -4   2    5.54    2.10
   7  -4   2    4.30    1.63
   7   4   2    5.01    1.28
   7   4   2    7.40    1.62
  -7  -4  -3    3.46    1.41
   7  -4   3    2.03    1.99
   7  -4   3    1.07    1.62
   7  -4   3    1.36    2.08
   7  -4   3    7.34    1.40
   7  -4   3    1.99    2.03
   7   4   3    1.78    1.18
   7   4   3    4.23    1.51
  -7  -4  -4   20.93    2.14
   7  -4   4   20.25    2.72
   7  -4   4   23.01    2.32
   7  -4   4   21.47    2.46
   7  -4   4   19.15    2.03
   7  -4   4   21.36    2.64
   7   4   4   19.55    1.88
   7   4   4   26.82    2.77
   7   4   4   19.03    2.52
  -7  -4  -5    1.68    1.55
   7  -4   5   -0.33    2.01
   7  -4   5   -2.28    1.73
   7  -4   5    3.25    2.14
   7  -4   5   -1.20    1.43
   7  -4   5   -4.31    2.10
   7   4   5   -0.08    1.11
   7   4   5    1.56    1.00
   7   4   5   -0.32    1.52
   7   4   5   -1.11    2.18
  -7  -4  -6    2.55    1.67
   7  -4   6   -0.97    2.24
   7  -4   6    1.05    1.86
   7  -4   6    1.57    2.20
   7  -4   6   -0.63    1.56
   7  -4   6   -2.51    2.40
   7   4   6   -1.96    1.02
   7   4   6    0.82    0.97
   7   4   6    0.64    1.63
   7   4   6    2.25    2.28
  -7  -4  -7   -1.56    1.67
   7  -4   7    8.96    2.67
   7  -4   7    3.49    2.15
   7  -4   7    4.64    2.34
   7  -4   7    6.38    1.69
   7  -4   7   -4.10    2.57
   7   4   7    0.23    1.02
   7   4   7   -0.75    0.97
   7   4   7   -1.89    1.72
   7   4   7    6.79    2.68
  -7  -4  -8    1.64    1.73
   7  -4   8   -3.76    2.33
   7  -4   8    2.87    2.31
   7  -4   8   -0.30    1.70
   7   4   8    0.72    1.03
   7   4   8    1.00    0.96
   7   4   8    2.23    1.94
  -7  -4  -9    3.63    1.93
   7  -4   9    3.39    2.24
   7  -4   9    5.75    2.36
   7  -4   9    2.19    1.78
   7   4   9    3.23    1.12
   7   4   9    1.35    1.00
   7   4   9   -0.45    1.99
  -7  -4 -10   -0.06    1.77
   7  -4  10   -0.32    2.47
   7  -4  10    1.34    1.65
   7   4  10    0.61    1.61
   7   4  10    2.15    2.44
  -7  -4 -11    7.76    2.28
   7  -4  11    7.60    2.51
   7   4  11   14.93    2.74
  -7  -5  12    3.58    2.73
   7  -5 -12    0.82    2.41
   7   5 -12    3.02    2.35
  -7  -5  11    3.79    2.51
  -7  -5  11   -3.62    2.91
  -7  -5  11    1.64    2.27
   7  -5 -11    0.92    2.23
   7   5 -11    7.07    2.18
  -7  -5  10    1.26    2.31
  -7  -5  10    1.65    2.96
  -7  -5  10    1.22    1.84
   7  -5 -10    1.28    1.41
   7  -5 -10    4.40    2.25
   7   5 -10   -3.92    3.48
   7   5 -10   -2.38    2.08
  -7  -5   9   19.57    2.55
  -7  -5   9   24.51    3.54
  -7  -5   9   22.06    2.55
   7  -5  -9   16.83    1.62
   7  -5  -9   18.87    2.49
   7   5  -9   18.95    2.49
  -7  -5   8    6.66    2.10
  -7  -5   8    4.58    2.82
  -7  -5   8    4.44    1.77
   7  -5  -8    3.33    1.85
   7  -5  -8    3.73    1.50
   7  -5  -8    3.05    1.90
   7   5  -8    4.66    3.07
   7   5  -8    8.69    2.24
  -7  -5   7    3.17    1.92
  -7  -5   7    4.75    2.91
  -7  -5   7    2.87    1.47
   7  -5  -7    4.95    2.00
   7  -5  -7    5.04    1.58
   7  -5  -7    9.52    2.23
   7   5  -7    7.41    2.78
   7   5  -7    6.18    2.17
  -7  -5   6    3.22    1.79
  -7  -5   6    4.42    2.77
  -7  -5   6    5.10    1.84
   7  -5  -6    2.35    1.97
   7  -5  -6    1.27    1.59
   7  -5  -6    3.70    2.22
   7   5  -6    2.69    2.58
   7   5  -6    3.23    2.03
  -7  -5   5   -1.30    1.60
  -7  -5   5    1.09    2.93
  -7  -5   5   -2.87    1.56
   7  -5  -5    0.24    1.95
   7  -5  -5   -2.66    1.60
   7  -5  -5   -0.19    2.23
   7   5  -5    0.96    2.35
   7   5  -5    0.28    1.90
  -7  -5   4    5.05    1.68
  -7  -5   4   10.51    2.99
  -7  -5   4    1.97    1.75
   7  -5  -4    1.59    2.06
   7  -5  -4    1.32    1.75
   7  -5  -4   -0.84    2.79
   7  -5  -4    6.29    2.27
   7   5  -4    2.51    2.21
   7   5  -4    5.16    2.09
  -7  -5   3   17.42    1.84
  -7  -5   3   20.33    2.32
   7  -5  -3   14.85    2.33
   7  -5  -3   17.96    2.13
   7  -5  -3   16.54    3.17
   7  -5  -3   18.22    2.52
   7   5  -3   22.47    2.39
   7   5  -3   23.04    2.53
  -7  -5   2   21.32    2.32
  -7  -5   2   18.48    2.21
   7  -5  -2   18.74    2.42
   7  -5  -2   17.64    2.17
   7  -5  -2   23.04    3.79
   7  -5  -2   15.78    3.16
   7  -5  -2   19.78    2.38
   7   5  -2   17.88    2.17
   7   5  -2   18.37    2.37
  -7  -5   1    3.41    1.35
  -7  -5   1    8.12    2.13
   7  -5  -1    8.93    2.36
   7  -5  -1    5.66    1.98
   7  -5  -1    3.90    3.10
   7  -5  -1    5.93    2.92
   7  -5  -1    3.47    1.87
   7   5  -1    5.34    1.82
   7   5  -1    7.00    2.09
  -7  -5   0    0.80    1.22
  -7  -5   0   -1.25    1.64
   7  -5   0   -1.37    2.23
   7  -5   0    1.11    1.79
   7  -5   0   -2.06    2.98
   7  -5   0   -1.75    2.84
   7  -5   0    2.24    1.94
   7   5   0    0.78    1.60
   7   5   0   -2.84    1.79
  -7  -5  -1    2.17    1.00
  -7  -5  -1   -2.13    1.64
   7  -5   1    0.91    2.47
   7  -5   1   -0.80    2.02
   7  -5   1    2.62    3.14
   7  -5   1    0.40    4.20
   7  -5   1   -0.56    1.92
   7   5   1    1.95    1.36
   7   5   1   -1.78    1.74
  -7  -5  -2    5.07    2.02
   7  -5   2    0.26    2.60
   7  -5   2   -2.60    2.24
   7  -5   2   -0.55    3.03
   7  -5   2    3.14    2.12
   7   5   2    2.97    0.80
   7   5   2   -0.83    1.90
  -7  -5  -3    8.75    2.07
   7  -5   3    7.34    2.79
   7  -5   3   12.80    2.68
   7  -5   3    6.12    3.21
   7  -5   3    8.84    2.25
   7  -5   3    5.33    2.37
   7   5   3    7.23    2.09
  -7  -5  -4    7.89    2.33
   7  -5   4    7.90    2.85
   7  -5   4    5.47    2.52
   7  -5   4    5.76    3.30
   7  -5   4    7.94    2.15
   7  -5   4    9.29    2.81
   7   5   4    5.07    1.95
  -7  -5  -5   -0.78    1.91
   7  -5   5   -1.78    2.31
   7  -5   5   -4.99    3.21
   7  -5   5    0.94    2.37
   7   5   5    0.45    1.90
  -7  -5  -6    7.60    2.28
   7  -5   6   22.45    3.06
   7  -5   6   19.02    3.52
   7  -5   6   17.02    2.56
   7   5   6   17.78    2.68
  -7  -5  -7    5.68    2.29
   7  -5   7    4.64    2.77
   7  -5   7    2.45    2.47
   7   5   7    0.26    2.17
  -8   0  21   -3.98    2.16
   8   0 -21    1.96    1.62
   8   0 -21    0.76    1.92
  -8   0  20   62.49    4.24
  -8   0  20   75.11    5.41
   8   0 -20   61.33    4.22
   8   0 -20   63.88    3.17
   8   0 -20   64.65    3.71
  -8   0  19    0.91    1.92
   8   0 -19   -1.70    2.00
   8   0 -19   -0.39    1.29
   8   0 -19   -0.09    1.51
  -8   0  18   -1.11    1.57
  -8   0  18    1.84    1.86
   8   0 -18    2.59    2.25
   8   0 -18   -0.90    1.77
   8   0 -18    1.91    1.22
   8   0 -18    0.01    1.34
  -8   0  17    0.23    1.47
  -8   0  17    2.11    1.68
   8   0 -17   -0.40    2.04
   8   0 -17    0.83    1.73
   8   0 -17   -0.43    1.07
   8   0 -17   -0.70    1.04
  -8   0  16    2.36    1.34
  -8   0  16    1.33    1.44
   8   0 -16    3.41    1.74
   8   0 -16    0.56    1.72
   8   0 -16   -0.05    1.16
   8   0 -16    4.57    1.35
  -8   0  15    0.92    1.38
  -8   0  15   -1.26    1.25
   8   0 -15   -0.32    1.63
   8   0 -15    1.37    1.41
   8   0 -15   -0.11    0.96
   8   0 -15   -0.96    1.00
  -8   0  14   40.72    2.56
  -8   0  14   48.84    2.45
   8   0 -14   52.68    2.95
   8   0 -14   44.89    2.58
   8   0 -14   43.48    2.22
   8   0 -14   41.85    2.18
  -8   0  13    0.35    0.99
  -8   0  13   -1.11    0.91
   8   0 -13    1.49    1.29
   8   0 -13   -1.05    0.98
   8   0 -13    0.16    0.82
  -8   0  12    9.42    1.40
  -8   0  12   12.10    1.28
   8   0 -12    9.15    1.40
   8   0 -12    9.23    1.22
   8   0 -12   12.01    1.40
  -8   0  11   -1.54    0.87
  -8   0  11   -0.55    0.74
   8   0 -11   -1.33    0.91
   8   0 -11    0.62    0.82
   8   0 -11   -1.07    0.62
  -8   0  10    7.17    1.08
  -8   0  10    6.24    0.88
   8   0 -10    5.63    0.98
   8   0 -10    6.88    1.09
   8   0 -10    8.03    0.87
  -8   0   9    1.15    0.85
  -8   0   9    0.29    0.60
   8   0  -9    1.63    0.81
   8   0  -9    0.86    0.55
  -8   0   8  124.08    3.01
  -8   0   8  121.73    1.81
   8   0  -8  125.63    2.88
   8   0  -8  123.19    2.84
   8   0  -8  127.49    1.79
  -8   0   7   -0.09    0.75
  -8   0   7   -1.09    0.52
  -8   0   7    0.74    0.43
   8   0  -7    0.01    0.83
   8   0  -7    0.84    0.70
  -8   0   6    3.13    0.90
  -8   0   6    2.36    0.68
  -8   0   6    2.13    0.35
   8   0  -6    0.33    0.78
   8   0  -6    2.20    0.78
   8   0  -6    2.54    0.38
  -8   0   5   -0.02    0.68
  -8   0   5   -0.26    0.64
   8   0  -5   -1.82    0.80
   8   0  -5    0.52    0.68
  -8   0   4  663.80    5.98
  -8   0   4  654.06    5.88
   8   0  -4  680.38    6.00
   8   0  -4  647.56    5.90
  -8   0   3   -1.09    0.67
  -8   0   3    0.24    0.74
   8   0  -3    1.27    0.83
   8   0  -3   -0.18    0.72
  -8   0   2  193.11    3.32
  -8   0   2  195.89    3.31
   8   0  -2  198.27    3.31
   8   0  -2  201.24    3.37
  -8   0   1    0.29    0.77
  -8   0   1   -0.84    0.59
  -8   0   1   -0.23    0.30
   8   0  -1    0.63    0.73
   8   0  -1    0.82    0.63
   8   0  -1    0.14    0.31
  -8   0   0   15.27    1.43
  -8   0   0   12.49    1.26
  -8   0   0    9.26    0.73
   8   0   0   11.68    1.27
   8   0   0   12.13    1.32
   8   0   0   12.24    0.84
  -8   0  -1    0.59    0.79
  -8   0  -1    0.72    0.73
  -8   0  -1   -0.69    0.44
   8   0   1    1.59    0.72
   8   0   1    0.72    0.77
   8   0   1    0.24    0.54
  -8   0  -2   91.49    2.53
  -8   0  -2   93.00    2.52
  -8   0  -2   89.01    1.75
   8   0   2   93.86    2.55
   8   0   2   86.13    2.47
   8   0   2   91.51    1.85
  -8   0  -3   -0.14    0.85
  -8   0  -3   -0.95    0.57
   8   0   3   -0.45    0.85
   8   0   3   -1.06    0.86
   8   0   3   -0.52    0.71
  -8   0  -4  212.83    3.63
  -8   0  -4  210.16    3.03
   8   0   4  220.53    3.88
   8   0   4  217.49    3.71
   8   0   4  213.51    3.13
  -8   0  -5   -1.16    0.98
  -8   0  -5   -0.06    0.74
   8   0   5    1.73    0.98
   8   0   5   -1.08    0.93
   8   0   5   -0.50    0.91
  -8   0  -6    2.14    1.12
  -8   0  -6   -1.14    0.80
   8   0   6   -0.28    1.10
   8   0   6    1.25    1.06
   8   0   6    1.97    1.11
  -8   0  -7    2.56    1.27
  -8   0  -7   -0.09    0.94
   8   0   7   -0.11    1.18
   8   0   7   -0.44    1.17
   8   0   7    1.27    1.23
  -8   0  -8   25.03    2.35
  -8   0  -8   27.46    2.13
   8   0   8   31.64    2.61
   8   0   8   25.27    2.35
   8   0   8   31.85    2.40
   8   0   8   29.26    2.49
  -8   0  -9   -1.87    1.34
  -8   0  -9    0.53    1.21
   8   0   9    0.02    1.59
   8   0   9    0.89    1.38
   8   0   9   -2.12    1.25
   8   0   9   -1.18    1.42
  -8   0 -10  594.95    6.28
  -8   0 -10  598.62    7.06
   8   0  10  589.58    7.61
   8   0  10  606.88    7.56
   8   0  10  633.16    6.42
   8   0  10  600.17    7.24
  -8   0 -11    1.43    1.68
  -8   0 -11   -2.27    1.40
   8   0  11    2.97    3.30
   8   0  11   -0.16    1.71
   8   0  11    1.10    1.55
   8   0  11   -0.69    1.82
  -8   0 -12   68.39    3.55
  -8   0 -12   76.84    3.65
   8   0  12   76.65    3.81
   8   0  12   71.88    3.27
   8   0  12   62.64    4.14
  -8   0 -13   -1.26    1.99
  -8   0 -13   -1.76    1.72
   8   0  13    4.29    2.61
   8   0  13    0.43    2.06
   8   0  13   -4.59    1.83
   8   0  13   -2.10    2.46
  -8   0 -14   31.51    3.81
  -8   0 -14   32.85    3.40
   8   0  14   24.97    3.17
   8   0  14   25.79    3.19
  -8   0 -15   -1.49    2.43
  -8   0 -15   -1.64    2.09
   8   0  15    2.27    2.34
   8   0  15   -2.21    2.06
  -8   0 -16    1.42    2.26
   8   0  16    4.95    2.75
   8   0  16    4.62    2.20
  -8  -1  21   -0.81    2.25
  -8   1  21    4.74    2.26
   8  -1 -21    3.79    2.00
   8  -1 -21    3.64    2.15
   8   1 -21   -1.91    1.54
   8   1 -21   -3.20    1.79
  -8  -1  20    3.49    2.02
  -8   1  20    4.09    2.10
   8  -1 -20    3.46    2.68
   8  -1 -20    2.19    1.82
   8  -1 -20    3.55    1.75
   8   1 -20   -0.44    2.45
   8   1 -20    2.97    1.46
   8   1 -20    5.06    1.84
  -8  -1  19   -1.10    1.74
  -8  -1  19    1.91    2.30
  -8   1  19    1.15    2.07
  -8   1  19   -5.11    1.94
   8  -1 -19    8.67    3.19
   8  -1 -19   -2.40    2.42
   8  -1 -19   -1.88    1.57
   8  -1 -19   -0.78    1.62
   8   1 -19   -0.69    1.80
   8   1 -19   -0.13    1.35
   8   1 -19    2.79    1.67
  -8  -1  18   66.35    3.76
  -8   1  18   62.99    3.66
  -8   1  18   65.19    3.74
   8  -1 -18   63.00    4.65
   8  -1 -18   62.42    4.06
   8  -1 -18   67.63    3.41
   8  -1 -18   56.98    3.18
   8   1 -18   63.76    3.33
   8   1 -18   66.23    2.71
   8   1 -18   74.66    3.34
  -8  -1  17    1.67    1.53
  -8  -1  17    0.34    1.66
  -8   1  17   -2.74    1.48
  -8   1  17   -0.77    1.54
   8  -1 -17   -1.94    2.20
   8  -1 -17   -0.25    1.91
   8  -1 -17    4.10    1.34
   8  -1 -17    0.41    1.28
   8   1 -17    1.17    1.67
   8   1 -17    1.01    1.58
   8   1 -17    0.21    1.16
   8   1 -17   -1.79    1.18
  -8  -1  16   34.98    2.81
  -8  -1  16   30.05    2.86
  -8   1  16   29.19    2.80
  -8   1  16   29.90    2.68
   8  -1 -16   33.18    3.52
   8  -1 -16   38.62    3.17
   8  -1 -16   32.50    2.51
   8  -1 -16   29.66    2.35
   8   1 -16    0.40    1.35
   8   1 -16   32.43    2.15
   8   1 -16   34.39    2.23
  -8  -1  15    8.37    1.66
  -8  -1  15    6.99    1.67
  -8   1  15   13.39    1.73
  -8   1  15    8.27    1.50
   8  -1 -15    9.04    2.08
   8  -1 -15    7.40    1.87
   8  -1 -15    6.14    1.35
   8  -1 -15    6.26    1.41
   8   1 -15    5.35    1.21
   8   1 -15    7.65    1.45
  -8  -1  14    1.82    1.27
  -8  -1  14    4.42    1.35
  -8   1  14    2.90    1.10
  -8   1  14    2.30    1.21
   8  -1 -14    6.17    1.79
   8  -1 -14    2.14    1.50
   8  -1 -14    1.41    1.15
   8  -1 -14    4.61    1.11
   8   1 -14    1.67    0.99
   8   1 -14    3.71    1.11
  -8  -1  13   -0.41    1.14
  -8  -1  13    1.08    1.12
  -8   1  13    1.48    1.09
  -8   1  13    0.47    0.99
   8  -1 -13   -1.07    1.39
   8  -1 -13    1.48    1.33
   8  -1 -13    1.69    1.08
   8  -1 -13    0.22    0.93
   8   1 -13    1.91    0.95
   8   1 -13    3.10    1.04
  -8  -1  12   15.85    1.89
  -8  -1  12   18.83    1.78
  -8   1  12   17.49    1.67
  -8   1  12   15.46    1.69
   8  -1 -12   15.01    1.81
   8  -1 -12   16.57    1.76
   8  -1 -12   16.13    1.82
   8  -1 -12   13.91    1.42
   8   1 -12   17.16    1.94
   8   1 -12   12.44    1.35
   8   1 -12   14.26    1.59
  -8  -1  11    6.37    1.33
  -8  -1  11    6.80    1.20
  -8  -1  11    7.47    1.14
  -8   1  11    5.74    1.22
  -8   1  11    5.11    0.98
   8  -1 -11    4.01    1.31
   8  -1 -11    6.86    1.44
   8  -1 -11    5.23    1.15
   8  -1 -11    6.18    0.94
   8   1 -11    3.65    1.14
   8   1 -11    6.09    1.06
   8   1 -11    5.39    0.94
  -8  -1  10    2.64    0.92
  -8  -1  10    2.50    0.94
  -8  -1  10    2.74    0.88
  -8   1  10    3.31    1.15
  -8   1  10    2.37    0.81
   8  -1 -10    1.56    1.16
   8  -1 -10    1.23    0.87
   8  -1 -10    3.79    0.78
   8   1 -10    3.82    1.08
   8   1 -10    4.08    1.01
   8   1 -10    2.34    0.81
  -8  -1   9   29.47    1.95
  -8  -1   9   26.47    1.74
  -8  -1   9   32.81    1.49
  -8   1   9   31.91    2.02
  -8   1   9   31.25    1.45
   8  -1  -9   33.92    2.00
   8  -1  -9   32.57    1.88
   8  -1  -9   32.27    1.36
   8   1  -9   34.31    2.03
   8   1  -9   31.15    1.76
   8   1  -9   35.43    1.45
  -8  -1   8   14.75    1.49
  -8  -1   8   13.82    1.56
  -8  -1   8   12.60    1.20
  -8   1   8   12.27    1.29
  -8   1   8   13.01    1.08
   8  -1  -8   12.26    1.41
   8  -1  -8   12.53    1.48
   8  -1  -8   13.96    1.00
   8   1  -8   13.67    1.56
   8   1  -8   12.14    1.40
   8   1  -8   13.64    1.07
  -8  -1   7  147.78    3.16
  -8  -1   7  145.04    2.99
  -8  -1   7  150.69    2.16
  -8   1   7  149.83    3.14
  -8   1   7  150.52    1.97
   8  -1  -7  156.18    3.19
   8  -1  -7  153.93    3.27
   8  -1  -7  146.80    1.90
   8   1  -7  143.94    3.08
   8   1  -7  151.12    3.07
  -8  -1   6  211.64    3.66
  -8  -1   6  195.59    3.40
  -8  -1   6  205.26    2.26
  -8   1   6  202.71    3.56
   8  -1  -6  157.61    3.15
   8  -1  -6  212.58    3.66
   8  -1  -6  195.15    1.93
   8   1  -6  210.88    3.60
   8   1  -6  201.65    3.47
  -8  -1   5   12.05    1.27
  -8  -1   5   10.16    1.08
  -8  -1   5    9.36    0.87
  -8  -1   5    9.90    0.76
  -8   1   5    9.14    1.09
   8  -1  -5    9.49    1.09
   8  -1  -5    9.72    1.16
   8  -1  -5   11.70    0.75
   8   1  -5   10.74    1.20
   8   1  -5   10.37    1.15
  -8  -1   4    1.12    0.74
  -8  -1   4    1.80    0.69
  -8  -1   4    1.96    0.49
  -8  -1   4    1.18    0.42
  -8   1   4    1.23    0.80
   8  -1  -4    0.96    0.71
   8  -1  -4    0.39    0.69
   8  -1  -4    1.88    0.45
   8  -1  -4   -0.76    0.36
   8   1  -4    1.20    0.76
   8   1  -4    2.37    0.90
  -8  -1   3  138.38    2.90
  -8  -1   3  102.44    2.55
  -8  -1   3  139.53    1.69
  -8  -1   3  134.26    1.63
  -8   1   3  135.97    2.92
   8  -1  -3  140.72    2.89
   8  -1  -3  137.54    2.93
   8  -1  -3  133.87    1.36
   8  -1  -3  134.60    1.37
   8   1  -3  134.89    2.83
   8   1  -3  135.84    2.92
  -8  -1   2    3.36    0.93
  -8  -1   2    4.67    1.00
  -8  -1   2    3.05    0.51
  -8   1   2    4.51    0.94
   8  -1  -2    4.26    0.84
   8  -1  -2    2.40    0.79
   8  -1  -2    4.46    0.52
   8  -1  -2    4.46    0.52
   8   1  -2    4.72    0.90
   8   1  -2    4.49    0.85
  -8  -1   1   12.32    1.35
  -8  -1   1   15.18    1.55
  -8  -1   1   12.36    0.89
  -8   1   1   16.47    1.47
  -8   1   1   14.23    1.32
   8  -1  -1   12.66    1.31
   8  -1  -1   16.14    1.50
   8  -1  -1   14.83    0.93
   8   1  -1   14.57    1.51
   8   1  -1   16.45    1.52
  -8  -1   0   20.73    1.53
  -8  -1   0   21.45    1.58
  -8  -1   0   22.59    1.05
  -8   1   0   22.20    1.62
  -8   1   0   20.56    1.52
   8  -1   0   19.79    1.52
   8  -1   0   18.44    1.52
   8  -1   0   20.51    1.10
   8   1   0   23.24    1.67
   8   1   0   20.91    1.56
   8   1   0   20.18    1.21
  -8  -1  -1    0.20    0.70
  -8  -1  -1    0.18    0.74
  -8  -1  -1   -0.78    0.49
  -8   1  -1    1.21    0.79
  -8   1  -1    0.55    0.79
  -8   1  -1   -0.72    0.52
   8  -1   1   -0.38    0.81
   8  -1   1    1.20    0.89
   8  -1   1   -0.78    0.55
   8   1   1    0.97    0.88
   8   1   1    1.88    0.89
   8   1   1    0.64    0.70
  -8  -1  -2    0.05    0.73
  -8  -1  -2    0.67    0.78
  -8  -1  -2    1.11    0.61
  -8   1  -2    1.34    0.81
  -8   1  -2    2.27    0.67
   8  -1   2    3.33    1.03
   8  -1   2    1.11    0.85
   8  -1   2    0.24    0.66
   8   1   2   -0.36    0.84
   8   1   2    0.70    0.72
   8   1   2    1.38    0.82
  -8  -1  -3  292.85    4.17
  -8  -1  -3  289.91    4.35
  -8  -1  -3  286.35    3.44
  -8   1  -3  290.12    4.05
  -8   1  -3  292.72    3.43
   8  -1   3  290.56    4.46
   8  -1   3  289.82    4.05
   8  -1   3  287.24    3.42
   8   1   3  256.84    3.97
   8   1   3  297.59    4.46
   8   1   3  292.15    3.61
  -8  -1  -4  283.86    4.40
  -8  -1  -4  279.28    3.67
  -8   1  -4  281.83    4.01
  -8   1  -4  286.40    3.65
   8  -1   4  290.39    4.59
   8  -1   4  298.43    4.10
   8  -1   4  283.01    3.65
   8   1   4  300.73    4.39
   8   1   4  298.49    4.55
   8   1   4  296.27    3.87
  -8  -1  -5  135.52    3.37
  -8  -1  -5  129.07    2.76
  -8   1  -5  130.54    3.02
  -8   1  -5  131.84    2.80
   8  -1   5  136.51    3.38
   8  -1   5  139.31    3.03
   8  -1   5  130.81    2.92
   8   1   5  140.01    3.37
   8   1   5  141.42    3.42
   8   1   5  139.46    3.04
  -8  -1  -6    9.52    1.56
  -8  -1  -6   10.11    1.21
  -8   1  -6    7.93    1.34
  -8   1  -6   14.06    1.73
   8  -1   6   11.30    1.27
   8  -1   6   11.21    1.36
   8  -1   6    8.77    1.45
   8   1   6   12.73    1.64
   8   1   6   12.18    1.58
   8   1   6   15.02    1.58
  -8  -1  -7    6.50    1.53
  -8  -1  -7    2.52    1.09
  -8   1  -7    6.18    1.38
  -8   1  -7    5.38    1.26
   8  -1   7    6.01    1.15
   8  -1   7    3.68    1.29
   8  -1   7    6.81    1.28
   8  -1   7    7.86    1.45
   8   1   7    8.66    1.56
   8   1   7    6.26    1.71
   8   1   7    6.19    1.44
  -8  -1  -8  103.33    3.47
  -8  -1  -8  103.95    3.06
  -8   1  -8  107.08    3.08
  -8   1  -8  102.95    3.09
   8  -1   8  103.33    3.57
   8  -1   8  109.48    2.94
   8  -1   8  103.83    3.45
   8   1   8  104.09    3.57
   8   1   8  100.11    3.43
   8   1   8  105.02    3.43
   8   1   8  107.22    3.44
  -8  -1  -9   -0.34    1.59
  -8  -1  -9   -1.03    1.20
  -8   1  -9   -1.39    1.37
  -8   1  -9    0.49    1.20
   8  -1   9    2.94    2.20
   8  -1   9   -0.80    1.30
   8  -1   9    0.05    1.27
   8  -1   9   -0.37    1.64
   8   1   9    1.50    1.78
   8   1   9   -1.45    1.42
   8   1   9    2.76    1.57
   8   1   9   -0.77    1.52
  -8  -1 -10   26.13    3.09
  -8  -1 -10   27.87    2.30
  -8   1 -10   22.31    2.56
  -8   1 -10   20.76    2.34
   8  -1  10   23.19    2.77
   8  -1  10   21.04    2.35
   8  -1  10   26.25    3.24
   8   1  10   21.69    2.30
   8   1  10   19.76    2.15
   8   1  10   25.68    2.69
   8   1  10   23.99    2.39
  -8  -1 -11    2.41    1.97
  -8  -1 -11    0.32    1.42
  -8   1 -11   -0.20    1.48
  -8   1 -11   -0.28    1.42
   8  -1  11    2.18    1.92
   8  -1  11    4.83    1.61
   8  -1  11    2.68    1.59
   8  -1  11   -0.25    2.02
   8   1  11    1.43    1.97
   8   1  11    2.16    1.85
   8   1  11    0.04    1.69
   8   1  11    5.07    2.03
  -8  -1 -12   14.17    2.44
  -8  -1 -12   17.50    2.47
  -8   1 -12   13.92    1.84
  -8   1 -12   16.14    1.93
   8  -1  12   10.84    1.70
   8  -1  12   15.90    1.76
   8  -1  12   17.31    2.74
   8   1  12   15.49    2.68
   8   1  12   11.65    2.02
   8   1  12   16.44    2.21
   8   1  12    7.78    2.39
  -8  -1 -13   38.53    4.12
  -8  -1 -13   40.26    3.46
  -8   1 -13   43.34    3.34
   8  -1  13   37.03    3.71
   8  -1  13   38.48    2.68
   8  -1  13   37.94    4.67
   8   1  13   35.27    3.93
   8   1  13   36.41    3.52
   8   1  13   46.78    4.50
  -8  -1 -14   -2.22    2.62
  -8  -1 -14    3.72    1.99
  -8   1 -14   -1.76    1.85
   8  -1  14    1.16    2.40
   8  -1  14   -1.33    1.44
   8   1  14   -3.40    3.07
   8   1  14    0.03    2.30
   8   1  14    0.44    2.26
  -8  -1 -15    7.35    3.17
  -8  -1 -15    9.28    2.49
  -8   1 -15    7.23    2.17
   8  -1  15    9.76    2.56
   8  -1  15    7.37    1.63
   8   1  15    8.57    2.76
   8   1  15   13.99    2.52
  -8  -2  20   -0.88    1.99
  -8   2  20    2.94    2.40
   8  -2 -20   13.13    5.57
   8  -2 -20    2.25    1.90
   8  -2 -20   -0.92    1.79
   8   2 -20   -2.68    1.98
  -8  -2  19   -1.51    1.83
  -8   2  19   -2.34    1.93
   8  -2 -19    2.28    3.39
   8  -2 -19   18.99    5.27
   8  -2 -19   -2.43    1.79
   8  -2 -19   -0.33    1.65
   8   2 -19    1.87    1.35
   8   2 -19    3.20    2.03
  -8  -2  18   -0.13    1.66
  -8  -2  18   -0.21    2.13
  -8   2  18    1.51    1.91
  -8   2  18   -2.35    2.23
   8  -2 -18    1.53    2.91
   8  -2 -18    1.19    2.74
   8  -2 -18    3.35    1.56
   8  -2 -18   -2.65    1.57
   8   2 -18   -0.74    1.76
   8   2 -18    0.66    1.24
   8   2 -18   -3.38    1.38
  -8  -2  17    8.37    1.89
  -8   2  17    7.13    1.91
  -8   2  17    8.15    2.67
   8  -2 -17   13.25    2.82
   8  -2 -17   10.01    1.82
   8  -2 -17    8.77    1.88
   8   2 -17   10.83    1.45
   8   2 -17   11.36    2.04
  -8  -2  16   -0.22    1.46
  -8  -2  16   -1.17    1.66
  -8   2  16   -1.60    1.57
  -8   2  16   -2.81    1.65
   8  -2 -16    1.75    2.29
   8  -2 -16    4.65    1.52
   8  -2 -16    4.25    1.32
   8   2 -16    1.11    1.12
   8   2 -16    0.36    1.56
  -8  -2  15   27.34    2.67
  -8  -2  15   30.80    2.85
  -8   2  15   25.65    2.81
  -8   2  15   26.37    2.95
   8  -2 -15   28.11    2.69
   8  -2 -15   24.77    2.72
   8  -2 -15   27.68    2.55
   8  -2 -15   21.92    2.38
   8   2 -15   27.11    2.12
   8   2 -15   28.69    2.42
  -8  -2  14   18.81    2.15
  -8  -2  14   20.47    2.08
  -8   2  14   20.00    2.35
  -8   2  14   21.76    2.51
   8  -2 -14   16.40    2.22
   8  -2 -14   17.84    2.40
   8  -2 -14   19.17    2.15
   8  -2 -14   16.82    1.60
   8   2 -14   17.36    1.95
   8   2 -14   18.90    2.16
  -8  -2  13    1.21    1.27
  -8  -2  13    0.91    1.15
  -8  -2  13   -0.68    1.25
  -8   2  13    1.81    1.35
  -8   2  13    0.87    1.19
   8  -2 -13    1.55    1.83
   8  -2 -13    0.44    1.61
   8  -2 -13    0.76    1.05
   8   2 -13    2.68    1.10
   8   2 -13    0.24    1.06
  -8  -2  12    2.90    1.29
  -8  -2  12    1.43    1.14
  -8  -2  12    0.41    1.17
  -8   2  12    3.94    1.39
  -8   2  12    1.69    1.10
   8  -2 -12    2.93    1.65
   8  -2 -12    3.10    1.50
   8  -2 -12    3.49    0.99
   8  -2 -12    1.23    0.97
   8   2 -12    2.06    1.36
   8   2 -12    1.69    1.08
   8   2 -12    2.13    1.08
  -8  -2  11    1.89    1.15
  -8  -2  11    1.92    1.21
  -8  -2  11    0.98    1.12
  -8   2  11    2.73    1.11
  -8   2  11   -0.12    1.00
   8  -2 -11    0.75    1.48
   8  -2 -11    1.81    1.32
   8  -2 -11    1.15    0.85
   8  -2 -11    0.89    0.96
   8   2 -11    2.85    1.31
   8   2 -11    1.47    1.03
   8   2 -11    3.35    1.08
  -8  -2  10    1.36    1.21
  -8  -2  10    0.67    1.07
  -8  -2  10   -0.40    1.04
  -8   2  10    1.55    1.10
  -8   2  10    1.37    0.93
   8  -2 -10    3.65    1.41
   8  -2 -10   -0.77    1.09
   8  -2 -10    0.68    0.89
   8  -2 -10    1.18    0.90
   8   2 -10    0.19    1.09
   8   2 -10    0.30    0.93
  -8  -2   9    2.46    1.05
  -8  -2   9    1.38    1.11
  -8  -2   9    1.25    0.99
  -8   2   9    1.87    1.12
  -8   2   9    0.35    0.83
   8  -2  -9   -0.44    1.31
   8  -2  -9    1.49    1.09
   8  -2  -9    1.56    0.95
   8  -2  -9    1.76    0.90
   8   2  -9   -0.24    1.04
   8   2  -9    0.77    0.98
  -8  -2   8   40.38    2.23
  -8  -2   8   42.80    2.21
  -8  -2   8   42.90    1.92
  -8   2   8   40.45    2.10
  -8   2   8   39.83    1.77
   8  -2  -8   41.53    2.48
   8  -2  -8   41.98    2.20
   8  -2  -8   40.27    2.14
   8  -2  -8   44.36    1.85
   8   2  -8   39.05    2.45
   8   2  -8   39.51    2.05
  -8  -2   7   10.67    1.30
  -8  -2   7   13.90    1.44
  -8  -2   7    9.23    1.12
  -8   2   7    8.95    1.20
   8  -2  -7    7.44    1.32
   8  -2  -7   12.07    1.37
   8  -2  -7    8.78    1.18
   8  -2  -7    9.17    1.01
   8   2  -7    9.26    1.41
   8   2  -7    7.91    1.24
  -8  -2   6   76.13    2.57
  -8  -2   6   73.58    2.59
  -8  -2   6   71.77    2.07
  -8  -2   6   72.13    1.98
  -8   2   6   74.50    2.47
   8  -2  -6   71.55    2.52
   8  -2  -6   72.87    2.60
   8  -2  -6   70.88    2.40
   8  -2  -6   77.34    1.96
   8   2  -6   72.54    2.61
   8   2  -6   74.77    2.44
  -8  -2   5    8.94    1.23
  -8  -2   5    7.06    1.28
  -8  -2   5    9.16    1.09
  -8  -2   5    9.21    1.01
  -8   2   5    7.33    1.14
   8  -2  -5    6.53    1.20
   8  -2  -5    6.77    1.17
   8  -2  -5    5.97    1.04
   8  -2  -5    6.42    0.85
   8   2  -5    6.95    1.21
   8   2  -5    8.43    1.14
  -8  -2   4   26.77    1.86
  -8  -2   4   26.06    1.73
  -8  -2   4   24.88    1.45
  -8  -2   4   23.85    1.34
  -8   2   4   21.96    1.73
   8  -2  -4   21.05    1.85
   8  -2  -4   25.22    1.84
   8  -2  -4   25.70    1.53
   8  -2  -4   24.18    1.34
   8   2  -4   27.25    1.92
   8   2  -4   24.51    1.79
  -8  -2   3    1.98    0.88
  -8  -2   3    2.39    0.87
  -8  -2   3    1.69    0.79
  -8  -2   3    1.52    0.67
  -8   2   3    2.45    0.91
   8  -2  -3    1.87    0.96
   8  -2  -3    1.19    0.88
   8  -2  -3    3.03    0.86
   8  -2  -3    1.69    0.69
   8   2  -3    2.95    1.04
   8   2  -3    2.37    0.93
  -8  -2   2    1.26    0.84
  -8  -2   2    3.35    0.94
  -8  -2   2    1.70    0.74
  -8   2   2    3.21    1.02
   8  -2  -2    2.47    1.01
   8  -2  -2    1.95    0.86
   8  -2  -2    3.36    0.88
   8  -2  -2    1.62    0.72
   8   2  -2    4.08    1.12
   8   2  -2    3.61    1.01
  -8  -2   1   31.96    1.79
  -8  -2   1   36.06    1.93
  -8  -2   1   34.29    1.55
  -8   2   1   34.39    2.00
   8  -2  -1   27.88    1.93
   8  -2  -1   34.06    2.04
   8  -2  -1   33.65    1.65
   8  -2  -1   31.85    1.50
   8   2  -1   34.24    2.00
   8   2  -1   31.16    1.96
  -8  -2   0  186.76    3.26
  -8  -2   0  181.24    3.69
  -8  -2   0  186.60    3.01
   8  -2   0  195.81    3.74
   8  -2   0  188.22    3.58
   8  -2   0  189.34    2.95
   8   2   0  190.51    3.41
   8   2   0  192.20    3.82
  -8  -2  -1    0.04    0.80
  -8  -2  -1    1.58    0.93
  -8  -2  -1    0.00    0.75
   8  -2   1   -1.40    0.84
   8  -2   1    0.81    0.89
   8  -2   1   -0.62    0.93
   8   2   1   -0.20    1.01
   8   2   1    1.46    1.01
   8   2   1    0.77    0.95
  -8  -2  -2   78.85    2.38
  -8  -2  -2   80.62    2.61
  -8  -2  -2   79.69    2.27
   8  -2   2   75.53    2.65
   8  -2   2   77.61    2.51
   8  -2   2   79.11    2.41
   8   2   2   83.66    2.66
   8   2   2   76.32    2.77
   8   2   2   82.46    2.53
  -8  -2  -3    1.18    0.89
  -8  -2  -3    1.18    1.02
  -8  -2  -3    0.21    0.84
  -8   2  -3    1.11    0.94
   8  -2   3   -0.18    0.99
   8  -2   3    3.23    1.05
   8  -2   3    1.98    1.09
   8   2   3   -0.97    1.06
   8   2   3    2.11    1.09
   8   2   3    1.76    1.15
  -8  -2  -4    3.41    1.14
  -8  -2  -4    1.21    0.94
  -8   2  -4    2.00    0.99
   8  -2   4    0.26    0.90
   8  -2   4    1.84    1.06
   8  -2   4    0.93    1.17
   8   2   4    3.17    1.27
   8   2   4    0.63    1.14
   8   2   4    3.27    1.27
  -8  -2  -5   35.07    2.48
  -8  -2  -5   31.14    2.04
  -8   2  -5   40.69    2.18
   8  -2   5   28.35    2.11
   8  -2   5   41.73    2.15
   8  -2   5   33.43    2.49
   8   2   5   29.19    2.34
   8   2   5   36.18    2.65
   8   2   5   35.87    2.49
  -8  -2  -6   10.61    1.77
  -8  -2  -6    8.88    1.38
  -8   2  -6   10.78    1.50
   8  -2   6    1.32    1.35
   8  -2   6    9.17    1.52
   8  -2   6   11.25    1.38
   8  -2   6   10.67    1.71
   8   2   6   12.47    1.60
   8   2   6   11.37    1.83
   8   2   6    9.62    1.65
  -8  -2  -7   12.80    1.99
  -8  -2  -7   20.16    2.16
  -8   2  -7   20.33    2.20
   8  -2   7   15.80    1.73
   8  -2   7   17.97    2.04
   8  -2   7   16.86    1.87
   8   2   7   17.89    1.79
   8   2   7   19.82    2.13
   8   2   7   19.00    2.11
  -8  -2  -8    1.36    1.80
  -8  -2  -8    0.92    1.21
  -8   2  -8    2.90    1.39
   8  -2   8   -2.44    1.27
   8  -2   8    3.55    1.28
   8  -2   8    0.53    1.55
   8   2   8   -0.48    1.55
   8   2   8    0.30    1.36
   8   2   8    0.61    1.47
   8   2   8    0.92    1.79
  -8  -2  -9    0.47    1.89
  -8  -2  -9   -1.38    1.26
  -8   2  -9    0.80    1.35
   8  -2   9    0.43    1.36
   8  -2   9    2.51    1.32
   8  -2   9    1.89    1.80
   8   2   9   -2.04    1.64
   8   2   9   -0.19    1.56
   8   2   9    2.07    1.69
   8   2   9    1.36    2.01
  -8  -2 -10   10.89    2.38
  -8  -2 -10   14.17    1.67
  -8   2 -10   19.19    2.05
   8  -2  10   20.99    2.56
   8  -2  10   13.50    1.48
   8  -2  10   13.22    2.42
   8   2  10   17.77    2.28
   8   2  10   13.48    2.03
   8   2  10   26.28    3.26
   8   2  10   15.22    2.51
  -8  -2 -11    2.01    3.16
  -8  -2 -11    1.59    1.68
  -8   2 -11    3.39    1.65
   8  -2  11    2.75    1.38
   8  -2  11    4.94    1.48
   8  -2  11    1.61    2.33
   8   2  11    1.84    2.18
   8   2  11    4.58    1.86
   8   2  11    0.54    1.96
   8   2  11    2.16    2.29
  -8  -2 -12    1.99    1.67
  -8   2 -12   -2.01    1.79
   8  -2  12   -2.42    1.78
   8  -2  12    4.25    1.96
   8  -2  12   -1.26    1.36
   8  -2  12   -0.30    2.79
   8   2  12    1.88    2.46
   8   2  12   -0.41    2.06
   8   2  12    1.57    2.06
   8   2  12    4.76    3.06
  -8  -2 -13    3.26    3.07
  -8  -2 -13    2.30    2.03
  -8   2 -13   -3.47    1.94
   8  -2  13    0.28    2.27
   8  -2  13   -1.62    2.02
   8  -2  13    0.12    1.25
   8   2  13    4.75    2.72
   8   2  13    2.05    2.21
   8   2  13    2.19    2.27
  -8  -2 -14    0.31    3.32
  -8  -2 -14    1.57    2.30
  -8   2 -14   -3.41    2.26
   8  -2  14    0.99    2.33
   8   2  14   -2.96    2.36
   8   2  14    7.07    2.76
  -8  -3  18    5.87    2.28
  -8   3  18    9.11    2.45
   8  -3 -18    7.80    3.42
   8  -3 -18    8.31    2.04
   8   3 -18    8.53    1.90
   8   3 -18    6.38    1.93
  -8  -3  17   -1.10    1.85
  -8   3  17   -0.62    1.93
   8  -3 -17    3.75    2.95
   8  -3 -17   -2.98    2.11
   8   3 -17   -0.83    1.40
   8   3 -17    0.49    1.75
  -8  -3  16    2.64    1.82
  -8  -3  16   -1.02    2.16
  -8   3  16    3.40    1.79
  -8   3  16   -2.84    2.12
   8  -3 -16    0.90    2.58
   8  -3 -16   -1.22    1.55
   8   3 -16    3.80    1.60
   8   3 -16    2.81    1.70
  -8  -3  15    0.86    1.77
  -8  -3  15    6.16    1.68
  -8   3  15    3.81    1.66
   8  -3 -15    3.14    2.37
   8  -3 -15    4.74    1.74
   8   3 -15    3.12    1.40
  -8  -3  14   24.09    2.96
  -8  -3  14   20.49    2.03
  -8  -3  14   19.68    2.58
  -8   3  14   19.53    2.06
  -8   3  14   16.25    2.32
   8  -3 -14   19.64    2.50
   8  -3 -14   19.97    2.98
   8  -3 -14   23.11    2.61
   8   3 -14   34.44    4.19
   8   3 -14   22.73    2.39
  -8  -3  13    0.17    1.56
  -8  -3  13    0.22    1.52
  -8  -3  13    3.44    1.88
  -8   3  13    0.04    1.38
  -8   3  13   -0.42    1.68
   8  -3 -13   -2.22    1.97
   8  -3 -13   -2.58    1.98
   8  -3 -13   -1.50    1.27
   8   3 -13    1.96    1.96
   8   3 -13   -0.38    1.35
  -8  -3  12  220.16    5.05
  -8  -3  12  215.60    4.33
  -8  -3  12  214.63    4.75
  -8   3  12  208.33    4.16
  -8   3  12  204.77    4.58
   8  -3 -12  213.01    4.56
   8  -3 -12  221.67    4.48
   8   3 -12  213.71    4.11
  -8  -3  11    9.87    1.86
  -8  -3  11    9.59    1.72
  -8  -3  11    6.23    1.71
  -8   3  11    7.50    1.47
  -8   3  11    7.13    1.63
   8  -3 -11    6.56    1.88
   8  -3 -11    4.15    1.34
   8   3 -11    5.55    2.02
   8   3 -11    8.73    1.44
  -8  -3  10   15.40    1.85
  -8  -3  10   14.31    1.83
  -8  -3  10   16.18    1.87
  -8   3  10   17.93    2.17
  -8   3  10    9.69    1.63
   8  -3 -10   15.06    1.89
[truncated: 203,656 more chars]
