# Supplementary material for: 1,3-Bis(2-oxoprop­yl)thymine
Source: IUCrdata. 2020 Feb 28;5(Pt 2):x200257. doi: 10.1107/S2414314620002576 (PMC9462178; doi:10.1107/S2414314620002576)
Supplement: Supplementary file 2 [file x-05-x200257-Isup2.hkl]

data_I                                                                          
_shelx_title ' mo_AN619_0m in P2(1)/c'                                          
_shelx_refln_list_code          4                                               
_shelx_F_calc_maximum      118.94                                               
_exptl_crystal_F_000       504.00                                               
_reflns_d_resolution_high  0.7907                                               
                                                                                
loop_                                                                           
 _space_group_symop_operation_xyz                                               
 'x, y, z'                                                                      
 '-x, y+1/2, -z+1/2'                                                            
 '-x, -y, -z'                                                                   
 'x, -y-1/2, z-1/2'                                                             
                                                                                
_cell_length_a    13.9490                                                       
_cell_length_b     4.9891                                                       
_cell_length_c    17.3647                                                       
_cell_angle_alpha  90.000                                                       
_cell_angle_beta  105.693                                                       
_cell_angle_gamma  90.000                                                       
                                                                                
_shelx_F_squared_multiplier     1.000                                           
                                                                                
loop_                                                                           
 _refln_index_h                                                                 
 _refln_index_k                                                                 
 _refln_index_l                                                                 
 _refln_F_squared_calc                                                          
 _refln_F_squared_meas                                                          
 _refln_F_squared_sigma                                                         
 _refln_observed_status                                                         
   2   0   0       1153.36       1010.47       171.41 o                         
   3   0   0       6797.47       6369.39        56.18 o                         
   4   0   0       3788.06       3712.41        28.28 o                         
   5   0   0        521.37        478.45         2.83 o                         
   6   0   0       7552.17       7943.69        69.09 o                         
   7   0   0       6288.13       7075.59        52.42 o                         
   8   0   0         55.47         52.81         2.58 o                         
   9   0   0        268.16        209.79         7.87 o                         
  10   0   0        255.82        211.39         4.81 o                         
  11   0   0         40.43         44.52         4.26 o                         
  12   0   0        331.84        375.67        12.10 o                         
  13   0   0        620.06        548.77        17.57 o                         
  14   0   0        114.37        120.21        12.15 o                         
  15   0   0        131.96        112.59        10.23 o                         
  16   0   0         13.80         25.55         7.52 o                         
   1   1   0        182.86        169.43         2.17 o                         
   2   1   0       1322.46       1148.52        10.61 o                         
   3   1   0        168.02        159.34         2.05 o                         
   4   1   0        273.25        245.26         1.94 o                         
   5   1   0         90.19         95.07         1.58 o                         
   6   1   0          6.33          3.56         0.84 o                         
   7   1   0        286.22        285.37         2.44 o                         
   8   1   0         92.25         94.75         1.89 o                         
   9   1   0          6.25          5.22         1.61 o                         
  10   1   0         53.92         58.04         1.98 o                         
  11   1   0         15.31         16.26         2.09 o                         
  12   1   0         23.07         22.17         2.10 o                         
  13   1   0        112.79        121.24         4.11 o                         
  14   1   0          0.02         -0.39         3.14 o                         
  15   1   0         20.91         33.02        10.38 o                         
  16   1   0         17.94          9.08         5.79 o                         
   0   2   0        243.54        226.32        21.79 o                         
   1   2   0       1197.54       1125.67        10.84 o                         
   2   2   0        457.10        437.37         3.64 o                         
   3   2   0         17.64         17.38         1.09 o                         
   4   2   0         92.44         89.21         1.94 o                         
   5   2   0        290.65        293.13         2.98 o                         
   6   2   0        111.75        111.53         2.71 o                         
   7   2   0        263.84        253.31         3.20 o                         
   8   2   0        824.29        848.92         5.39 o                         
   9   2   0         46.54         47.48         2.80 o                         
  10   2   0          0.32          2.55         1.88 o                         
  11   2   0        111.59        115.98         4.23 o                         
  12   2   0          8.81          8.83         2.67 o                         
  13   2   0          9.40          8.91         2.25 o                         
  14   2   0         68.40         74.92         4.96 o                         
  15   2   0         54.68         55.47         4.32 o                         
  16   2   0          3.49         -6.33         6.33 o                         
   1   3   0        360.38        362.76         4.35 o                         
   2   3   0        242.51        259.90         2.48 o                         
   3   3   0       1845.00       1991.62        22.73 o                         
   4   3   0        202.90        214.11         3.34 o                         
   5   3   0        504.16        505.37         4.71 o                         
   6   3   0          8.72          7.47         1.93 o                         
   7   3   0        189.97        190.15         3.43 o                         
   8   3   0        137.43        134.77         3.35 o                         
   9   3   0         86.67         82.13         3.03 o                         
  10   3   0       2140.18       2281.54        10.18 o                         
  11   3   0        175.06        188.50         5.65 o                         
  12   3   0        136.34        140.62         4.54 o                         
  13   3   0         24.47         35.32         3.42 o                         
  14   3   0         91.07         98.02         5.01 o                         
   0   4   0         22.18         23.31         2.93 o                         
   1   4   0         12.59         10.22         1.46 o                         
   2   4   0          1.36          3.38         1.36 o                         
   3   4   0          1.09         -0.80         1.29 o                         
   4   4   0        136.25        140.68         3.42 o                         
   5   4   0         13.39         17.91         1.79 o                         
   6   4   0          6.85          5.37         2.06 o                         
   7   4   0         26.07         34.26         2.29 o                         
   8   4   0         31.42         29.55         2.63 o                         
   9   4   0          1.29          6.78         2.66 o                         
  10   4   0         20.06         21.08         2.88 o                         
  11   4   0         17.05         12.11         3.53 o                         
  12   4   0         77.74         73.58         4.35 o                         
  13   4   0         19.03         18.59         8.41 o                         
   1   5   0          0.45         -1.78         2.10 o                         
   2   5   0        202.83        216.19         3.52 o                         
   3   5   0         18.02         19.79         2.09 o                         
   4   5   0          4.50          2.08         2.96 o                         
   5   5   0         10.21          7.54         2.91 o                         
   6   5   0         10.34          9.39         2.44 o                         
   7   5   0          0.16         -1.26         2.71 o                         
   8   5   0          2.06          2.18         3.01 o                         
   9   5   0         11.55         17.44         3.67 o                         
  10   5   0          3.09          4.94         4.21 o                         
   0   6   0        152.17        157.17         8.04 o                         
   1   6   0          4.57          6.93         4.47 o                         
   2   6   0         35.38         30.01         6.17 o                         
   3   6   0         83.09         95.10         8.48 o                         
   4   6   0          2.05          2.10         5.00 o                         
   5   6   0         17.60          5.93         5.30 o                         
 -16   1   1         26.40         28.15         4.78 o                         
 -15   1   1         21.26         14.63         4.06 o                         
 -14   1   1         22.22         17.42         3.80 o                         
 -13   1   1         32.61         41.34         3.54 o                         
 -12   1   1        123.81        109.98         6.19 o                         
 -11   1   1        152.48        141.24         2.37 o                         
 -10   1   1         38.21         35.20         1.55 o                         
  -9   1   1        102.00         95.87         2.46 o                         
  -8   1   1         66.29         64.57         2.00 o                         
  -7   1   1        894.18        921.20         7.01 o                         
  -6   1   1        494.07        507.09         3.49 o                         
  -5   1   1         63.91         71.37         1.55 o                         
  -4   1   1         44.33         43.22         1.26 o                         
  -3   1   1        397.63        385.27         3.07 o                         
  -2   1   1        145.79        145.01         6.44 o                         
  -1   1   1      10294.14       9901.73       110.91 o                         
   0   1   1        972.51        847.90         7.32 o                         
   1   1   1        493.20        495.81         5.11 o                         
   2   1   1       4338.66       4325.20        22.92 o                         
   3   1   1       1714.92       1747.19        11.85 o                         
   4   1   1         48.24         38.07         1.66 o                         
   5   1   1       1210.40       1224.84         4.65 o                         
   6   1   1          0.06          0.45         0.86 o                         
   7   1   1        536.95        566.31         3.47 o                         
   8   1   1          0.01          0.88         0.99 o                         
   9   1   1          7.27          7.36         1.08 o                         
  10   1   1         43.77         44.37         1.71 o                         
  11   1   1         14.99          7.70         1.49 o                         
  12   1   1        260.15        229.29         3.72 o                         
  13   1   1         20.60         14.36         3.74 o                         
  14   1   1        114.25        109.24         5.09 o                         
  15   1   1         36.70         32.91         4.82 o                         
  16   1   1          2.32          5.15         8.79 o                         
 -16   2   1          0.41         -5.78         5.78 o                         
 -15   2   1         10.78         11.26         5.72 o                         
 -14   2   1         25.68         24.03         2.35 o                         
 -13   2   1          4.37          4.81         2.68 o                         
 -12   2   1        136.60        139.15         3.91 o                         
 -11   2   1        645.41        655.10         4.97 o                         
 -10   2   1         25.10         26.14         1.79 o                         
  -9   2   1        147.93        146.72         2.77 o                         
  -8   2   1        158.95        148.76         2.65 o                         
  -7   2   1         12.14          8.88         1.18 o                         
  -6   2   1         83.90         70.65         1.82 o                         
  -5   2   1          0.88          2.04         0.94 o                         
  -4   2   1        224.46        233.41         2.55 o                         
  -3   2   1          6.34          6.76         0.95 o                         
  -2   2   1         47.32         39.62         1.36 o                         
  -1   2   1        337.97        285.47         3.80 o                         
   0   2   1         25.10         21.86         1.33 o                         
   1   2   1        843.93        808.24         8.09 o                         
   2   2   1       2298.29       2296.57        16.33 o                         
   3   2   1       1714.27       1701.40         9.49 o                         
   4   2   1         72.31         76.89         1.79 o                         
   5   2   1         15.00         14.41         1.24 o                         
   6   2   1          0.00          2.34         1.04 o                         
   7   2   1         16.08         13.50         1.39 o                         
   8   2   1          0.24          1.06         1.33 o                         
   9   2   1       1951.94       2027.94        10.63 o                         
  10   2   1        175.80        170.74         3.72 o                         
  11   2   1        117.02        110.41         6.93 o                         
  12   2   1         88.41         94.43         5.53 o                         
  13   2   1        113.93        126.12         4.95 o                         
  14   2   1          0.07          2.64         2.74 o                         
  15   2   1         38.68         49.18         3.79 o                         
 -15   3   1         39.20         37.52         7.35 o                         
 -14   3   1         10.61         12.90         4.42 o                         
 -13   3   1         23.09         23.78         3.32 o                         
 -12   3   1          1.49          3.69         2.55 o                         
 -11   3   1          8.54         10.39         2.68 o                         
 -10   3   1        360.01        371.15         6.29 o                         
  -9   3   1       1164.68       1187.46         6.49 o                         
  -8   3   1          0.68          2.11         1.54 o                         
  -7   3   1         92.31         91.03         2.80 o                         
  -6   3   1          0.01         -0.92         1.42 o                         
  -5   3   1        241.80        234.14         4.12 o                         
  -4   3   1        265.34        270.78         3.17 o                         
  -3   3   1        428.35        456.24         3.36 o                         
  -2   3   1        656.17        626.89         6.62 o                         
  -1   3   1         92.64         98.00         1.97 o                         
   0   3   1         39.09         36.37         1.52 o                         
   1   3   1          0.23          0.48         1.50 o                         
   2   3   1          1.57          3.29         1.22 o                         
   3   3   1         24.86         32.29         1.55 o                         
   4   3   1        130.28        128.97         2.37 o                         
   5   3   1        164.12        159.60         2.72 o                         
   6   3   1          5.34          4.11         1.79 o                         
   7   3   1        115.34        106.01         2.97 o                         
   8   3   1          7.33          3.68         2.01 o                         
   9   3   1         58.13         60.79         2.77 o                         
  10   3   1         23.77         24.41         2.58 o                         
  11   3   1        333.44        329.53         5.23 o                         
  12   3   1         26.87         21.08         3.18 o                         
  13   3   1         50.45         45.83         3.54 o                         
  14   3   1          7.82         16.29         3.95 o                         
 -13   4   1          0.10         -0.35         4.13 o                         
 -12   4   1         15.10         16.62         4.46 o                         
 -11   4   1          0.32         -3.16         3.16 o                         
 -10   4   1         20.40         19.26         2.84 o                         
  -9   4   1         91.09         96.25         3.49 o                         
  -8   4   1         76.27         78.70         3.12 o                         
  -7   4   1          2.69          3.82         1.97 o                         
  -6   4   1          0.09          2.62         1.81 o                         
  -5   4   1        102.91        102.06         3.08 o                         
  -4   4   1          3.36          3.44         1.76 o                         
  -3   4   1         45.60         37.16         1.73 o                         
  -2   4   1         29.36         31.16         2.18 o                         
  -1   4   1        128.09        133.33         3.16 o                         
   0   4   1         32.93         32.64         1.54 o                         
   1   4   1         41.31         41.18         1.72 o                         
   2   4   1          7.76          7.18         1.38 o                         
   3   4   1         28.74         29.81         1.82 o                         
   4   4   1        483.67        489.39         5.28 o                         
   5   4   1         64.28         74.43         2.67 o                         
   6   4   1          5.32          2.98         1.84 o                         
   7   4   1          5.10          2.32         1.94 o                         
   8   4   1        184.94        183.55         8.90 o                         
   9   4   1         35.72         36.08         3.00 o                         
  10   4   1         14.89         11.97         2.80 o                         
  11   4   1         42.63         46.32         3.75 o                         
  12   4   1         61.15         69.55         4.25 o                         
 -10   5   1         16.87         17.84         5.24 o                         
  -9   5   1        133.12        147.15         7.41 o                         
  -8   5   1         13.28         12.81         3.20 o                         
  -7   5   1         31.98         25.88         3.00 o                         
  -6   5   1          2.18          0.49         2.52 o                         
  -5   5   1         68.68         61.94         2.98 o                         
  -4   5   1         21.88         24.65         2.46 o                         
  -3   5   1         93.70         96.26         3.40 o                         
  -2   5   1        386.31        406.67         5.19 o                         
  -1   5   1        355.85        372.87         4.69 o                         
   0   5   1         15.38         13.13         2.12 o                         
   1   5   1        139.86        131.60         2.78 o                         
   2   5   1         26.61         23.34         2.71 o                         
   3   5   1          3.12          1.46         2.84 o                         
   4   5   1          8.12          2.49         3.06 o                         
   5   5   1          2.46          4.07         3.14 o                         
   6   5   1          6.31          2.89         2.14 o                         
   7   5   1          2.04          1.74         2.56 o                         
   8   5   1          1.71          0.94         2.96 o                         
   9   5   1          0.45          0.28         3.65 o                         
  10   5   1          0.13         -6.58         6.97 o                         
  -5   6   1          3.88         -2.28         4.90 o                         
  -4   6   1          0.08          4.19         7.05 o                         
  -3   6   1         16.99         12.59         4.32 o                         
  -2   6   1         12.17          8.38         4.30 o                         
  -1   6   1          0.17          1.22         3.70 o                         
   0   6   1        124.14        120.84         5.50 o                         
   1   6   1        346.93        372.61         8.10 o                         
   2   6   1         22.43         18.19         4.30 o                         
   3   6   1         31.45         20.82         5.34 o                         
   4   6   1          1.49          5.36         5.20 o                         
 -17   0   2          0.88          6.92         6.89 o                         
 -16   0   2        117.17         85.56        13.94 o                         
 -15   0   2        102.56         86.97         7.29 o                         
 -14   0   2        113.13         91.62        27.79 o                         
 -13   0   2        781.78        678.52        37.49 o                         
 -12   0   2        187.49        158.30         6.25 o                         
 -11   0   2        182.64        185.53         5.85 o                         
 -10   0   2        165.67        163.85         5.01 o                         
  -9   0   2        130.42        135.70         3.95 o                         
  -8   0   2        854.67        886.70         7.48 o                         
  -7   0   2        335.53        390.81         4.96 o                         
  -6   0   2       1698.99       1795.70        11.18 o                         
  -5   0   2       2101.99       2342.59        25.71 o                         
  -4   0   2       1621.75       1577.48        19.34 o                         
  -3   0   2        538.76        313.02        71.20 o                         
  -2   0   2       8192.36       6628.65       557.97 o                         
   1   0   2        734.19        645.03        12.76 o                         
   2   0   2        363.08        318.23        17.49 o                         
   3   0   2       2402.35       2337.42        27.84 o                         
   4   0   2       2537.92       2443.17        31.28 o                         
   5   0   2         46.27         37.24         1.62 o                         
   6   0   2        752.27        804.53         5.94 o                         
   7   0   2        133.56        132.74         2.60 o                         
   8   0   2        397.21        407.89         4.47 o                         
   9   0   2        287.57        281.97         3.79 o                         
  10   0   2         76.63         84.76         3.01 o                         
  11   0   2         11.18          9.92         2.03 o                         
  12   0   2         71.23         58.64         2.93 o                         
  13   0   2          8.77          7.99         4.12 o                         
  14   0   2          1.33          6.39         4.08 o                         
  15   0   2          3.36         -8.32         8.32 o                         
  16   0   2          7.42         23.52        11.02 o                         
 -17   1   2         25.25         17.70         5.41 o                         
 -16   1   2         24.24         26.96         4.88 o                         
 -15   1   2          6.74          7.54         3.77 o                         
 -14   1   2          6.40          7.46         3.23 o                         
 -13   1   2         79.22         62.32         3.72 o                         
 -12   1   2         31.49         33.77         2.95 o                         
 -11   1   2         11.78         11.30         1.54 o                         
 -10   1   2          3.42          4.11         2.11 o                         
  -9   1   2        323.32        317.84         5.70 o                         
  -8   1   2         23.16         18.55         1.00 o                         
  -7   1   2          1.98          4.28         0.83 o                         
  -6   1   2          1.01          2.44         0.92 o                         
  -5   1   2       1598.86       1595.05         9.48 o                         
  -4   1   2       1552.08       1495.56        13.84 o                         
  -3   1   2         59.23         39.36         1.30 o                         
  -2   1   2       1497.62       1540.54         8.77 o                         
  -1   1   2       5298.08       5209.57        29.01 o                         
   0   1   2       4815.65       4637.92        35.62 o                         
   1   1   2        131.43        136.35         2.23 o                         
   2   1   2         16.72         14.84         1.39 o                         
   3   1   2        368.71        396.07         3.60 o                         
   4   1   2         80.03         71.54         1.58 o                         
   5   1   2        995.71        940.70         6.95 o                         
   6   1   2        320.85        282.65         2.41 o                         
   7   1   2        196.64        216.97         4.67 o                         
   8   1   2          4.32          4.76         1.06 o                         
   9   1   2         78.70         70.54         2.06 o                         
  10   1   2        115.39        113.20         3.01 o                         
  11   1   2          4.08          5.30         1.58 o                         
  12   1   2          0.13          3.21         1.98 o                         
  13   1   2        284.25        273.06        16.25 o                         
  14   1   2         13.33         13.40         3.48 o                         
  15   1   2          1.30          7.40         4.84 o                         
  16   1   2          9.67          5.87        15.25 o                         
 -16   2   2         36.46         43.88         9.61 o                         
 -15   2   2         24.59         22.79         3.17 o                         
 -14   2   2         43.07         49.56         3.79 o                         
 -13   2   2         11.91         17.22         1.81 o                         
 -12   2   2        111.65        110.67         4.58 o                         
 -11   2   2        541.36        538.35         6.61 o                         
 -10   2   2         53.44         55.15         2.72 o                         
  -9   2   2        170.89        149.75         2.69 o                         
  -8   2   2          7.85         11.85         1.29 o                         
  -7   2   2        389.01        389.50         3.22 o                         
  -6   2   2        107.37        112.06         2.07 o                         
  -5   2   2        717.55        781.48         5.28 o                         
  -4   2   2       1658.97       1689.29        12.15 o                         
  -3   2   2         57.00         62.41         1.70 o                         
  -2   2   2       2336.95       2352.99        17.22 o                         
  -1   2   2          3.55          2.67         0.65 o                         
   0   2   2         29.91         26.92         1.01 o                         
   1   2   2        106.80        117.49         2.17 o                         
   2   2   2        441.67        443.41         3.35 o                         
   3   2   2        320.02        304.12        10.68 o                         
   4   2   2        391.49        408.08         2.98 o                         
   5   2   2        446.54        419.70         3.08 o                         
   6   2   2        246.02        232.59         5.01 o                         
   7   2   2         40.63         32.39         1.71 o                         
   8   2   2        359.63        357.24         3.78 o                         
   9   2   2        418.49        420.81         4.33 o                         
  10   2   2        539.03        564.29         6.67 o                         
  11   2   2         74.83         72.10         3.66 o                         
  12   2   2         15.79         15.23         3.86 o                         
  13   2   2          6.66          3.80         3.68 o                         
  14   2   2          1.05          3.87         4.01 o                         
  15   2   2         11.97         15.34         5.97 o                         
 -15   3   2         32.73         35.96         4.88 o                         
 -14   3   2          0.44          3.07         3.41 o                         
 -13   3   2         63.00         56.79         3.28 o                         
 -12   3   2          1.65         -0.61         2.62 o                         
 -11   3   2        180.24        169.69         9.14 o                         
 -10   3   2        698.00        715.59        13.32 o                         
  -9   3   2        627.47        648.68         7.66 o                         
  -8   3   2          0.07         -0.72         1.62 o                         
  -7   3   2          0.23         -1.42         1.42 o                         
  -6   3   2         10.44         11.11         1.51 o                         
  -5   3   2         24.47         33.92         1.93 o                         
  -4   3   2         46.36         44.08         1.87 o                         
  -3   3   2        491.37        489.17         5.58 o                         
  -2   3   2        269.73        253.52         2.72 o                         
  -1   3   2          1.86          1.18         1.03 o                         
   0   3   2         74.88         86.20         4.37 o                         
   1   3   2         14.51          5.61         1.31 o                         
   2   3   2        885.54        874.18         8.93 o                         
   3   3   2        169.89        152.25         3.45 o                         
   4   3   2          3.65          4.63         1.33 o                         
   5   3   2        389.08        375.21         3.38 o                         
   6   3   2          0.98          1.66         1.74 o                         
   7   3   2         29.89         37.14         1.94 o                         
   8   3   2        348.09        344.35         4.38 o                         
   9   3   2        218.24        218.13         4.27 o                         
  10   3   2         52.66         49.12         2.95 o                         
  11   3   2         12.74         14.83         2.89 o                         
  12   3   2         53.42         60.36         3.83 o                         
  13   3   2         15.59         23.29         3.62 o                         
  14   3   2         89.63         90.23         4.79 o                         
 -13   4   2          0.35         -2.08         4.79 o                         
 -12   4   2          3.13          2.10         3.37 o                         
 -11   4   2          1.44         -0.47         2.87 o                         
 -10   4   2         28.98         23.45         2.98 o                         
  -9   4   2          0.30          3.15         2.46 o                         
  -8   4   2          2.60          1.21         2.25 o                         
  -7   4   2         56.63         61.85         3.03 o                         
  -6   4   2         47.40         46.04         2.22 o                         
  -5   4   2          0.00          1.91         1.93 o                         
  -4   4   2         71.18         67.54         2.40 o                         
  -3   4   2          8.43          6.23         1.43 o                         
  -2   4   2         41.91         39.63         1.60 o                         
  -1   4   2        132.98        127.86         3.24 o                         
   0   4   2         51.66         54.05         1.75 o                         
   1   4   2          1.79         -0.19         2.21 o                         
   2   4   2        202.58        194.07         4.13 o                         
   3   4   2        105.33        109.67         3.53 o                         
   4   4   2         39.08         37.63         1.83 o                         
   5   4   2         28.21         32.58         2.04 o                         
   6   4   2          8.60         10.30         2.43 o                         
   7   4   2         31.29         24.42         2.15 o                         
   8   4   2         21.48         17.41         2.38 o                         
   9   4   2          5.18          2.34         2.54 o                         
  10   4   2        238.40        232.33         6.13 o                         
  11   4   2         48.19         56.27         3.71 o                         
  12   4   2          3.91          1.99         3.81 o                         
 -10   5   2          0.14          6.85         3.96 o                         
  -9   5   2          4.70          8.85         4.51 o                         
  -8   5   2        121.56        110.74         4.41 o                         
  -7   5   2         99.35         85.32         3.66 o                         
  -6   5   2         36.66         40.23         2.78 o                         
  -5   5   2          6.87          2.68         2.40 o                         
  -4   5   2         21.36         19.87         2.28 o                         
  -3   5   2          2.56          0.29         1.98 o                         
  -2   5   2        131.92        135.06         4.98 o                         
  -1   5   2        534.06        544.65         8.27 o                         
   0   5   2        198.29        204.57         5.18 o                         
   1   5   2          4.13          0.35         2.84 o                         
   2   5   2         24.39         21.52         2.83 o                         
   3   5   2         34.58         29.03         3.68 o                         
   4   5   2         11.47         13.68         2.97 o                         
   5   5   2        133.72        152.85         8.84 o                         
   6   5   2         89.30         75.98         5.08 o                         
   7   5   2          6.08          7.39         4.34 o                         
   8   5   2         28.25         29.70         4.15 o                         
   9   5   2          1.19          3.03         5.09 o                         
  -5   6   2         12.89          4.34        14.67 o                         
  -4   6   2          3.07          8.86         6.21 o                         
  -3   6   2         12.10         12.41         8.16 o                         
  -2   6   2          5.30          7.88         4.01 o                         
  -1   6   2         63.78         61.68         4.69 o                         
   0   6   2         41.19         42.97         4.44 o                         
   1   6   2         36.90         32.26         4.48 o                         
   2   6   2        128.52        156.98         7.26 o                         
   3   6   2          0.05          4.85         4.98 o                         
   4   6   2         50.65         57.24         6.13 o                         
 -17   1   3          4.30         -0.11         8.13 o                         
 -16   1   3          2.58          5.12         8.82 o                         
 -15   1   3         19.41         16.99         4.27 o                         
 -14   1   3         24.90          8.92         3.15 o                         
 -13   1   3         91.63         77.33         4.06 o                         
 -12   1   3          6.93          6.92         3.38 o                         
 -11   1   3        187.72        185.44         3.99 o                         
 -10   1   3         30.25         33.44         2.02 o                         
  -9   1   3          2.84          3.18         1.15 o                         
  -8   1   3        567.59        604.43         7.11 o                         
  -7   1   3       2487.54       2717.27        16.47 o                         
  -6   1   3        513.14        522.25         7.24 o                         
  -5   1   3         22.75         21.98         0.99 o                         
  -4   1   3        155.21        148.83         1.68 o                         
  -3   1   3         16.26         11.42         0.73 o                         
  -2   1   3        728.13        708.68         6.67 o                         
  -1   1   3       6702.16       6586.33        43.57 o                         
   0   1   3       3843.33       3705.84        36.95 o                         
   1   1   3       2448.76       2441.85        13.37 o                         
   2   1   3        146.35        130.94         1.58 o                         
   3   1   3        392.04        383.59         2.62 o                         
   4   1   3        192.41        191.28         2.22 o                         
   5   1   3          0.42          1.70         0.90 o                         
   6   1   3         53.43         64.12         1.70 o                         
   7   1   3        318.03        329.51         2.84 o                         
   8   1   3       1230.41       1295.48         8.43 o                         
   9   1   3         21.98         19.90         1.46 o                         
  10   1   3          7.86          6.61         1.56 o                         
  11   1   3         28.62         36.73         1.99 o                         
  12   1   3          7.53          6.68         2.14 o                         
  13   1   3         96.03         84.06         7.46 o                         
  14   1   3         11.74          9.80         3.31 o                         
  15   1   3          1.66          7.91         8.81 o                         
 -16   2   3          0.69          0.83         5.27 o                         
 -15   2   3         52.34         58.04         4.90 o                         
 -14   2   3          6.53         11.07         2.74 o                         
 -13   2   3         28.61         27.73         2.22 o                         
 -12   2   3          1.34          3.58         1.57 o                         
 -11   2   3         24.19         23.24         1.74 o                         
 -10   2   3        944.97        953.76         4.83 o                         
  -9   2   3        155.95        160.97         2.92 o                         
  -8   2   3         12.59          9.35         1.14 o                         
  -7   2   3          0.11         -0.45         0.98 o                         
  -6   2   3         10.39          9.85         1.06 o                         
  -5   2   3        261.58        286.45         2.90 o                         
  -4   2   3         25.73         25.50         1.73 o                         
  -3   2   3       1028.40       1138.32         4.65 o                         
  -2   2   3        207.06        199.32         3.29 o                         
  -1   2   3         15.57         12.11         0.79 o                         
   0   2   3          0.78          1.31         0.88 o                         
   1   2   3        350.14        334.69         2.72 o                         
   2   2   3         97.22        101.39         1.73 o                         
   3   2   3       2493.12       2680.09        17.00 o                         
   4   2   3          5.54          5.96         0.91 o                         
   5   2   3         11.21          3.75         1.00 o                         
   6   2   3         96.99         93.19         2.24 o                         
   7   2   3         95.82         98.35         3.19 o                         
   8   2   3          3.36          5.07         1.42 o                         
   9   2   3        175.08        184.69         3.54 o                         
  10   2   3        323.60        315.03         8.41 o                         
  11   2   3          0.97         -2.16         2.16 o                         
  12   2   3          1.11         -2.31         2.31 o                         
  13   2   3          0.16          4.92         4.11 o                         
  14   2   3         13.29         16.92         4.05 o                         
  15   2   3          1.58          6.27         5.97 o                         
 -15   3   3         43.37         49.74         4.95 o                         
 -14   3   3         55.05         50.87         3.25 o                         
 -13   3   3          1.36          7.12         2.73 o                         
 -12   3   3         57.64         62.82         3.37 o                         
 -11   3   3        247.97        247.58         4.09 o                         
 -10   3   3          0.72          0.53         1.82 o                         
  -9   3   3         45.05         44.54         2.06 o                         
  -8   3   3        230.54        231.25         3.32 o                         
  -7   3   3          9.05          6.65         1.50 o                         
  -6   3   3         68.46         79.31         2.53 o                         
  -5   3   3         49.82         67.13         2.23 o                         
  -4   3   3        231.41        223.75         3.45 o                         
  -3   3   3          0.04         -1.03         1.03 o                         
  -2   3   3        422.74        399.94         4.66 o                         
  -1   3   3        306.30        307.38         5.31 o                         
   0   3   3         18.89         25.29         1.44 o                         
   1   3   3        147.91        152.60         2.80 o                         
   2   3   3          5.09          2.64         1.21 o                         
   3   3   3          7.65          7.62         1.04 o                         
   4   3   3        233.45        218.47         4.75 o                         
   5   3   3         87.17         88.06         3.12 o                         
   6   3   3        149.77        139.61         2.84 o                         
   7   3   3        176.19        183.28         4.85 o                         
   8   3   3          0.22          1.04         1.90 o                         
   9   3   3        107.81        119.07         3.76 o                         
  10   3   3          8.78          9.75         2.47 o                         
  11   3   3         30.99         32.87         3.05 o                         
  12   3   3          9.12         10.57         3.98 o                         
  13   3   3         17.24         21.35         4.82 o                         
  14   3   3          3.57          0.54        10.55 o                         
 -13   4   3          4.07         12.44         4.24 o                         
 -12   4   3          0.32         -1.63         3.24 o                         
 -11   4   3        204.14        202.60         6.50 o                         
 -10   4   3         99.13        104.50         3.78 o                         
  -9   4   3        157.90        158.02         4.48 o                         
  -8   4   3          0.00          2.04         2.21 o                         
  -7   4   3         57.96         58.51         2.65 o                         
  -6   4   3         21.82         19.68         2.08 o                         
  -5   4   3         14.23         12.95         1.99 o                         
  -4   4   3         29.74         34.46         1.81 o                         
  -3   4   3         75.44         65.13         2.12 o                         
  -2   4   3        392.01        383.24         3.75 o                         
  -1   4   3          5.06          4.29         1.59 o                         
   0   4   3          0.68          0.51         1.71 o                         
   1   4   3          0.00         -0.22         1.81 o                         
   2   4   3        118.45        127.27         4.41 o                         
   3   4   3          0.05          4.69         1.96 o                         
   4   4   3        254.63        267.37         8.91 o                         
   5   4   3         12.19          8.40         2.50 o                         
   6   4   3         63.09         60.60         3.90 o                         
   7   4   3          8.98         15.56         2.92 o                         
   8   4   3          0.12          3.69         2.72 o                         
   9   4   3          5.28          4.60         3.15 o                         
  10   4   3          4.99          8.62         3.77 o                         
  11   4   3        635.28        721.51        10.37 o                         
  12   4   3         25.00         28.85         4.80 o                         
 -10   5   3          2.41          7.78         4.51 o                         
  -9   5   3          5.19          7.01         3.58 o                         
  -8   5   3          2.38          3.17         4.49 o                         
  -7   5   3         96.56         86.00         4.06 o                         
  -6   5   3         10.76         15.99         2.57 o                         
  -5   5   3         40.12         39.09         2.59 o                         
  -4   5   3         50.28         53.70         3.95 o                         
  -3   5   3         22.35         23.44         2.52 o                         
  -2   5   3         17.88         16.14         1.74 o                         
  -1   5   3         22.97         18.81         2.79 o                         
   0   5   3        117.51        112.52         5.18 o                         
   1   5   3        111.48        113.27         4.40 o                         
   2   5   3         11.19         13.02         3.39 o                         
   3   5   3          2.30         12.40         3.74 o                         
   4   5   3          8.60         11.92         5.28 o                         
   5   5   3         48.03         49.62         4.31 o                         
   6   5   3         15.13         17.57         4.88 o                         
   7   5   3         45.68         37.88         4.10 o                         
   8   5   3          0.02          5.07         4.16 o                         
   9   5   3          9.55         13.58         6.47 o                         
  -5   6   3         28.72         24.76         6.77 o                         
  -4   6   3         35.02         30.48         5.21 o                         
  -3   6   3         24.84         20.18         4.37 o                         
  -2   6   3         11.13         10.35         6.78 o                         
  -1   6   3        123.05        110.21         8.14 o                         
   0   6   3         28.40         25.87         4.81 o                         
   1   6   3         36.40         38.70         5.42 o                         
   2   6   3         16.11         20.44         6.42 o                         
   3   6   3         46.36         41.49         5.80 o                         
   4   6   3         20.12         25.32         7.97 o                         
 -17   0   4          4.86          5.94         9.45 o                         
 -16   0   4         22.33         16.56         9.45 o                         
 -15   0   4         11.31         18.67         4.80 o                         
 -14   0   4        245.61        229.24         9.59 o                         
 -13   0   4         85.46         44.03         6.66 o                         
 -12   0   4        139.30        137.94         7.19 o                         
 -11   0   4          0.97          1.81         2.03 o                         
 -10   0   4         74.18         79.31         3.73 o                         
  -9   0   4          1.96         -0.48         1.93 o                         
  -8   0   4       2647.27       2975.26        27.63 o                         
  -7   0   4         61.65         44.24         2.74 o                         
  -6   0   4        141.95        124.28         2.20 o                         
  -5   0   4       2232.10       2280.03        18.31 o                         
  -4   0   4       3211.61       3288.78        31.74 o                         
  -3   0   4       9758.14       9970.96       163.45 o                         
  -2   0   4       1403.48       1187.65        63.29 o                         
  -1   0   4       4857.27       4735.46        34.40 o                         
   0   0   4       8507.80       8382.24        75.81 o                         
   1   0   4       1233.94       1243.93        13.39 o                         
   2   0   4         73.76         74.51         2.04 o                         
   3   0   4         58.59         52.13         1.96 o                         
   4   0   4       1216.09       1192.29        12.93 o                         
   5   0   4         76.74         69.18         3.01 o                         
   6   0   4       1182.09       1216.01         9.61 o                         
   7   0   4          5.71          7.08         1.68 o                         
   8   0   4        917.53        964.17         7.14 o                         
   9   0   4         48.98         52.13         4.36 o                         
  10   0   4        485.02        503.08         6.10 o                         
  11   0   4          3.68          2.71         2.56 o                         
  12   0   4         40.33         34.88         4.97 o                         
  13   0   4         28.43         24.49         6.21 o                         
  14   0   4         15.48         11.31         6.25 o                         
  15   0   4        142.58        182.00        28.90 o                         
 -17   1   4          6.93          8.00         4.99 o                         
 -16   1   4         89.45         87.27         6.09 o                         
 -15   1   4         13.18         13.06         3.74 o                         
 -14   1   4        219.61        189.71        20.37 o                         
 -13   1   4          0.91          4.72         2.57 o                         
 -12   1   4          0.12          2.17         2.07 o                         
 -11   1   4          2.40          3.80         1.74 o                         
 -10   1   4        107.98        115.64         2.94 o                         
  -9   1   4         23.89         28.36         2.22 o                         
  -8   1   4          1.08          5.24         0.83 o                         
  -7   1   4         82.94         76.96         1.59 o                         
  -6   1   4       3720.10       4063.90        14.52 o                         
  -5   1   4       1986.58       2025.91         6.92 o                         
  -4   1   4         31.38         33.71         1.17 o                         
  -3   1   4       2042.92       2015.29        10.07 o                         
  -2   1   4         20.50         16.30         0.72 o                         
  -1   1   4       2098.04       2151.91        15.64 o                         
   0   1   4       1917.39       1929.88        11.77 o                         
   1   1   4      14145.95      14476.44        98.99 o                         
   2   1   4       4490.05       4609.30        14.98 o                         
   3   1   4       1377.05       1394.77         5.34 o                         
   4   1   4        300.96        282.70         2.47 o                         
   5   1   4        106.37         94.53         1.89 o                         
   6   1   4          8.70          7.51         1.06 o                         
   7   1   4        509.64        506.95         4.70 o                         
   8   1   4       1274.00       1301.50        10.48 o                         
   9   1   4       1164.52       1182.67         5.87 o                         
  10   1   4         53.06         54.05         2.27 o                         
  11   1   4         20.28         16.03         2.12 o                         
  12   1   4         35.86         32.11         2.67 o                         
  13   1   4         28.16         29.11         3.45 o                         
  14   1   4         28.02         20.07         3.85 o                         
  15   1   4         57.44         71.77         6.71 o                         
 -16   2   4         19.17         11.24         5.29 o                         
 -15   2   4         94.37        116.17         7.16 o                         
 -14   2   4          8.63         10.02         2.21 o                         
 -13   2   4         28.88         26.82         3.30 o                         
 -12   2   4         66.82         56.83         5.23 o                         
 -11   2   4        885.51        921.39         5.63 o                         
 -10   2   4        380.66        367.73         3.35 o                         
  -9   2   4        430.21        427.06         3.41 o                         
  -8   2   4        123.13        111.16         2.21 o                         
  -7   2   4          2.91          1.65         1.26 o                         
  -6   2   4        541.82        521.76         5.52 o                         
  -5   2   4        209.36        186.34         2.45 o                         
  -4   2   4       1496.14       1579.35        11.10 o                         
  -3   2   4        145.16        130.13         2.42 o                         
  -2   2   4         98.05        112.32         1.59 o                         
  -1   2   4        292.66        277.39         3.52 o                         
   0   2   4         81.31         76.32         1.72 o                         
   1   2   4        462.60        455.95         3.62 o                         
   2   2   4        115.57        135.15         1.64 o                         
   3   2   4         62.55         62.89         1.80 o                         
   4   2   4        436.18        498.49         3.63 o                         
   5   2   4         67.31         58.42         2.02 o                         
   6   2   4         96.05         93.05         2.45 o                         
   7   2   4        177.39        168.70         3.28 o                         
   8   2   4          9.74          7.98         1.61 o                         
   9   2   4        266.15        265.56         4.18 o                         
  10   2   4         28.67         34.77         2.74 o                         
  11   2   4        178.05        179.22         5.37 o                         
  12   2   4         44.17         50.06         3.44 o                         
  13   2   4          2.60          0.08         3.88 o                         
  14   2   4         13.55         14.45         5.86 o                         
 -15   3   4          7.65          8.18         4.39 o                         
 -14   3   4          3.97          8.20         2.83 o                         
 -13   3   4         84.39         96.97         4.12 o                         
 -12   3   4          5.58          9.25         2.22 o                         
 -11   3   4        467.81        495.93         4.68 o                         
 -10   3   4        355.95        372.33         4.09 o                         
  -9   3   4         13.68         13.52         2.15 o                         
  -8   3   4         35.20         37.36         1.91 o                         
  -7   3   4         57.95         56.64         2.04 o                         
  -6   3   4        330.82        330.30         3.71 o                         
  -5   3   4          1.97          0.43         1.33 o                         
  -4   3   4       1133.93       1156.24         9.99 o                         
  -3   3   4        209.66        228.10         3.83 o                         
  -2   3   4        151.13        159.83         1.99 o                         
  -1   3   4        274.73        285.00         3.98 o                         
   0   3   4          1.32          2.06         1.21 o                         
   1   3   4         21.42         21.73         1.52 o                         
   2   3   4         43.53         48.64         1.90 o                         
   3   3   4        113.88         99.78         3.53 o                         
   4   3   4         35.42         32.31         1.79 o                         
   5   3   4         10.76         11.78         1.52 o                         
   6   3   4        197.32        194.42         3.34 o                         
   7   3   4        119.03        100.50         3.26 o                         
   8   3   4          0.97          3.04         2.08 o                         
   9   3   4          0.13         -1.06         2.33 o                         
  10   3   4          0.22         -1.26         2.54 o                         
  11   3   4        128.68        135.92         4.69 o                         
  12   3   4          8.22          4.04         3.87 o                         
  13   3   4         14.50         12.75         5.13 o                         
 -13   4   4          0.99         -0.04         4.19 o                         
 -12   4   4          5.40          8.22         3.31 o                         
 -11   4   4         29.48         39.37         3.52 o                         
 -10   4   4          1.99          3.08         2.74 o                         
  -9   4   4        168.31        179.94         4.54 o                         
  -8   4   4         74.79         72.64         2.93 o                         
  -7   4   4          0.03          1.92         2.11 o                         
  -6   4   4         54.93         59.43         2.56 o                         
  -5   4   4         12.52         10.08         1.92 o                         
  -4   4   4         75.29         71.37         2.53 o                         
  -3   4   4         73.46         65.01         2.84 o                         
  -2   4   4         13.23         10.55         1.68 o                         
  -1   4   4        139.92        136.03         3.81 o                         
   0   4   4        280.02        286.97         5.05 o                         
   1   4   4         80.50         76.09         3.22 o                         
   2   4   4         26.03         23.98         2.24 o                         
   3   4   4         26.36         29.73         3.18 o                         
   4   4   4        514.60        530.96         8.52 o                         
   5   4   4         11.64          7.16         2.80 o                         
   6   4   4        263.06        241.09         4.20 o                         
   7   4   4         89.80         95.33         3.49 o                         
   8   4   4         42.54         42.18         4.82 o                         
   9   4   4         79.95         89.47         7.37 o                         
  10   4   4        214.51        223.57         7.83 o                         
  11   4   4         23.65         31.08         4.79 o                         
 -10   5   4         21.03         26.27         4.02 o                         
  -9   5   4         29.56         26.50         3.93 o                         
  -8   5   4          0.08         -2.00         3.21 o                         
  -7   5   4         19.05         16.41         4.26 o                         
  -6   5   4         25.82         37.81         6.30 o                         
  -5   5   4        142.94        158.52         4.21 o                         
  -4   5   4          7.81          6.74         2.05 o                         
  -3   5   4         71.06         74.55         3.14 o                         
  -2   5   4        362.77        390.47         9.58 o                         
  -1   5   4        251.28        261.90         6.94 o                         
   0   5   4          1.72         -1.30         2.70 o                         
   1   5   4         86.83         89.46         6.20 o                         
   2   5   4          0.20          4.32         3.31 o                         
   3   5   4          7.81          6.21         4.04 o                         
   4   5   4         63.76         59.01         5.39 o                         
   5   5   4          3.34          3.58         3.77 o                         
   6   5   4          2.50         -0.43         4.12 o                         
   7   5   4         30.79         31.80         4.17 o                         
   8   5   4          3.27         -3.00         4.35 o                         
   9   5   4         14.51         17.83         5.00 o                         
  -5   6   4          5.07         -2.36         5.95 o                         
  -4   6   4          0.90          7.53         4.75 o                         
  -3   6   4          1.53          5.00         6.51 o                         
  -2   6   4          0.00          0.54         4.38 o                         
  -1   6   4         16.50         14.22         5.95 o                         
   0   6   4          7.49         10.14         4.46 o                         
   1   6   4         20.82         15.90         4.84 o                         
   2   6   4          0.85         -0.88         5.64 o                         
   3   6   4          7.12          8.73         5.07 o                         
 -17   1   5          0.26          0.96         6.85 o                         
 -16   1   5          0.73         -4.02         4.02 o                         
 -15   1   5          7.75          4.27         3.39 o                         
 -14   1   5          9.58          5.72         2.62 o                         
 -13   1   5        264.08        243.40        25.89 o                         
 -12   1   5        204.96        183.31        10.23 o                         
 -11   1   5        212.41        196.45         4.69 o                         
 -10   1   5        301.78        291.85         3.09 o                         
  -9   1   5          1.35         -0.41         0.90 o                         
  -8   1   5         52.35         46.62         1.41 o                         
  -7   1   5         21.66         16.18         1.07 o                         
  -6   1   5         10.73         13.29         0.93 o                         
  -5   1   5        308.08        328.20         2.36 o                         
  -4   1   5       1403.20       1395.00         4.70 o                         
  -3   1   5         55.15         59.17         1.37 o                         
  -2   1   5         14.22         16.55         0.76 o                         
  -1   1   5       6692.99       6976.02        32.80 o                         
   0   1   5       3579.76       3664.62        22.56 o                         
   1   1   5          0.00          0.92         0.82 o                         
   2   1   5       5524.88       5830.85        39.93 o                         
   3   1   5       1965.98       2088.43        11.38 o                         
   4   1   5         57.26         58.09         1.62 o                         
   5   1   5        661.08        716.20         4.70 o                         
   6   1   5         79.74         82.66         2.34 o                         
   7   1   5        212.07        206.34         3.23 o                         
   8   1   5        594.74        607.66         5.96 o                         
   9   1   5         70.82         66.27         3.42 o                         
  10   1   5        647.90        671.26         8.65 o                         
  11   1   5         11.45          8.42         2.95 o                         
  12   1   5        119.68        119.21         4.60 o                         
  13   1   5         19.95         32.27         3.25 o                         
  14   1   5          8.91          6.54         3.83 o                         
  15   1   5         20.58         18.95         5.93 o                         
 -16   2   5          0.28          6.24         4.61 o                         
 -15   2   5        139.47        137.78         9.80 o                         
 -14   2   5         59.33         56.57         5.68 o                         
 -13   2   5         30.06         32.59         2.90 o                         
 -12   2   5          0.47          2.53         2.00 o                         
 -11   2   5        726.76        748.96         4.46 o                         
 -10   2   5        211.34        212.40         4.15 o                         
  -9   2   5         36.52         39.54         1.64 o                         
  -8   2   5         35.67         34.48         1.51 o                         
  -7   2   5        386.69        408.82         3.37 o                         
  -6   2   5        339.93        359.39         3.28 o                         
  -5   2   5        417.59        458.31         3.84 o                         
  -4   2   5        329.34        345.38         2.75 o                         
  -3   2   5        521.11        535.37         4.25 o                         
  -2   2   5        735.10        646.22        12.94 o                         
  -1   2   5       1074.97       1067.04        10.42 o                         
   0   2   5       1964.12       2039.87        15.33 o                         
   1   2   5        242.53        255.90         3.89 o                         
   2   2   5        640.53        648.74         6.22 o                         
   3   2   5         37.56         42.11         1.31 o                         
   4   2   5          0.61         -0.73         0.97 o                         
   5   2   5         50.71         42.51         1.80 o                         
   6   2   5        538.26        552.22         6.96 o                         
   7   2   5        263.04        268.76         3.48 o                         
   8   2   5        183.49        158.21         5.74 o                         
   9   2   5        538.86        540.76        27.97 o                         
  10   2   5        178.79        162.82         5.05 o                         
  11   2   5          1.09         -0.05         2.88 o                         
  12   2   5          0.59         -3.48         3.48 o                         
  13   2   5         80.05         76.25         4.83 o                         
  14   2   5         11.34         10.59         5.56 o                         
 -15   3   5          7.73          6.24         4.33 o                         
 -14   3   5          5.61          7.11         2.65 o                         
 -13   3   5          0.33          4.52         2.46 o                         
 -12   3   5        161.75        170.23         4.08 o                         
 -11   3   5          0.28          0.19         1.91 o                         
 -10   3   5        112.60        112.95         3.20 o                         
  -9   3   5        145.57        146.54         3.12 o                         
  -8   3   5         99.41        103.95         3.09 o                         
  -7   3   5          3.30          2.84         1.77 o                         
  -6   3   5         36.24         43.95         1.84 o                         
  -5   3   5         18.58         23.77         1.87 o                         
  -4   3   5         10.92          9.17         1.36 o                         
  -3   3   5        192.53        198.84         2.63 o                         
  -2   3   5         13.99         17.02         1.04 o                         
  -1   3   5         85.04         69.46         2.28 o                         
   0   3   5          0.37          1.19         1.19 o                         
   1   3   5        124.48        127.62         3.44 o                         
   2   3   5        191.54        186.74         4.71 o                         
   3   3   5         77.14         68.22         3.11 o                         
   4   3   5         18.13         18.24         1.42 o                         
   5   3   5          1.96          2.32         1.46 o                         
   6   3   5        184.75        175.76         4.13 o                         
   7   3   5         25.65         20.20         2.08 o                         
   8   3   5         20.86         18.37         3.05 o                         
   9   3   5          0.10          1.13         3.06 o                         
  10   3   5          0.01          1.93         2.81 o                         
  11   3   5         72.74         73.19         3.95 o                         
  12   3   5          9.26         17.91         5.76 o                         
  13   3   5          0.29          0.44         4.61 o                         
 -13   4   5         36.40         47.10         4.40 o                         
 -12   4   5          1.80          6.22         4.00 o                         
 -11   4   5          9.67          5.43         2.99 o                         
 -10   4   5        199.56        217.22         6.31 o                         
  -9   4   5         23.01         17.91         2.80 o                         
  -8   4   5       1147.98       1184.56         7.65 o                         
  -7   4   5         58.65         66.00         2.87 o                         
  -6   4   5          3.05          8.85         2.07 o                         
  -5   4   5        126.33        119.69         4.20 o                         
  -4   4   5          4.95          3.67         1.51 o                         
  -3   4   5        261.61        257.95         4.92 o                         
  -2   4   5       1107.30       1128.50        17.91 o                         
  -1   4   5        825.36        859.15         6.76 o                         
   0   4   5        195.01        204.30         9.26 o                         
   1   4   5        100.08         98.91         6.32 o                         
   2   4   5         17.57         19.34         2.67 o                         
   3   4   5          4.47          4.81         2.30 o                         
   4   4   5        126.89        124.23         4.37 o                         
   5   4   5         14.68         17.01         2.87 o                         
   6   4   5          0.09          2.98         1.83 o                         
   7   4   5          0.77         -0.71         2.35 o                         
   8   4   5         26.57         19.33         2.94 o                         
   9   4   5          0.43          1.37         3.36 o                         
  10   4   5        168.69        214.24         7.09 o                         
  11   4   5         37.49         29.39         5.25 o                         
 -10   5   5          0.05          1.17         5.70 o                         
  -9   5   5          1.73         -1.96         4.80 o                         
  -8   5   5          0.80         -2.62         4.40 o                         
  -7   5   5          0.17         -3.01         3.01 o                         
  -6   5   5          1.64          2.53         3.28 o                         
  -5   5   5        101.14        105.90         3.68 o                         
  -4   5   5         26.76         24.80         2.36 o                         
  -3   5   5         17.55         24.11         2.68 o                         
  -2   5   5          3.23          4.62         3.39 o                         
  -1   5   5        295.64        308.41         7.89 o                         
   0   5   5          7.44          9.32         3.81 o                         
   1   5   5          6.46          5.46         2.95 o                         
   2   5   5         18.96         18.34         3.58 o                         
   3   5   5         49.81         43.27         3.69 o                         
   4   5   5          0.01          1.99         3.87 o                         
   5   5   5         73.27         69.07         4.94 o                         
   6   5   5         15.27         13.34         4.13 o                         
   7   5   5          4.34         -4.26         4.47 o                         
   8   5   5          3.78          0.86         6.88 o                         
  -4   6   5          5.14          1.10         5.09 o                         
  -3   6   5          2.94          8.06         5.52 o                         
  -2   6   5          6.53         13.57         8.30 o                         
  -1   6   5          4.69          8.15         4.58 o                         
   0   6   5          0.03         -1.63         4.80 o                         
   1   6   5         13.26         14.64         4.48 o                         
   2   6   5         20.81         14.10         5.98 o                         
 -17   0   6         32.02         26.54         6.40 o                         
 -16   0   6         18.18         16.50         9.27 o                         
 -15   0   6          5.65          9.90         4.64 o                         
 -14   0   6         35.43         25.44         4.47 o                         
 -13   0   6        277.45        260.29        14.62 o                         
 -12   0   6          0.95          6.69         3.43 o                         
 -11   0   6          0.65          6.25         3.53 o                         
 -10   0   6         33.58         29.14         2.49 o                         
  -9   0   6         77.49         81.16         3.39 o                         
  -8   0   6         18.28         10.07         1.13 o                         
  -7   0   6        253.50        268.27         5.76 o                         
  -6   0   6        524.72        490.68         3.51 o                         
  -5   0   6        374.33        366.65         5.43 o                         
  -4   0   6         51.63         47.57         2.24 o                         
  -3   0   6        357.38        367.65         3.62 o                         
  -2   0   6        758.21        807.86         8.95 o                         
  -1   0   6         37.87         28.34         1.44 o                         
   0   0   6       2587.46       2828.03        32.77 o                         
   1   0   6       3908.43       3669.38       136.18 o                         
   2   0   6        815.12        787.65         9.19 o                         
   3   0   6          8.77         12.60         1.66 o                         
   4   0   6        277.57        256.38         4.27 o                         
   5   0   6         51.34         43.93         2.05 o                         
   6   0   6        276.24        246.48         5.55 o                         
   7   0   6        745.39        749.00         6.42 o                         
   8   0   6          0.24          2.93         2.76 o                         
   9   0   6        143.97        147.32         4.69 o                         
  10   0   6          0.63          6.73         2.69 o                         
  11   0   6         43.58         46.23         3.90 o                         
  12   0   6         15.77         20.11         4.81 o                         
  13   0   6          0.12         -3.59         4.56 o                         
  14   0   6          1.38          8.56         7.39 o                         
  15   0   6         13.02        -11.15        15.00 o                         
 -17   1   6         87.67        107.25        14.06 o                         
 -16   1   6        136.97        118.95         6.65 o                         
 -15   1   6         32.60         29.82         3.72 o                         
 -14   1   6         55.72         38.03         6.93 o                         
 -13   1   6          6.03          4.05         2.86 o                         
 -12   1   6         70.56         71.44         3.98 o                         
 -11   1   6        637.55        641.23         6.12 o                         
 -10   1   6       1533.01       1450.31        43.99 o                         
  -9   1   6        197.65        213.91         3.08 o                         
  -8   1   6        938.79        896.09        17.44 o                         
  -7   1   6        392.88        422.50         3.76 o                         
  -6   1   6        209.73        245.59         2.17 o                         
  -5   1   6          0.09          0.83         0.80 o                         
  -4   1   6        901.06       1000.78         6.09 o                         
  -3   1   6        471.09        502.82         3.91 o                         
  -2   1   6         79.69         80.18         1.31 o                         
  -1   1   6       5701.25       6020.61        32.40 o                         
   0   1   6        744.07        739.21         3.47 o                         
   1   1   6         80.19         84.13         1.78 o                         
   2   1   6         37.94         55.01         1.55 o                         
   3   1   6       1049.32       1118.00         8.78 o                         
   4   1   6        914.93        935.91         7.70 o                         
   5   1   6        363.66        369.35         3.38 o                         
   6   1   6        440.10        466.30         4.62 o                         
   7   1   6        401.82        402.24         3.68 o                         
   8   1   6         64.94         51.27         2.69 o                         
   9   1   6        323.52        350.96         5.56 o                         
  10   1   6        160.32        160.73         4.07 o                         
  11   1   6        451.47        485.76         8.56 o                         
  12   1   6         16.98         14.90         4.43 o                         
  13   1   6          0.07         13.13         4.43 o                         
  14   1   6         81.94         97.97        11.18 o                         
 -16   2   6          1.70          4.98         4.71 o                         
 -15   2   6         92.75         86.74         7.71 o                         
 -14   2   6          1.38          1.53         3.38 o                         
 -13   2   6         40.34         43.51         2.93 o                         
 -12   2   6        703.10        683.96         7.42 o                         
 -11   2   6         83.09         84.26         2.98 o                         
 -10   2   6          0.35          2.76         1.31 o                         
  -9   2   6         19.62         14.79         1.44 o                         
  -8   2   6        318.88        330.93         3.17 o                         
  -7   2   6       1321.24       1391.67         7.56 o                         
  -6   2   6         12.79          7.59         1.14 o                         
  -5   2   6        218.05        236.50         3.49 o                         
  -4   2   6         20.02         14.95         1.13 o                         
  -3   2   6         98.50        112.07         2.14 o                         
  -2   2   6         13.58         21.30         1.19 o                         
  -1   2   6       2019.59       2132.56        19.54 o                         
   0   2   6        543.64        513.71         5.65 o                         
   1   2   6       2255.51       2399.26        19.46 o                         
   2   2   6        427.31        427.87         3.02 o                         
   3   2   6          6.53          6.74         1.19 o                         
   4   2   6        128.97        115.47         2.36 o                         
   5   2   6        169.60        178.38         2.72 o                         
   6   2   6         16.96         19.35         1.94 o                         
   7   2   6         13.46         17.77         1.72 o                         
   8   2   6         48.41         45.33         2.70 o                         
   9   2   6        176.82        178.51         5.87 o                         
  10   2   6         11.99          9.73         2.58 o                         
  11   2   6         57.41         63.85         3.38 o                         
  12   2   6          0.02          3.63         3.53 o                         
  13   2   6         92.77         97.54         5.27 o                         
  14   2   6        152.59        166.51        11.16 o                         
 -15   3   6          6.33         13.00         4.02 o                         
 -14   3   6          8.46         17.08         2.73 o                         
 -13   3   6          6.76          6.89         2.55 o                         
 -12   3   6          5.76          6.53         2.15 o                         
 -11   3   6         70.73         69.18         2.58 o                         
 -10   3   6          0.25          1.62         1.67 o                         
  -9   3   6        374.47        370.87         4.11 o                         
  -8   3   6          7.41          5.75         1.65 o                         
  -7   3   6        133.66        118.80         2.95 o                         
  -6   3   6         97.75         90.89         3.05 o                         
  -5   3   6          0.68          0.79         1.30 o                         
  -4   3   6         18.83         15.26         1.28 o                         
  -3   3   6        278.85        277.29         2.95 o                         
  -2   3   6        432.97        407.29         7.07 o                         
  -1   3   6          3.53          3.47         1.31 o                         
   0   3   6        288.44        266.53         3.89 o                         
   1   3   6         10.26         11.11         1.79 o                         
   2   3   6          0.08          1.57         1.63 o                         
   3   3   6         33.91         32.43         3.16 o                         
   4   3   6          5.19         11.07         1.29 o                         
   5   3   6         81.12         81.45         3.80 o                         
   6   3   6          0.15          1.05         1.59 o                         
   7   3   6          8.56          6.92         2.17 o                         
   8   3   6          7.65         10.64         2.44 o                         
   9   3   6          6.15          3.91         3.19 o                         
  10   3   6          7.29          6.34         3.52 o                         
  11   3   6         35.84         38.44         3.88 o                         
  12   3   6         78.23         94.29         4.71 o                         
 -13   4   6          3.65          3.71         4.94 o                         
 -12   4   6         74.66         76.93         4.05 o                         
 -11   4   6         85.09         94.81         4.22 o                         
 -10   4   6         65.23         64.48         3.24 o                         
  -9   4   6        205.33        227.30         5.08 o                         
  -8   4   6         13.01         18.47         2.52 o                         
  -7   4   6         58.27         48.13         2.63 o                         
  -6   4   6        329.43        316.38         4.60 o                         
  -5   4   6         59.15         55.51         3.23 o                         
  -4   4   6          0.07          0.75         1.64 o                         
  -3   4   6         56.56         53.42         4.69 o                         
  -2   4   6        199.21        195.41         6.05 o                         
  -1   4   6        436.63        440.79        10.83 o                         
   0   4   6        624.49        668.23         7.25 o                         
   1   4   6         72.57         77.16         3.70 o                         
   2   4   6        170.94        180.30         9.71 o                         
   3   4   6        160.19        139.37         5.58 o                         
   4   4   6        172.60        162.52         5.15 o                         
   5   4   6         27.68         30.89         2.69 o                         
   6   4   6        147.99        147.97         6.09 o                         
   7   4   6          4.27          0.90         2.19 o                         
   8   4   6         80.21         88.17         4.23 o                         
   9   4   6         51.56         39.18         3.56 o                         
  10   4   6         14.76         15.16         5.39 o                         
 -10   5   6          0.50         15.02         4.19 o                         
  -9   5   6        168.55        157.88         6.92 o                         
  -8   5   6         33.97         32.21         5.09 o                         
  -7   5   6         19.58         14.26         3.19 o                         
  -6   5   6          4.45          3.64         2.96 o                         
  -5   5   6          2.22          5.01         2.39 o                         
  -4   5   6         34.81         30.22         3.33 o                         
  -3   5   6        167.13        167.65         5.42 o                         
  -2   5   6        183.48        184.05         5.85 o                         
  -1   5   6         19.21         27.35         3.17 o                         
   0   5   6         15.82          8.16         6.45 o                         
   1   5   6         37.63         35.62         3.81 o                         
   2   5   6         12.36         16.61         5.15 o                         
   3   5   6         44.33         34.33         5.24 o                         
   4   5   6         76.21         77.17         5.21 o                         
   5   5   6          4.73         -4.99         4.99 o                         
   6   5   6         19.62          7.80         4.44 o                         
   7   5   6         80.01         78.36         7.74 o                         
  -3   6   6          4.22          6.13         8.56 o                         
  -2   6   6          5.39          8.89         4.53 o                         
  -1   6   6          3.35          3.50         4.83 o                         
   0   6   6          9.40          5.30         5.99 o                         
   1   6   6        175.46        209.07        11.45 o                         
 -17   1   7         26.22         29.46         4.95 o                         
 -16   1   7         12.89         10.32         6.91 o                         
 -15   1   7         46.81         61.43         6.81 o                         
 -14   1   7        170.12        142.92         8.21 o                         
 -13   1   7        219.40        211.81         5.95 o                         
 -12   1   7          2.10          4.20         2.03 o                         
 -11   1   7        440.87        418.39         3.18 o                         
 -10   1   7        341.46        332.80         2.71 o                         
  -9   1   7        254.35        251.67         2.85 o                         
  -8   1   7        658.91        672.08         4.48 o                         
  -7   1   7         30.14         31.01         1.62 o                         
  -6   1   7          1.12          0.00         0.80 o                         
  -5   1   7         66.44         71.39         1.60 o                         
  -4   1   7         54.11         63.73         2.12 o                         
  -3   1   7        324.70        341.72         3.94 o                         
  -2   1   7        269.51        287.67         1.99 o                         
  -1   1   7       1947.16       2058.09        13.12 o                         
   0   1   7       2098.83       2148.51        14.65 o                         
   1   1   7         35.47         38.89         1.41 o                         
   2   1   7        154.72        167.39         2.00 o                         
   3   1   7        706.14        692.47        24.42 o                         
   4   1   7         84.18         68.00         2.01 o                         
   5   1   7        217.77        202.07         2.53 o                         
   6   1   7          0.00          0.42         1.30 o                         
   7   1   7        117.43        114.34         2.70 o                         
   8   1   7         29.50         27.73         1.82 o                         
   9   1   7        157.45        145.18         6.19 o                         
  10   1   7         68.00         63.30         2.78 o                         
  11   1   7         46.16         40.80         4.01 o                         
  12   1   7         19.41         19.04         3.16 o                         
  13   1   7          8.22         10.88         4.03 o                         
  14   1   7          0.73         16.57        13.55 o                         
 -16   2   7          0.16          0.64         5.71 o                         
 -15   2   7          0.65         -1.27         3.90 o                         
 -14   2   7          2.30          4.89         5.91 o                         
 -13   2   7         24.09         20.54         2.36 o                         
 -12   2   7        127.33        119.09         2.70 o                         
 -11   2   7        555.64        569.78         5.07 o                         
 -10   2   7         75.80         64.05         2.27 o                         
  -9   2   7         41.77         49.33         1.90 o                         
  -8   2   7         36.06         44.34         2.30 o                         
  -7   2   7        604.46        644.66         4.19 o                         
  -6   2   7         56.88         59.85         1.99 o                         
  -5   2   7          5.89          0.95         1.04 o                         
  -4   2   7        192.13        237.10         2.50 o                         
  -3   2   7        263.63        273.38         2.99 o                         
  -2   2   7          0.01          0.77         1.04 o                         
  -1   2   7         33.33         36.95         1.22 o                         
   0   2   7       1580.37       1632.68        10.07 o                         
   1   2   7       1282.86       1289.16        21.66 o                         
   2   2   7          2.79          5.00         0.91 o                         
   3   2   7          7.10          5.80         0.98 o                         
   4   2   7         84.78         78.60         2.68 o                         
   5   2   7         13.87         17.38         1.61 o                         
   6   2   7          0.59         -1.36         1.38 o                         
   7   2   7        196.02        204.84         3.54 o                         
   8   2   7         89.10         80.59         2.97 o                         
   9   2   7         15.04          6.51         2.31 o                         
  10   2   7         39.52         36.24         2.98 o                         
  11   2   7          2.78          2.53         2.90 o                         
  12   2   7         37.47         34.82         3.89 o                         
  13   2   7         45.51         46.89         4.48 o                         
 -15   3   7          4.81          7.10         6.53 o                         
 -14   3   7         23.78         24.33         2.78 o                         
 -13   3   7         17.00         15.95         2.54 o                         
 -12   3   7          7.07         11.47         2.27 o                         
 -11   3   7          3.31          6.36         1.91 o                         
 -10   3   7         18.18         23.30         2.13 o                         
  -9   3   7         17.98         19.90         2.47 o                         
  -8   3   7         17.34         16.89         1.93 o                         
  -7   3   7         40.32         43.43         2.18 o                         
  -6   3   7          0.16         -0.67         1.67 o                         
  -5   3   7          1.86          4.05         1.39 o                         
  -4   3   7         14.73         16.87         1.34 o                         
  -3   3   7        386.26        386.41         4.30 o                         
  -2   3   7         16.30         18.14         1.62 o                         
  -1   3   7        438.72        433.51         5.15 o                         
   0   3   7         62.53         62.46         2.22 o                         
   1   3   7        145.71        133.72         2.88 o                         
   2   3   7          0.66          2.00         1.79 o                         
   3   3   7         41.34         28.30         1.23 o                         
   4   3   7          5.96          3.06         1.30 o                         
   5   3   7         12.43         12.76         1.52 o                         
   6   3   7          8.12          3.34         1.66 o                         
   7   3   7         10.03          8.24         1.93 o                         
   8   3   7          2.00          0.19         2.16 o                         
   9   3   7          0.27         -1.26         2.76 o                         
  10   3   7         10.05          7.87         3.34 o                         
  11   3   7         13.07         14.45         3.87 o                         
  12   3   7         60.92         79.60         5.30 o                         
 -13   4   7          9.26          1.29         3.96 o                         
 -12   4   7          1.05          0.82         3.30 o                         
 -11   4   7         77.95         77.73         4.58 o                         
 -10   4   7        319.25        321.58         6.42 o                         
  -9   4   7        160.12        153.26         6.16 o                         
  -8   4   7         58.20         44.93         4.67 o                         
  -7   4   7          9.16          8.18         2.20 o                         
  -6   4   7          0.90          2.98         2.19 o                         
  -5   4   7         40.00         38.00         2.73 o                         
  -4   4   7          7.13          8.40         1.65 o                         
  -3   4   7        908.95        957.90         7.54 o                         
  -2   4   7         25.34         24.85         2.41 o                         
  -1   4   7        130.57        130.16         6.02 o                         
   0   4   7          0.36          3.53         3.22 o                         
   1   4   7          2.54          1.44         3.93 o                         
   2   4   7        297.78        258.00        29.86 o                         
   3   4   7         34.06         43.49         8.02 o                         
   4   4   7          6.72          5.62         2.57 o                         
   5   4   7          5.17          8.11         2.63 o                         
   6   4   7         99.50        105.58         6.48 o                         
   7   4   7          0.11          7.83         5.75 o                         
   8   4   7          9.95         10.74         4.57 o                         
   9   4   7          0.19          1.43         3.87 o                         
  10   4   7        180.08        207.52         8.18 o                         
 -10   5   7        131.97        157.18        16.45 o                         
  -9   5   7         43.78         42.96         5.73 o                         
  -8   5   7          7.57         15.89         3.55 o                         
  -7   5   7         24.22         24.44         3.14 o                         
  -6   5   7         24.66         23.81         2.86 o                         
  -5   5   7          0.89          3.84         2.43 o                         
  -4   5   7          2.80         -0.87         3.06 o                         
  -3   5   7          3.75          6.21         3.24 o                         
  -2   5   7         59.06         62.40         3.55 o                         
  -1   5   7          6.79          9.74         3.76 o                         
   0   5   7          0.00         -2.18         3.30 o                         
   1   5   7         13.75          9.06         5.17 o                         
   2   5   7          0.98          0.94         4.16 o                         
   3   5   7        118.27        136.70         7.24 o                         
   4   5   7          1.47         -4.66         4.66 o                         
   5   5   7         36.31         31.34         5.50 o                         
   6   5   7          0.20         -2.10         4.95 o                         
   7   5   7         23.80         14.24         5.39 o                         
 -17   0   8         15.22         13.35        12.23 o                         
 -16   0   8         14.34         11.90         5.22 o                         
 -15   0   8         25.46         24.62         5.12 o                         
 -14   0   8         48.00         29.67        13.93 o                         
 -13   0   8          9.00         13.54         8.35 o                         
 -12   0   8        944.41        938.54        11.57 o                         
 -11   0   8         57.94         52.60         3.41 o                         
 -10   0   8        229.92        236.77         3.24 o                         
  -9   0   8          0.15         -0.52         1.16 o                         
  -8   0   8        567.12        560.25         4.56 o                         
  -7   0   8        222.79        206.82         3.17 o                         
  -6   0   8        398.01        361.66         4.48 o                         
  -5   0   8        726.35        715.65         5.42 o                         
  -4   0   8        123.86        122.38         2.68 o                         
  -3   0   8        652.81        722.18         5.01 o                         
  -2   0   8        531.64        546.31         6.05 o                         
  -1   0   8        101.13        100.20         3.04 o                         
   0   0   8          6.43          9.47         1.13 o                         
   1   0   8        404.79        400.53         3.88 o                         
   2   0   8       1933.22       1992.19        19.65 o                         
   3   0   8       1933.05       2079.19        16.25 o                         
   4   0   8        544.15        553.27         5.08 o                         
   5   0   8        415.60        423.29         4.91 o                         
   6   0   8        101.80         88.77         3.33 o                         
   7   0   8        272.00        273.30         4.71 o                         
   8   0   8        118.57        128.17         5.03 o                         
   9   0   8        820.23        873.16         9.84 o                         
  10   0   8       1936.56       2125.48        27.35 o                         
  11   0   8         37.48         39.86         4.16 o                         
  12   0   8         49.61         42.41         6.91 o                         
  13   0   8          9.90         19.47         6.41 o                         
  14   0   8          6.96          9.03         9.00 o                         
 -17   1   8          5.98          6.41         5.14 o                         
 -16   1   8         35.16         41.97         4.58 o                         
 -15   1   8          1.11          4.94         3.71 o                         
 -14   1   8          4.29          5.89         2.62 o                         
 -13   1   8        106.72        103.60         5.17 o                         
 -12   1   8        930.56        905.25         8.33 o                         
 -11   1   8          3.98          0.44         1.99 o                         
 -10   1   8        153.07        132.23         3.26 o                         
  -9   1   8         42.98         47.19         1.85 o                         
  -8   1   8         56.53         59.47         1.73 o                         
  -7   1   8         29.37         30.25         1.33 o                         
  -6   1   8          2.64          1.03         0.88 o                         
  -5   1   8        588.56        660.93         3.48 o                         
  -4   1   8          0.12          0.90         0.84 o                         
  -3   1   8        306.50        337.51         3.85 o                         
  -2   1   8        108.95        111.24         1.71 o                         
  -1   1   8        516.98        522.26         3.29 o                         
   0   1   8        338.44        347.91         4.41 o                         
   1   1   8        870.48        870.46         4.97 o                         
   2   1   8         26.54         24.71         1.63 o                         
   3   1   8        288.87        290.28         2.84 o                         
   4   1   8          0.36         -0.36         1.05 o                         
   5   1   8        180.69        194.12         3.55 o                         
   6   1   8         55.45         51.02         2.26 o                         
   7   1   8        172.64        164.81         2.98 o                         
   8   1   8        467.91        471.40         4.47 o                         
   9   1   8         74.21         72.31         2.76 o                         
  10   1   8        107.99        118.18         4.74 o                         
  11   1   8          0.28         -0.14         3.27 o                         
  12   1   8         11.98         17.71         4.46 o                         
  13   1   8         35.97         42.03         4.51 o                         
 -16   2   8          0.66          2.83         4.83 o                         
 -15   2   8          7.26          3.49         4.04 o                         
 -14   2   8         47.44         34.18         2.40 o                         
 -13   2   8          7.41          7.89         2.31 o                         
 -12   2   8         31.39         31.17         2.65 o                         
 -11   2   8         46.58         51.43         2.19 o                         
 -10   2   8         80.03         78.59         2.52 o                         
  -9   2   8        459.23        467.71         4.21 o                         
  -8   2   8        186.33        185.95         2.84 o                         
  -7   2   8        174.84        187.94         2.80 o                         
  -6   2   8         13.40         17.34         1.58 o                         
  -5   2   8        309.67        317.50         2.88 o                         
  -4   2   8        175.39        169.66         2.84 o                         
  -3   2   8        713.56        739.28         5.31 o                         
  -2   2   8       1974.17       2028.44        12.62 o                         
  -1   2   8         19.49         21.23         1.06 o                         
   0   2   8        635.05        563.24         6.79 o                         
   1   2   8        402.78        407.78         4.24 o                         
   2   2   8         80.63         78.04         2.14 o                         
   3   2   8        152.01        145.63         3.03 o                         
   4   2   8        429.10        433.04         3.89 o                         
   5   2   8         30.61         27.70         1.57 o                         
   6   2   8          4.49          2.76         1.91 o                         
   7   2   8          3.76          1.15         2.29 o                         
   8   2   8          4.35          3.66         2.03 o                         
   9   2   8          4.46          5.85         2.34 o                         
  10   2   8         69.13         77.73         3.54 o                         
  11   2   8          0.18          3.14         3.22 o                         
  12   2   8          9.47         14.17         4.08 o                         
  13   2   8         67.38         67.20         8.27 o                         
 -15   3   8          7.01          4.30         4.65 o                         
 -14   3   8          6.65          8.56         2.94 o                         
 -13   3   8         57.37         57.15         2.91 o                         
 -12   3   8         10.56         11.31         2.28 o                         
 -11   3   8          2.25          2.81         2.39 o                         
 -10   3   8         39.53         46.90         2.89 o                         
  -9   3   8        289.47        266.87         4.03 o                         
  -8   3   8         14.05         13.86         2.10 o                         
  -7   3   8          5.77          5.76         1.76 o                         
  -6   3   8         57.73         58.06         2.23 o                         
  -5   3   8        108.67         98.56         3.42 o                         
  -4   3   8         94.41         95.15         2.47 o                         
  -3   3   8         35.58         37.08         1.48 o                         
  -2   3   8        439.87        434.13         3.35 o                         
  -1   3   8        117.21        114.03         2.54 o                         
   0   3   8       1028.09       1063.27         8.34 o                         
   1   3   8          4.20          1.22         1.44 o                         
   2   3   8         10.27         11.49         1.67 o                         
   3   3   8          7.27          7.55         1.47 o                         
   4   3   8          1.23          0.02         1.30 o                         
   5   3   8         58.85         52.16         1.97 o                         
   6   3   8         91.98         85.32         3.28 o                         
   7   3   8         48.87         31.99         2.47 o                         
   8   3   8         20.60         20.44         2.38 o                         
   9   3   8          3.13          3.10         2.77 o                         
  10   3   8         28.40         29.67         3.62 o                         
  11   3   8         29.80         26.97         4.15 o                         
 -13   4   8         33.76         36.44         4.44 o                         
 -12   4   8          7.12          5.30         6.79 o                         
 -11   4   8         95.56         90.01         6.01 o                         
 -10   4   8        128.87        145.99         4.93 o                         
  -9   4   8         98.51        105.73         4.12 o                         
  -8   4   8        139.58        138.80         4.68 o                         
  -7   4   8          4.17          2.19         2.37 o                         
  -6   4   8          1.92          2.41         2.52 o                         
  -5   4   8         69.36         71.88         3.26 o                         
  -4   4   8          0.44         -0.66         1.77 o                         
  -3   4   8        226.48        209.15         6.64 o                         
  -2   4   8        533.23        556.65         5.99 o                         
  -1   4   8         19.70         22.83         2.53 o                         
   0   4   8          7.86          6.88         4.28 o                         
   1   4   8          0.44         -1.28         2.87 o                         
   2   4   8         24.93         24.66         6.34 o                         
   3   4   8         28.68         22.64         5.91 o                         
   4   4   8         12.61         16.18         3.11 o                         
   5   4   8         36.12         21.68         3.40 o                         
   6   4   8        125.34        137.06         5.48 o                         
   7   4   8          9.08          3.25         2.72 o                         
   8   4   8          3.79         13.15         3.86 o                         
   9   4   8          8.05          1.61         4.36 o                         
 -10   5   8        124.43        140.88        12.36 o                         
  -9   5   8        174.25        176.94         8.86 o                         
  -8   5   8         28.79         29.15         4.19 o                         
  -7   5   8         22.90         22.06         3.19 o                         
  -6   5   8         44.40         39.15         3.16 o                         
  -5   5   8         23.01         23.01         5.24 o                         
  -4   5   8         18.67         20.68         4.69 o                         
  -3   5   8          5.60          1.90         3.51 o                         
  -2   5   8         14.20          6.53         3.41 o                         
  -1   5   8          1.18         -0.31         3.68 o                         
   0   5   8          6.47          3.47         3.71 o                         
   1   5   8         11.09         13.13         4.27 o                         
   2   5   8          2.96         -4.06         4.06 o                         
   3   5   8        108.96        111.65         6.19 o                         
   4   5   8         49.86         50.58         4.76 o                         
   5   5   8          2.31         -2.63         7.12 o                         
   6   5   8          7.51         15.05         5.05 o                         
 -17   1   9          3.05          7.00         6.78 o                         
 -16   1   9          8.86         14.08         4.38 o                         
 -15   1   9         27.82         28.73         4.74 o                         
 -14   1   9          3.51          2.20         5.11 o                         
 -13   1   9          4.48         -1.08         2.51 o                         
 -12   1   9        282.45        272.90         7.31 o                         
 -11   1   9        121.01        124.56         2.79 o                         
 -10   1   9        216.37        208.27         2.78 o                         
  -9   1   9         15.08         17.04         1.34 o                         
  -8   1   9        154.27        144.90         2.44 o                         
  -7   1   9        176.59        156.80         3.06 o                         
  -6   1   9          0.20          2.24         0.92 o                         
  -5   1   9        838.94        793.08         9.23 o                         
  -4   1   9       1797.86       1920.71         8.83 o                         
  -3   1   9         84.50        104.49         1.90 o                         
  -2   1   9         60.73         59.51         1.55 o                         
  -1   1   9        531.82        554.22         3.56 o                         
   0   1   9          6.11          5.35         0.98 o                         
   1   1   9         21.02         20.15         1.35 o                         
   2   1   9        119.70        115.60         2.32 o                         
   3   1   9        142.51        169.02         2.90 o                         
   4   1   9         24.94         27.25         2.07 o                         
   5   1   9        128.56        130.30         4.23 o                         
   6   1   9          8.96          4.48         1.40 o                         
   7   1   9         21.90         17.53         1.73 o                         
   8   1   9          0.45         -0.04         1.87 o                         
   9   1   9        769.22        787.09         6.46 o                         
  10   1   9         64.10         64.42         2.97 o                         
  11   1   9          4.12          8.71         2.95 o                         
  12   1   9          3.55          7.64         3.40 o                         
  13   1   9          8.45         10.52         4.34 o                         
 -16   2   9          0.01          0.12         4.64 o                         
 -15   2   9          8.88          7.45         7.41 o                         
 -14   2   9        319.22        316.92         4.89 o                         
 -13   2   9         19.70         20.70         3.11 o                         
 -12   2   9         33.61         32.36         1.95 o                         
 -11   2   9          3.20          4.12         1.61 o                         
 -10   2   9          1.69          1.13         1.65 o                         
  -9   2   9          0.48         -1.42         1.91 o                         
  -8   2   9          4.16          5.05         1.37 o                         
  -7   2   9         13.83         18.52         1.53 o                         
  -6   2   9         38.12         34.35         1.52 o                         
  -5   2   9        432.71        431.30         3.56 o                         
  -4   2   9        328.92        332.17         2.90 o                         
  -3   2   9          2.88          3.73         1.07 o                         
  -2   2   9         47.01         37.40         1.20 o                         
  -1   2   9       2666.76       2783.14        49.31 o                         
   0   2   9         10.61         12.55         1.22 o                         
   1   2   9         40.46         33.65         1.62 o                         
   2   2   9          0.36         -1.26         1.26 o                         
   3   2   9        178.88        168.28         2.95 o                         
   4   2   9         26.92         26.82         1.51 o                         
   5   2   9          3.42          2.98         1.44 o                         
   6   2   9        435.43        446.25         5.32 o                         
   7   2   9          8.30          9.60         2.96 o                         
   8   2   9          0.32          2.47         2.18 o                         
   9   2   9          0.36          0.53         2.55 o                         
  10   2   9          6.42          5.63         2.86 o                         
  11   2   9          0.47          6.89         4.92 o                         
  12   2   9        101.04        109.69         7.65 o                         
 -15   3   9         26.45         22.24         5.64 o                         
 -14   3   9          4.36          9.37         3.03 o                         
 -13   3   9          3.60          4.55         2.57 o                         
 -12   3   9         17.77         17.87         2.43 o                         
 -11   3   9          3.16          1.24         2.26 o                         
 -10   3   9         18.31         19.44         2.14 o                         
  -9   3   9         98.12         95.88         3.54 o                         
  -8   3   9         18.73         29.13         2.48 o                         
  -7   3   9        262.64        234.58         4.44 o                         
  -6   3   9         34.65         38.68         2.64 o                         
  -5   3   9         49.66         57.13         2.50 o                         
  -4   3   9        167.48        160.42         3.72 o                         
  -3   3   9        312.45        299.16         3.34 o                         
  -2   3   9          6.61          5.99         1.08 o                         
  -1   3   9         18.29         16.00         1.11 o                         
   0   3   9        442.88        446.25         4.25 o                         
   1   3   9        304.58        307.23         5.39 o                         
   2   3   9          0.24         -1.37         1.37 o                         
   3   3   9        169.61        153.80         2.94 o                         
   4   3   9         20.02          9.44         1.48 o                         
   5   3   9          0.62          4.89         1.64 o                         
   6   3   9         58.57         44.16         2.49 o                         
   7   3   9         24.95         35.13         3.07 o                         
   8   3   9         18.24         17.65         3.04 o                         
   9   3   9          8.73          5.03         2.92 o                         
  10   3   9         34.46         42.99         3.79 o                         
  11   3   9          8.94          5.43         5.10 o                         
 -13   4   9          6.67          9.75         4.09 o                         
 -12   4   9          0.06          0.65         3.41 o                         
 -11   4   9         13.40         20.71         3.17 o                         
 -10   4   9         39.50         36.60         3.06 o                         
  -9   4   9        183.22        188.71         5.17 o                         
  -8   4   9         23.21         18.65         2.64 o                         
  -7   4   9          2.86          3.04         2.78 o                         
  -6   4   9         17.12         17.78         2.74 o                         
  -5   4   9         28.25         28.79         2.60 o                         
  -4   4   9         65.81         67.84         3.46 o                         
  -3   4   9         16.45         11.45         3.10 o                         
  -2   4   9        424.79        441.24         8.42 o                         
  -1   4   9         14.21         10.59         2.60 o                         
   0   4   9        313.27        315.17         8.77 o                         
   1   4   9          0.02          4.57         3.32 o                         
   2   4   9          0.00         -2.76         2.76 o                         
   3   4   9          0.80         -2.07         2.16 o                         
   4   4   9         28.07         24.75         2.72 o                         
   5   4   9          9.71         16.60         3.31 o                         
   6   4   9         68.45         64.10         6.20 o                         
   7   4   9         19.01         11.46         2.72 o                         
   8   4   9          1.51          2.52         3.89 o                         
   9   4   9          2.52         -4.09         7.33 o                         
  -9   5   9         41.80         46.18         5.29 o                         
  -8   5   9         11.65         16.63         4.38 o                         
  -7   5   9         83.21         87.27         4.31 o                         
  -6   5   9          4.95         -0.58         2.53 o                         
  -5   5   9         21.54         27.35         4.31 o                         
  -4   5   9        186.01        187.15         6.92 o                         
  -3   5   9         36.15         38.11         3.84 o                         
  -2   5   9          1.63          1.13         3.72 o                         
  -1   5   9         23.26         20.59         3.80 o                         
   0   5   9         46.49         31.78         4.35 o                         
   1   5   9         29.96         31.17         4.58 o                         
   2   5   9          1.78         11.41         5.73 o                         
   3   5   9          0.85          0.85         4.51 o                         
   4   5   9          9.08          8.23         4.60 o                         
   5   5   9         32.20         36.51         5.10 o                         
 -17   0  10          0.68         14.15         6.74 o                         
 -16   0  10        230.49        306.53        24.99 o                         
 -15   0  10         38.19         36.66         5.97 o                         
 -14   0  10         16.98         22.90         4.96 o                         
 -13   0  10        317.18        325.30        17.61 o                         
 -12   0  10        375.76        350.30        30.00 o                         
 -11   0  10        299.26        292.12         5.32 o                         
 -10   0  10       1359.31       1362.46         7.53 o                         
  -9   0  10        885.59        889.22         8.82 o                         
  -8   0  10         23.96         31.13         1.94 o                         
  -7   0  10        379.91        372.45         5.17 o                         
  -6   0  10        634.35        677.04         6.71 o                         
  -5   0  10       1857.70       2050.52        17.64 o                         
  -4   0  10        310.41        312.09         4.50 o                         
  -3   0  10       1341.13       1418.64         9.67 o                         
  -2   0  10        784.96        795.91         5.72 o                         
  -1   0  10        546.99        551.32         6.02 o                         
   0   0  10         17.43         12.24         1.88 o                         
   1   0  10         33.05         35.88         2.34 o                         
   2   0  10       1897.80       2007.87        20.30 o                         
   3   0  10         21.63         25.41         1.89 o                         
   4   0  10       1211.84       1240.75         8.77 o                         
   5   0  10        435.57        447.43         5.53 o                         
   6   0  10         30.91         32.48         2.57 o                         
   7   0  10        134.63        137.30         7.65 o                         
   8   0  10       2535.44       2721.89        22.48 o                         
   9   0  10        154.80        175.71         6.42 o                         
  10   0  10        462.65        474.63        11.99 o                         
  11   0  10         33.83         36.90         4.66 o                         
  12   0  10          0.88          6.84         6.99 o                         
 -17   1  10          0.10         -4.01         6.92 o                         
 -16   1  10          3.35          1.94         4.16 o                         
 -15   1  10          2.58         -3.69         3.69 o                         
 -14   1  10          0.00         -3.09         3.09 o                         
 -13   1  10        150.06        153.50         5.28 o                         
 -12   1  10         78.80         77.18         3.12 o                         
 -11   1  10        849.02        854.35         4.92 o                         
 -10   1  10          9.71         10.74         1.48 o                         
  -9   1  10        100.92        110.42         2.34 o                         
  -8   1  10         15.21         12.86         1.25 o                         
  -7   1  10          0.06          0.68         1.05 o                         
  -6   1  10        294.08        292.97         3.40 o                         
  -5   1  10        447.43        464.21         3.50 o                         
  -4   1  10        997.35        982.66         5.57 o                         
  -3   1  10         13.42         13.34         1.10 o                         
  -2   1  10          6.30         13.63         0.98 o                         
  -1   1  10         36.71         34.33         1.41 o                         
   0   1  10         15.77         20.72         1.29 o                         
   1   1  10        584.57        547.35         3.89 o                         
   2   1  10         15.27          7.65         1.31 o                         
   3   1  10        285.59        271.48         4.40 o                         
   4   1  10         48.05         46.68         2.02 o                         
   5   1  10          0.04          0.12         1.90 o                         
   6   1  10        120.13        108.92         2.96 o                         
   7   1  10         18.23         19.12         1.91 o                         
   8   1  10        106.76        105.56         3.40 o                         
   9   1  10          0.13          0.92         2.43 o                         
  10   1  10         13.37         14.01         2.88 o                         
  11   1  10         47.71         40.52         3.42 o                         
  12   1  10          0.87          7.13         4.25 o                         
 -16   2  10          0.11          4.99         5.12 o                         
 -15   2  10          4.78          6.23         4.48 o                         
 -14   2  10         82.11         84.68         3.58 o                         
 -13   2  10         46.65         47.94         2.06 o                         
 -12   2  10          2.22          6.86         1.89 o                         
 -11   2  10          1.83          5.23         1.89 o                         
 -10   2  10        109.58        103.99         3.00 o                         
  -9   2  10        111.19        106.24         2.79 o                         
  -8   2  10          5.37          3.71         1.40 o                         
  -7   2  10        240.11        215.04         3.65 o                         
  -6   2  10        238.37        218.86         3.93 o                         
  -5   2  10         44.34         50.55         1.75 o                         
  -4   2  10          0.07         -0.93         1.06 o                         
  -3   2  10          3.94          3.76         0.99 o                         
  -2   2  10        405.03        398.18         3.72 o                         
  -1   2  10          3.91          3.24         1.10 o                         
   0   2  10        773.88        784.82         6.13 o                         
   1   2  10        617.73        613.74         5.68 o                         
   2   2  10          3.38          4.85         1.46 o                         
   3   2  10         15.45         13.77         1.58 o                         
   4   2  10          6.44         11.20         1.74 o                         
   5   2  10         90.21         75.82         2.99 o                         
   6   2  10          0.82         -0.07         3.00 o                         
   7   2  10        133.90        148.28         4.15 o                         
   8   2  10         69.63         73.40         5.46 o                         
   9   2  10         29.11         28.53         3.24 o                         
  10   2  10          9.80          8.41         3.09 o                         
  11   2  10         33.08         37.84         4.17 o                         
 -14   3  10          0.05         -1.41         5.19 o                         
 -13   3  10        116.04        114.99         4.42 o                         
 -12   3  10        174.75        171.29         8.39 o                         
 -11   3  10          7.67          3.20         2.64 o                         
 -10   3  10         46.45         41.25         2.78 o                         
  -9   3  10         78.43         80.86         3.01 o                         
  -8   3  10         74.93         63.47         3.00 o                         
  -7   3  10         30.83         28.80         2.16 o                         
  -6   3  10        834.20        803.14         6.76 o                         
  -5   3  10         18.67         19.56         1.75 o                         
  -4   3  10         11.32         12.33         1.48 o                         
  -3   3  10       1042.55       1047.33         7.90 o                         
  -2   3  10        634.63        637.29         5.13 o                         
  -1   3  10        266.10        264.37         3.04 o                         
   0   3  10       1555.05       1545.38        13.69 o                         
   1   3  10          5.73          1.82         2.11 o                         
   2   3  10         28.76         24.35         2.02 o                         
   3   3  10        114.04         96.45         4.48 o                         
   4   3  10          1.75          3.31         1.96 o                         
   5   3  10        152.42        124.00         4.12 o                         
   6   3  10         32.85         30.69         2.29 o                         
   7   3  10         16.70         12.52         2.44 o                         
   8   3  10         21.02         21.60         2.85 o                         
   9   3  10         11.10         18.91         4.46 o                         
  10   3  10         29.44         25.50         4.18 o                         
 -12   4  10          0.98         -3.78         3.78 o                         
 -11   4  10          1.33          2.46         3.45 o                         
 -10   4  10         27.02         17.49         3.36 o                         
  -9   4  10         50.54         50.95         3.64 o                         
  -8   4  10         19.09         16.13         4.57 o                         
  -7   4  10         59.09         68.39         3.40 o                         
  -6   4  10          0.59          0.68         3.34 o                         
  -5   4  10         35.59         32.28         3.26 o                         
  -4   4  10         74.99         72.09         2.85 o                         
  -3   4  10         10.43         12.28         2.75 o                         
  -2   4  10          1.83          3.46         2.51 o                         
  -1   4  10         23.45         20.37         2.73 o                         
   0   4  10         32.40         28.66         3.54 o                         
   1   4  10         56.03         45.90         6.66 o                         
   2   4  10         28.36         31.58         2.60 o                         
   3   4  10          0.28          5.40         2.61 o                         
   4   4  10         13.57         10.48         4.38 o                         
   5   4  10         15.52         17.58         3.32 o                         
   6   4  10         22.14         11.84         5.87 o                         
   7   4  10          0.41          3.29         3.80 o                         
   8   4  10          0.11         -2.99         6.16 o                         
  -9   5  10          9.66          6.84         5.30 o                         
  -8   5  10          0.00         -8.01         8.01 o                         
  -7   5  10          2.10          3.28         3.65 o                         
  -6   5  10          0.00          4.07         4.17 o                         
  -5   5  10          9.61          7.43         4.84 o                         
  -4   5  10          0.61          4.62         4.01 o                         
  -3   5  10         49.08         50.10         9.27 o                         
  -2   5  10          0.58         -3.80         3.80 o                         
  -1   5  10         22.97         28.14         3.97 o                         
   0   5  10          5.81          4.95         9.03 o                         
   1   5  10         10.38         25.04         6.66 o                         
   2   5  10         69.54         82.64         6.62 o                         
   3   5  10         19.92         18.86         6.06 o                         
   4   5  10         11.04         -0.91         5.23 o                         
 -16   1  11         57.32         69.87         8.86 o                         
 -15   1  11          5.52          5.98         5.00 o                         
 -14   1  11          5.07          6.79         3.78 o                         
 -13   1  11          2.17         -2.25         2.25 o                         
 -12   1  11         89.01         85.30         3.97 o                         
 -11   1  11        329.95        338.13         3.85 o                         
 -10   1  11        443.78        426.79         3.93 o                         
  -9   1  11        159.31        158.42         2.84 o                         
  -8   1  11         21.88         26.52         1.46 o                         
  -7   1  11          3.12          1.47         1.13 o                         
  -6   1  11          2.23          2.68         1.17 o                         
  -5   1  11        104.33        111.14         2.79 o                         
  -4   1  11        457.45        484.01         4.63 o                         
  -3   1  11          0.76          0.15         1.16 o                         
  -2   1  11        128.99        120.00         2.65 o                         
  -1   1  11         11.94         18.28         1.28 o                         
   0   1  11        529.05        518.39         4.39 o                         
   1   1  11        338.33        334.45         3.39 o                         
   2   1  11        517.43        538.08         4.76 o                         
   3   1  11        224.97        238.22         3.64 o                         
   4   1  11        110.50        109.26         4.41 o                         
   5   1  11          8.84          9.71         1.56 o                         
   6   1  11         22.99         25.50         2.24 o                         
   7   1  11         33.51         31.22         2.22 o                         
   8   1  11          5.64          7.22         2.21 o                         
   9   1  11        308.12        328.85         9.43 o                         
  10   1  11         10.65         13.41         3.06 o                         
  11   1  11         10.30          7.97         3.57 o                         
  12   1  11          3.81         -0.08         4.58 o                         
 -16   2  11          1.31         -6.88         6.88 o                         
 -15   2  11          0.73          2.92         5.95 o                         
 -14   2  11        207.42        200.25         5.06 o                         
 -13   2  11         33.99         37.04         2.64 o                         
 -12   2  11         16.23         19.44         2.23 o                         
 -11   2  11         23.89         28.45         2.18 o                         
 -10   2  11         65.18         72.19         2.53 o                         
  -9   2  11        231.67        219.99         3.42 o                         
  -8   2  11          8.44          7.23         1.43 o                         
  -7   2  11        462.35        440.11         3.91 o                         
  -6   2  11         73.19         68.84         2.31 o                         
  -5   2  11          0.37          3.88         1.24 o                         
  -4   2  11        144.85        135.84         2.38 o                         
  -3   2  11         99.87         94.87         2.19 o                         
  -2   2  11        110.92        112.28         2.57 o                         
  -1   2  11        685.75        692.89         6.25 o                         
   0   2  11        352.48        350.67         3.62 o                         
   1   2  11         41.13         42.03         2.00 o                         
   2   2  11          0.08         -1.58         1.58 o                         
   3   2  11         20.28         23.00         1.81 o                         
   4   2  11         11.36         12.86         1.90 o                         
   5   2  11          3.82          3.98         2.06 o                         
   6   2  11         31.92         19.05         2.56 o                         
   7   2  11          5.51          7.77         2.85 o                         
   8   2  11         17.24         12.20         2.62 o                         
   9   2  11          6.66          2.44         4.14 o                         
  10   2  11          7.39         13.28         4.67 o                         
  11   2  11         37.49         37.18         5.09 o                         
 -14   3  11          7.69          6.85         3.34 o                         
 -13   3  11          3.22         15.70         4.18 o                         
 -12   3  11          5.38          4.58         2.70 o                         
 -11   3  11          5.57          2.54         2.66 o                         
 -10   3  11         14.77         19.58         2.72 o                         
  -9   3  11        169.89        141.71         4.33 o                         
  -8   3  11         41.78         34.22         2.46 o                         
  -7   3  11        145.86        168.21         3.67 o                         
  -6   3  11         53.37         58.07         2.31 o                         
  -5   3  11        133.92        139.83         3.15 o                         
  -4   3  11         64.49         62.20         2.12 o                         
  -3   3  11          6.86          4.56         1.35 o                         
  -2   3  11        476.44        477.02         4.34 o                         
  -1   3  11        725.59        705.77         9.83 o                         
   0   3  11         15.02         13.59         2.50 o                         
   1   3  11         95.49         96.13         2.82 o                         
   2   3  11         23.15         21.23         3.28 o                         
   3   3  11          0.00          0.99         2.32 o                         
   4   3  11          9.39          3.80         3.36 o                         
   5   3  11        166.30        152.55         6.25 o                         
   6   3  11         32.75         33.09         4.17 o                         
   7   3  11          2.03          3.80         3.39 o                         
   8   3  11         15.99         15.27         3.84 o                         
   9   3  11         19.43         23.91         3.82 o                         
 -12   4  11          3.66          7.44         3.97 o                         
 -11   4  11          0.13          1.29         4.17 o                         
 -10   4  11         29.19         27.93         3.83 o                         
  -9   4  11          6.21          1.78         3.33 o                         
  -8   4  11        136.02        136.04         7.47 o                         
  -7   4  11         41.64         41.07         3.34 o                         
  -6   4  11         53.61         54.86         3.16 o                         
  -5   4  11          0.01         -2.95         2.95 o                         
  -4   4  11         16.15         13.59         2.69 o                         
  -3   4  11         20.75         17.70         2.46 o                         
  -2   4  11         29.79         27.31         3.85 o                         
  -1   4  11        366.13        343.89        15.67 o                         
   0   4  11          6.57          6.35         2.82 o                         
   1   4  11          4.24          2.51         2.80 o                         
   2   4  11         32.38         17.26         5.18 o                         
   3   4  11         58.39         62.33         6.70 o                         
   4   4  11          0.04          3.72         4.85 o                         
   5   4  11          4.43          6.06         5.33 o                         
   6   4  11          2.53         -3.25         7.02 o                         
   7   4  11         32.63         48.40        10.95 o                         
  -8   5  11         19.70          9.75         4.81 o                         
  -7   5  11         13.45         10.38         6.40 o                         
  -6   5  11         45.70         57.07         6.49 o                         
  -5   5  11          0.92          9.44         7.16 o                         
  -4   5  11         44.72         46.21         4.32 o                         
  -3   5  11          5.50         16.99        10.64 o                         
  -2   5  11         37.33         42.29         7.52 o                         
  -1   5  11         29.30         24.00         4.98 o                         
   0   5  11         41.32         48.51         5.84 o                         
   1   5  11         48.01         51.79        10.89 o                         
   2   5  11          6.36         11.68         6.02 o                         
   3   5  11        140.76        149.84        16.45 o                         
 -16   0  12         32.17         38.95         8.43 o                         
 -15   0  12        100.93         91.92         7.71 o                         
 -14   0  12         12.10         12.56         5.35 o                         
 -13   0  12        198.21        168.21        53.87 o                         
 -12   0  12          1.47         -2.01         2.31 o                         
 -11   0  12       3897.48       4034.76       104.88 o                         
 -10   0  12        112.03         95.18         3.68 o                         
  -9   0  12          6.10          7.88         2.58 o                         
  -8   0  12         43.10         47.49         3.09 o                         
  -7   0  12        132.49        138.28         3.73 o                         
  -6   0  12         89.34         80.50         3.00 o                         
  -5   0  12        317.89        363.02        11.88 o                         
  -4   0  12       1191.16       1288.86        11.18 o                         
  -3   0  12         38.01         40.11         2.05 o                         
  -2   0  12        186.59        185.51         4.53 o                         
  -1   0  12        561.60        559.31         5.48 o                         
   0   0  12          3.72          4.66         1.63 o                         
   1   0  12          0.40         -0.04         1.87 o                         
   2   0  12       3117.73       3355.19        40.12 o                         
   3   0  12        207.41        183.14         7.06 o                         
   4   0  12         38.00         39.39         2.61 o                         
   5   0  12         75.37         65.49         3.50 o                         
   6   0  12         47.06         41.68         3.10 o                         
   7   0  12         80.24         82.44         4.00 o                         
   8   0  12        316.81        323.48        10.12 o                         
   9   0  12        592.62        655.31        30.67 o                         
  10   0  12          0.01          4.36         4.69 o                         
  11   0  12         42.19         29.68         6.10 o                         
 -16   1  12         17.18         30.34        10.28 o                         
 -15   1  12         65.80         62.83         4.88 o                         
 -14   1  12          0.41         -4.05         4.45 o                         
 -13   1  12         28.16         23.37         3.30 o                         
 -12   1  12         67.87         64.14         2.63 o                         
 -11   1  12         20.81         23.32         1.92 o                         
 -10   1  12         58.09         63.21         2.37 o                         
  -9   1  12          6.72          9.81         1.56 o                         
  -8   1  12         69.99         70.37         2.27 o                         
  -7   1  12         63.79         73.17         2.36 o                         
  -6   1  12         14.68         10.90         1.34 o                         
  -5   1  12         43.88         52.70         2.20 o                         
  -4   1  12         11.03          9.09         1.48 o                         
  -3   1  12          8.56          8.95         1.09 o                         
  -2   1  12          2.18          0.75         1.35 o                         
  -1   1  12        144.27        140.98         3.76 o                         
   0   1  12          0.24          0.84         1.28 o                         
   1   1  12          0.09         -0.98         1.20 o                         
   2   1  12          7.88          8.66         1.59 o                         
   3   1  12         23.73         21.47         2.49 o                         
   4   1  12        410.80        384.74         4.85 o                         
   5   1  12          0.08         -0.34         1.82 o                         
   6   1  12         14.74         13.58         1.93 o                         
   7   1  12        111.99        117.33         4.76 o                         
   8   1  12         72.32         65.72         3.34 o                         
   9   1  12          0.00          0.26         3.17 o                         
  10   1  12         79.95         76.38         4.43 o                         
  11   1  12         79.93         91.73         5.44 o                         
 -15   2  12          4.90          0.68         4.82 o                         
 -14   2  12         12.37          7.84         2.46 o                         
 -13   2  12          7.27          8.80         2.60 o                         
 -12   2  12          2.48          6.06         2.34 o                         
 -11   2  12         16.30         13.16         3.27 o                         
 -10   2  12          6.98          4.27         2.26 o                         
  -9   2  12          0.70         -0.18         2.05 o                         
  -8   2  12         13.21          9.92         1.53 o                         
  -7   2  12        207.03        203.93         3.25 o                         
  -6   2  12          0.16          0.99         1.42 o                         
  -5   2  12          0.60          2.61         1.36 o                         
  -4   2  12          2.75          2.02         1.32 o                         
  -3   2  12        219.70        219.66         2.92 o                         
  -2   2  12         11.28         13.14         2.25 o                         
  -1   2  12        130.78        132.34         2.87 o                         
   0   2  12          0.39          0.94         1.55 o                         
   1   2  12         46.19         39.40         2.50 o                         
   2   2  12         26.01         19.70         2.10 o                         
   3   2  12          7.03          5.21         2.08 o                         
   4   2  12         76.61         56.14         2.83 o                         
   5   2  12         39.88         31.40         4.60 o                         
   6   2  12         19.78         18.62         2.56 o                         
   7   2  12          2.17          5.52         2.34 o                         
   8   2  12          0.03          2.44         3.13 o                         
   9   2  12          0.32         -0.59         3.46 o                         
  10   2  12         38.30         41.96         5.28 o                         
 -14   3  12         25.10         42.31         4.40 o                         
 -13   3  12         40.97         35.67         4.11 o                         
 -12   3  12         20.80         17.49         2.94 o                         
 -11   3  12         16.62         16.17         2.97 o                         
 -10   3  12         17.67         15.91         2.52 o                         
  -9   3  12          1.44          3.98         2.43 o                         
  -8   3  12        933.05        962.01         7.12 o                         
  -7   3  12         77.56         66.37         2.70 o                         
  -6   3  12          0.53          1.45         1.80 o                         
  -5   3  12         29.97         29.78         1.90 o                         
  -4   3  12          9.06         11.34         1.61 o                         
  -3   3  12         42.84         42.82         1.81 o                         
  -2   3  12        400.12        389.58         4.15 o                         
  -1   3  12       1721.50       1750.67        17.67 o                         
   0   3  12         21.90         17.24         2.14 o                         
   1   3  12          2.28          2.76         1.82 o                         
   2   3  12          0.12         -0.85         1.98 o                         
   3   3  12          0.56          0.19         2.00 o                         
   4   3  12         35.01         31.06         2.55 o                         
   5   3  12         43.26         37.53         4.05 o                         
   6   3  12        157.91        143.14         6.42 o                         
   7   3  12          4.55         -1.09         3.67 o                         
   8   3  12          6.11         13.01         3.99 o                         
   9   3  12         17.80         24.54         5.25 o                         
 -11   4  12          7.07          9.19         3.65 o                         
 -10   4  12         11.06          8.31         3.84 o                         
  -9   4  12          5.70          7.66         3.39 o                         
  -8   4  12         16.76         16.50         3.50 o                         
  -7   4  12          0.00          1.58         2.93 o                         
  -6   4  12          2.10          0.65         2.51 o                         
  -5   4  12         17.73         18.23         2.38 o                         
  -4   4  12          0.32          0.28         2.06 o                         
  -3   4  12          7.31         11.50         5.06 o                         
  -2   4  12         57.22         56.84         6.30 o                         
  -1   4  12          2.79         10.50         3.71 o                         
   0   4  12          6.97          7.01         3.98 o                         
   1   4  12         14.99         23.16         4.66 o                         
   2   4  12         22.98         27.33         6.70 o                         
   3   4  12          4.73         -2.82         9.08 o                         
   4   4  12          0.06         -4.63         4.63 o                         
   5   4  12          0.02          9.16         5.79 o                         
   6   4  12          4.06         -2.54         6.19 o                         
  -7   5  12          4.78         10.95         6.44 o                         
  -6   5  12          4.71         11.52         6.33 o                         
  -5   5  12         29.10         41.48         6.06 o                         
  -4   5  12          1.33          7.25         5.25 o                         
  -3   5  12          2.47         -8.25         8.46 o                         
  -2   5  12         19.45         20.01         6.38 o                         
  -1   5  12          1.22         -5.49         5.49 o                         
   0   5  12         72.22         76.25         6.68 o                         
   1   5  12         18.12         16.12         5.70 o                         
   2   5  12          2.36          3.35         7.08 o                         
 -16   1  13          6.98          2.06         7.95 o                         
 -15   1  13          1.28          2.77         4.04 o                         
 -14   1  13          2.19          1.59         2.35 o                         
 -13   1  13          1.28          1.47         3.02 o                         
 -12   1  13        243.43        232.50         6.09 o                         
 -11   1  13          0.10          0.65         2.68 o                         
 -10   1  13        124.71        121.96         3.20 o                         
  -9   1  13        142.19        144.58         3.49 o                         
  -8   1  13          2.38          4.69         1.54 o                         
  -7   1  13         25.95         28.68         1.70 o                         
  -6   1  13         50.13         65.85         3.48 o                         
  -5   1  13          7.62         10.06         2.14 o                         
  -4   1  13         12.95         15.97         1.58 o                         
  -3   1  13          1.50          3.28         1.13 o                         
  -2   1  13         24.10         23.66         1.67 o                         
  -1   1  13         10.15         14.51         1.47 o                         
   0   1  13         12.27         16.95         1.56 o                         
   1   1  13        424.88        436.04         4.34 o                         
   2   1  13          2.04          2.65         2.14 o                         
   3   1  13         36.52         28.23         2.86 o                         
   4   1  13         39.76         35.88         2.43 o                         
   5   1  13          2.09          2.47         2.42 o                         
   6   1  13         40.20         32.68         2.38 o                         
   7   1  13        128.27        123.59         4.35 o                         
   8   1  13        167.46        177.42         5.44 o                         
   9   1  13          4.97          8.71         4.62 o                         
  10   1  13         37.06         39.67         8.03 o                         
 -15   2  13         14.20         15.45         5.05 o                         
 -14   2  13          2.09          8.78         2.65 o                         
 -13   2  13          3.31          3.17         3.37 o                         
 -12   2  13          4.92          2.04         2.27 o                         
 -11   2  13         49.52         46.75         2.43 o                         
 -10   2  13        136.43        122.89         3.73 o                         
  -9   2  13        332.20        311.59         4.03 o                         
  -8   2  13          0.23          4.37         1.75 o                         
  -7   2  13          7.21         14.54         1.82 o                         
  -6   2  13         26.38         30.34         2.06 o                         
  -5   2  13         85.31         95.33         2.96 o                         
  -4   2  13          3.48          3.61         1.98 o                         
  -3   2  13         25.82         29.82         2.38 o                         
  -2   2  13        584.00        584.57         8.05 o                         
  -1   2  13        153.65        151.60         4.44 o                         
   0   2  13         23.71         23.94         2.33 o                         
   1   2  13         26.39         28.70         2.55 o                         
   2   2  13         10.61         10.98         2.23 o                         
   3   2  13          0.00         -0.76         3.03 o                         
   4   2  13          9.62         12.90         2.82 o                         
   5   2  13         65.48         56.42         2.92 o                         
   6   2  13          1.28          5.49         2.89 o                         
   7   2  13          0.18          3.34         3.62 o                         
   8   2  13          1.13          3.60         3.26 o                         
   9   2  13         55.16         56.06         4.94 o                         
 -13   3  13         50.80         50.62         3.67 o                         
 -12   3  13          1.28          3.13         3.27 o                         
 -11   3  13         23.85         22.42         2.98 o                         
 -10   3  13         17.49         16.73         2.72 o                         
  -9   3  13          6.26          4.64         2.49 o                         
  -8   3  13          2.66         -0.75         2.26 o                         
  -7   3  13        148.82        147.06         4.31 o                         
  -6   3  13         40.59         34.90         2.63 o                         
  -5   3  13          0.75          2.42         1.86 o                         
  -4   3  13          5.82          5.25         2.01 o                         
  -3   3  13          0.19          1.78         2.13 o                         
  -2   3  13        112.23        113.23         5.06 o                         
  -1   3  13         58.84         52.49         3.19 o                         
   0   3  13        366.34        359.63         5.58 o                         
   1   3  13          3.78          7.28         2.16 o                         
   2   3  13         46.56         33.12         4.52 o                         
   3   3  13          5.91          8.73         2.58 o                         
   4   3  13          5.92         -1.23         2.86 o                         
   5   3  13         19.18          8.02         3.34 o                         
   6   3  13         51.94         42.33         3.87 o                         
   7   3  13         50.01         61.21         7.47 o                         
   8   3  13         29.82         34.11         5.51 o                         
 -11   4  13          4.44          6.83         6.28 o                         
 -10   4  13          0.00          4.84         5.41 o                         
  -9   4  13          1.28         16.12        12.63 o                         
  -8   4  13          1.09          3.11         3.51 o                         
  -7   4  13         77.33         71.46         4.07 o                         
  -6   4  13          1.38          5.25         2.99 o                         
  -5   4  13          0.73          8.07         5.56 o                         
  -4   4  13          0.01          0.42         3.26 o                         
  -3   4  13        105.45        113.23         4.52 o                         
  -2   4  13         35.10         34.80         4.80 o                         
  -1   4  13         25.84         15.00         4.67 o                         
   0   4  13         10.24         13.52         5.32 o                         
   1   4  13        104.30         85.07         5.28 o                         
   2   4  13         53.44         48.01         8.53 o                         
   3   4  13          6.50         17.84         4.49 o                         
   4   4  13         19.56         18.47         8.51 o                         
   5   4  13          5.40         11.08         5.93 o                         
  -5   5  13         19.59         24.01         8.17 o                         
  -4   5  13          1.68          8.67         8.39 o                         
  -3   5  13          2.37         -0.43         7.89 o                         
  -2   5  13          0.52         12.46        12.17 o                         
  -1   5  13         31.69         38.69         6.88 o                         
 -16   0  14         67.94         75.01         8.57 o                         
 -15   0  14         30.12         27.58         6.12 o                         
 -14   0  14         15.16         11.60         4.92 o                         
 -13   0  14         39.98         34.65         4.99 o                         
 -12   0  14         10.48         16.21         3.43 o                         
 -11   0  14        666.10        694.36         8.30 o                         
 -10   0  14        541.66        551.09         7.05 o                         
  -9   0  14        215.73        210.05         5.51 o                         
  -8   0  14        198.60        203.33         7.04 o                         
  -7   0  14         26.25         28.65         2.73 o                         
  -6   0  14         28.43         27.85         2.31 o                         
  -5   0  14        115.95        117.62         3.93 o                         
  -4   0  14        534.62        561.33         5.84 o                         
  -3   0  14        752.61        700.70         6.68 o                         
  -2   0  14          0.77         -0.99         2.87 o                         
  -1   0  14        118.13        112.85         4.91 o                         
   0   0  14        255.57        241.08         5.16 o                         
   1   0  14          0.27         -2.21         2.21 o                         
   2   0  14          5.33          4.66         3.71 o                         
   3   0  14        341.25        347.30         5.44 o                         
   4   0  14         12.39         13.86         3.00 o                         
   5   0  14        163.57        162.02         7.55 o                         
   6   0  14         75.50         71.64         5.68 o                         
   7   0  14         13.52         19.76         6.41 o                         
   8   0  14        138.85        129.65         8.83 o                         
   9   0  14          1.86          2.71        13.03 o                         
  10   0  14          0.02         -1.91        15.58 o                         
 -15   1  14         44.92         53.58         5.07 o                         
 -14   1  14         26.71         30.79         5.30 o                         
 -13   1  14         23.94         20.49         2.52 o                         
 -12   1  14        222.34        229.25         6.81 o                         
 -11   1  14        198.04        194.96         4.01 o                         
 -10   1  14         45.18         42.81         2.25 o                         
  -9   1  14         78.53         82.68         2.81 o                         
  -8   1  14         16.16         14.01         1.93 o                         
  -7   1  14          0.29          2.61         1.48 o                         
  -6   1  14        321.59        315.59         3.61 o                         
  -5   1  14          0.53          2.61         1.35 o                         
  -4   1  14         57.49         57.48         1.95 o                         
  -3   1  14        107.87        104.17         2.88 o                         
  -2   1  14         66.03         60.81         2.36 o                         
  -1   1  14        191.80        193.33         4.01 o                         
   0   1  14         24.86         31.09         2.11 o                         
   1   1  14        186.02        169.13         5.15 o                         
   2   1  14        355.14        352.62         8.09 o                         
   3   1  14         74.54         67.02         6.55 o                         
   4   1  14          7.03          5.59         2.21 o                         
   5   1  14          1.72          1.27         2.40 o                         
   6   1  14         17.95         25.71         2.77 o                         
   7   1  14         31.27         24.05         3.22 o                         
   8   1  14          0.51         -1.53         3.32 o                         
   9   1  14        242.30        256.42         7.47 o                         
 -14   2  14         67.88         72.36         6.56 o                         
 -13   2  14         70.23         70.28         4.15 o                         
 -12   2  14          1.68         -2.89         2.89 o                         
 -11   2  14          2.97          3.35         3.45 o                         
 -10   2  14         34.55         35.75         3.00 o                         
  -9   2  14        274.32        251.17         4.15 o                         
  -8   2  14         86.47         83.90         3.00 o                         
  -7   2  14         32.23         30.30         2.23 o                         
  -6   2  14          4.78          1.99         1.79 o                         
  -5   2  14        238.65        237.09         3.75 o                         
  -4   2  14          9.65          8.97         1.48 o                         
  -3   2  14        637.93        623.40         5.81 o                         
  -2   2  14        958.55        994.02         9.58 o                         
  -1   2  14        117.73        109.41         3.81 o                         
   0   2  14          0.60         -0.09         2.42 o                         
   1   2  14         27.45         34.57         3.86 o                         
   2   2  14         55.79         51.29         3.29 o                         
   3   2  14         37.57         30.47         3.78 o                         
   4   2  14         86.65         91.39         3.86 o                         
   5   2  14         37.68         34.62         3.33 o                         
   6   2  14         16.64         17.92         3.87 o                         
   7   2  14          0.13         -4.00         4.00 o                         
   8   2  14          1.73          1.88         5.26 o                         
 -13   3  14         46.75         52.22         4.92 o                         
 -12   3  14          0.94          0.14         3.36 o                         
 -11   3  14         19.95         24.84         3.33 o                         
 -10   3  14         18.71         16.71         2.92 o                         
  -9   3  14          0.01          3.22         2.70 o                         
  -8   3  14         94.97         96.47         4.75 o                         
  -7   3  14          0.78          3.86         2.11 o                         
  -6   3  14          6.14          6.76         3.05 o                         
  -5   3  14         50.26         51.11         4.13 o                         
  -4   3  14         29.63         23.77         5.35 o                         
  -3   3  14         11.92         14.54         2.52 o                         
  -2   3  14         95.57         76.66         8.70 o                         
  -1   3  14         39.23         36.44         4.29 o                         
   0   3  14          9.64          8.76         2.42 o                         
   1   3  14         47.75         41.20         3.01 o                         
   2   3  14        163.09        148.69         6.64 o                         
   3   3  14         26.70         24.85         3.23 o                         
   4   3  14          6.47          8.50         3.43 o                         
   5   3  14         56.17         42.90         3.80 o                         
   6   3  14          7.15          4.68         4.22 o                         
   7   3  14          0.57         -4.46         4.46 o                         
 -10   4  14          0.88         -1.12         4.49 o                         
  -9   4  14          7.96         15.76         5.98 o                         
  -8   4  14          8.95         10.44         5.01 o                         
  -7   4  14          1.99          9.46         3.36 o                         
  -6   4  14         34.07         35.88         3.22 o                         
  -5   4  14          9.48          4.26         2.67 o                         
  -4   4  14          3.27          0.74         2.86 o                         
  -3   4  14         12.50         14.73         5.09 o                         
  -2   4  14          6.28         13.40         4.96 o                         
  -1   4  14         58.65         35.00         5.23 o                         
   0   4  14          2.46         11.15         5.43 o                         
   1   4  14         52.01         60.48         5.09 o                         
   2   4  14          1.22          5.78         4.25 o                         
   3   4  14          5.66          2.11         5.30 o                         
   4   4  14         16.01         17.03         8.15 o                         
 -15   1  15         19.51         29.61         7.19 o                         
 -14   1  15         38.21         37.71         4.68 o                         
 -13   1  15          7.58          7.08         2.64 o                         
 -12   1  15        242.23        240.56         5.98 o                         
 -11   1  15        471.11        500.09         5.43 o                         
 -10   1  15         74.26         79.34         3.01 o                         
  -9   1  15          2.34         -0.43         1.88 o                         
  -8   1  15         31.38         36.25         2.31 o                         
  -7   1  15          4.39          9.19         1.75 o                         
  -6   1  15        108.93         99.20         3.45 o                         
  -5   1  15        229.64        227.71         3.29 o                         
  -4   1  15         50.30         50.38         2.05 o                         
  -3   1  15        574.18        577.99         6.29 o                         
  -2   1  15        201.80        221.01         3.92 o                         
  -1   1  15          0.57         -1.94         1.94 o                         
   0   1  15        189.77        193.65         4.32 o                         
   1   1  15          9.04         11.38         2.38 o                         
   2   1  15         41.33         52.97         4.22 o                         
   3   1  15         10.74         10.65         3.06 o                         
   4   1  15         29.51         26.18         2.75 o                         
   5   1  15         25.91         29.05         3.26 o                         
   6   1  15         74.84         78.23         6.63 o                         
   7   1  15         26.13         33.33         3.69 o                         
   8   1  15         42.46         41.75         3.96 o                         
 -14   2  15         59.97         65.68         5.33 o                         
 -13   2  15         43.91         45.12         3.46 o                         
 -12   2  15         27.63         34.32         3.05 o                         
 -11   2  15         54.46         57.03         3.10 o                         
 -10   2  15        117.04        112.98         4.00 o                         
  -9   2  15         15.51         17.78         2.43 o                         
  -8   2  15        140.27        121.27         3.67 o                         
  -7   2  15        296.40        280.13         5.25 o                         
  -6   2  15         21.39         21.98         2.07 o                         
  -5   2  15          4.84          4.82         1.65 o                         
  -4   2  15         44.59         35.51         2.50 o                         
  -3   2  15         60.50         58.68         3.30 o                         
  -2   2  15        121.25        126.65         4.34 o                         
  -1   2  15        570.97        562.54         8.88 o                         
   0   2  15          3.26          3.29         2.37 o                         
   1   2  15          0.13         -3.21         3.21 o                         
   2   2  15         13.09         11.30         2.84 o                         
   3   2  15        110.45        107.81         5.68 o                         
   4   2  15          7.68          8.68         3.53 o                         
   5   2  15         32.28         25.00         3.54 o                         
   6   2  15          7.32          5.44         4.30 o                         
   7   2  15          0.17         -4.58         4.58 o                         
 -12   3  15         92.13         94.23         5.03 o                         
 -11   3  15          1.21          3.10         3.41 o                         
 -10   3  15         12.93         12.69         3.16 o                         
  -9   3  15         33.57         32.98         3.36 o                         
  -8   3  15         12.13         16.89         3.14 o                         
  -7   3  15         57.17         56.84         3.25 o                         
  -6   3  15          0.54         -2.04         3.27 o                         
  -5   3  15          3.23          8.80         2.94 o                         
  -4   3  15        110.94        105.26         5.86 o                         
  -3   3  15          5.30         12.03         2.67 o                         
  -2   3  15         25.19         28.87         2.75 o                         
  -1   3  15         45.20         30.64         3.05 o                         
   0   3  15          1.62          6.47         2.96 o                         
   1   3  15         26.76         25.54         2.86 o                         
   2   3  15         15.90         13.22         3.11 o                         
   3   3  15         10.04          2.12         3.14 o                         
   4   3  15          6.24          3.62         4.76 o                         
   5   3  15         19.62         24.09         4.61 o                         
   6   3  15          6.16          8.97         4.49 o                         
  -9   4  15         39.57         30.22         5.15 o                         
  -8   4  15          3.78         14.61         4.73 o                         
  -7   4  15          3.02         -3.23         4.09 o                         
  -6   4  15          2.02         10.54         6.74 o                         
  -5   4  15         64.70         70.40         6.44 o                         
  -4   4  15         78.21         65.80         5.35 o                         
  -3   4  15          0.26          4.89         5.72 o                         
  -2   4  15         47.40         38.71         4.87 o                         
  -1   4  15         29.88         33.40         5.09 o                         
   0   4  15        573.08        608.84        10.85 o                         
   1   4  15         49.93         35.34         4.83 o                         
   2   4  15         32.79         36.35         5.30 o                         
 -15   0  16          2.74         10.23         7.01 o                         
 -14   0  16        104.55        108.91        15.78 o                         
 -13   0  16        105.07         99.00         9.15 o                         
 -12   0  16        229.75        242.74         6.99 o                         
 -11   0  16        100.75        103.24         5.73 o                         
 -10   0  16         44.17         43.12         4.03 o                         
  -9   0  16         41.90         45.88         3.25 o                         
  -8   0  16         12.57          9.16         2.85 o                         
  -7   0  16        206.64        226.30         5.03 o                         
  -6   0  16          0.63          0.61         4.77 o                         
  -5   0  16        267.29        281.84         5.89 o                         
  -4   0  16         23.24         26.18         2.50 o                         
  -3   0  16          4.43          5.32         2.05 o                         
  -2   0  16         93.01         90.68         3.49 o                         
  -1   0  16        257.54        256.91        13.25 o                         
   0   0  16         12.96         15.57         3.73 o                         
   1   0  16          3.39          5.33         2.75 o                         
   2   0  16         42.81         43.17         3.87 o                         
   3   0  16         52.56         62.73         9.12 o                         
   4   0  16         23.48         24.74         3.71 o                         
   5   0  16          1.02         -0.06         3.69 o                         
   6   0  16         10.87         -0.72         4.10 o                         
   7   0  16          3.35          1.02         5.70 o                         
   8   0  16         13.22         16.16         6.15 o                         
 -14   1  16        126.65        135.09         5.89 o                         
 -13   1  16         39.55         37.78         3.74 o                         
 -12   1  16        264.08        276.13         5.22 o                         
 -11   1  16         13.25          9.79         2.45 o                         
 -10   1  16        157.51        161.42         4.14 o                         
  -9   1  16        174.31        167.99         4.82 o                         
  -8   1  16        141.16        139.79         7.22 o                         
  -7   1  16          4.55          4.35         1.90 o                         
  -6   1  16         85.55         92.28         3.37 o                         
  -5   1  16         11.42         11.66         2.03 o                         
  -4   1  16         55.12         50.31         2.03 o                         
  -3   1  16        204.64        201.33         4.57 o                         
  -2   1  16        760.96        743.79        21.79 o                         
  -1   1  16        104.93         93.78         3.77 o                         
   0   1  16          1.99          2.58         3.14 o                         
   1   1  16         44.37         44.87         2.96 o                         
   2   1  16         18.25         11.65         2.86 o                         
   3   1  16         74.84         72.83         3.64 o                         
   4   1  16          6.02          8.24         3.41 o                         
   5   1  16         18.39         11.30         3.58 o                         
   6   1  16         35.49         28.61         3.88 o                         
   7   1  16         21.24         23.93         4.48 o                         
 -13   2  16          1.90          4.12         3.91 o                         
 -12   2  16         49.14         56.68         4.88 o                         
 -11   2  16         81.23         86.21         4.24 o                         
 -10   2  16         32.73         30.15         2.73 o                         
  -9   2  16         77.05         65.33         3.03 o                         
  -8   2  16          0.21          3.75         3.19 o                         
  -7   2  16        150.82        141.21         4.13 o                         
  -6   2  16         13.07         19.49         2.50 o                         
  -5   2  16         10.73          6.91         1.91 o                         
  -4   2  16        244.08        239.96         5.78 o                         
  -3   2  16         41.21         38.92         3.22 o                         
  -2   2  16         29.86         28.02         4.62 o                         
  -1   2  16         35.42         37.17         2.82 o                         
   0   2  16        104.49        107.17         4.59 o                         
   1   2  16        399.55        392.46         9.50 o                         
   2   2  16          5.02          3.96         2.98 o                         
   3   2  16         20.86         22.33         5.68 o                         
   4   2  16          6.22          1.27         3.27 o                         
   5   2  16          9.05          8.48         3.88 o                         
   6   2  16          0.17          8.53         4.50 o                         
 -11   3  16         22.81         15.79         4.99 o                         
 -10   3  16          0.10         -2.43         3.24 o                         
  -9   3  16         52.39         48.36         4.20 o                         
  -8   3  16         16.52          5.38         3.58 o                         
  -7   3  16          3.51         10.16         2.74 o                         
  -6   3  16         14.37         12.01         4.37 o                         
  -5   3  16         17.75         24.49         4.37 o                         
  -4   3  16         25.23         19.05         3.06 o                         
  -3   3  16         20.51         17.10         3.06 o                         
  -2   3  16        110.78        103.98         8.42 o                         
  -1   3  16          0.35         -3.14         3.14 o                         
   0   3  16          0.05         -3.01         3.01 o                         
   1   3  16         17.95          7.55         3.01 o                         
   2   3  16         15.10         28.00         6.30 o                         
   3   3  16          1.40          3.76         5.97 o                         
   4   3  16          0.08         -0.32         5.03 o                         
  -7   4  16        186.87        203.59        17.03 o                         
  -6   4  16          7.84         12.68         5.43 o                         
  -5   4  16         32.00         36.19         6.93 o                         
  -4   4  16        108.66        126.82        10.29 o                         
  -3   4  16          0.95         -0.96         6.43 o                         
  -2   4  16         49.20         49.62         5.54 o                         
  -1   4  16        130.78        113.90         6.19 o                         
   0   4  16         50.09         37.40         6.03 o                         
 -14   1  17         15.73         17.05         4.51 o                         
 -13   1  17          1.60          1.19         4.38 o                         
 -12   1  17         16.01         14.48         2.89 o                         
 -11   1  17         72.15         74.37         4.03 o                         
 -10   1  17         14.82         16.10         2.57 o                         
  -9   1  17        252.64        253.93         4.62 o                         
  -8   1  17          1.12          0.77         1.91 o                         
  -7   1  17         26.06         25.01         2.17 o                         
  -6   1  17         50.16         60.08         2.40 o                         
  -5   1  17          8.27         12.77         1.79 o                         
  -4   1  17         33.25         33.30         3.66 o                         
  -3   1  17        272.57        308.17         5.59 o                         
  -2   1  17          0.37         -2.05         2.42 o                         
  -1   1  17        144.82        136.18         4.69 o                         
   0   1  17         44.31         43.82         3.03 o                         
   1   1  17         55.90         60.59         4.43 o                         
   2   1  17          9.65         13.00         3.20 o                         
   3   1  17          0.07          1.11         3.40 o                         
   4   1  17         13.43         11.25         4.72 o                         
   5   1  17          4.92          1.24         4.36 o                         
   6   1  17         57.02         56.52         6.98 o                         
 -13   2  17         72.64         59.59         4.83 o                         
 -12   2  17         83.40         76.53         4.81 o                         
 -11   2  17         36.17         35.52         3.22 o                         
 -10   2  17          3.68          5.06         2.64 o                         
  -9   2  17         28.54         25.96         2.86 o                         
  -8   2  17         39.15         44.72         3.09 o                         
  -7   2  17          4.24          9.69         2.60 o                         
  -6   2  17          0.01         -2.34         2.34 o                         
  -5   2  17         32.93         27.14         4.01 o                         
  -4   2  17         45.95         49.43         3.18 o                         
  -3   2  17         61.55         53.40         3.15 o                         
  -2   2  17         27.16         18.11         3.24 o                         
  -1   2  17         11.68         15.42         2.80 o                         
   0   2  17         24.85         18.26         3.19 o                         
   1   2  17         27.92         23.47         3.78 o                         
   2   2  17          7.82         -3.28         3.28 o                         
   3   2  17          1.01          4.40         4.84 o                         
   4   2  17          8.50          5.87         3.77 o                         
   5   2  17         11.47         15.46         4.55 o                         
 -10   3  17         26.39         12.86         4.08 o                         
  -9   3  17         22.25         20.57         4.74 o                         
  -8   3  17          5.42         -1.95         3.41 o                         
  -7   3  17          2.37          8.01         3.13 o                         
  -6   3  17          6.97          8.14         3.39 o                         
  -5   3  17         67.46         73.46         5.56 o                         
  -4   3  17          1.30         -0.95         7.25 o                         
  -3   3  17          4.12          3.06         3.19 o                         
  -2   3  17          0.03         -2.93         3.23 o                         
  -1   3  17          0.01         -1.20         3.78 o                         
   0   3  17          9.25          9.65         3.70 o                         
   1   3  17         22.84         21.00         4.20 o                         
   2   3  17          0.05          2.22         3.85 o                         
   3   3  17         20.24         17.51         6.53 o                         
 -13   0  18          7.43         11.54         4.88 o                         
 -12   0  18         11.72          9.17         3.99 o                         
 -11   0  18         21.59         24.65         4.28 o                         
 -10   0  18         41.39         46.98         4.72 o                         
  -9   0  18          1.57         -2.96         3.15 o                         
  -8   0  18          0.31          3.00         2.88 o                         
  -7   0  18         17.39         17.66         2.97 o                         
  -6   0  18         21.16         14.80         3.11 o                         
  -5   0  18          9.99          7.83         2.84 o                         
  -4   0  18        236.23        248.60         5.75 o                         
  -3   0  18          0.18          6.36         2.53 o                         
  -2   0  18         86.49         71.56         3.69 o                         
  -1   0  18         63.89         73.40         5.03 o                         
   0   0  18          2.91         -0.06         3.26 o                         
   1   0  18         21.01         37.15         3.86 o                         
   2   0  18         34.34         32.01         4.27 o                         
   3   0  18          1.57          3.98         5.12 o                         
   4   0  18          3.19         -6.29         6.29 o                         
   5   0  18         27.94         32.47         7.09 o                         
 -13   1  18          4.19         -1.15         3.54 o                         
 -12   1  18         39.53         40.22         3.38 o                         
 -11   1  18          3.08          7.07         4.01 o                         
 -10   1  18          1.52         -2.50         2.57 o                         
  -9   1  18        214.24        208.96         4.62 o                         
  -8   1  18        303.70        294.11         4.95 o                         
  -7   1  18         33.14         35.84         2.57 o                         
  -6   1  18         14.70         12.15         2.22 o                         
  -5   1  18         12.01         15.34         2.68 o                         
  -4   1  18         93.63         94.79         3.71 o                         
  -3   1  18         36.41         27.23         2.78 o                         
  -2   1  18        279.32        274.11         6.08 o                         
  -1   1  18        166.35        172.40         5.96 o                         
   0   1  18         37.82         34.52         3.98 o                         
   1   1  18          5.00          5.52         3.73 o                         
   2   1  18          2.68          5.20         3.45 o                         
   3   1  18          2.44          0.48         3.62 o                         
   4   1  18         35.48         39.38         5.28 o                         
   5   1  18         18.83         18.60         5.17 o                         
 -12   2  18        183.13        187.15         8.45 o                         
 -11   2  18         10.78         10.80         3.59 o                         
 -10   2  18        195.66        185.42         6.62 o                         
  -9   2  18         27.06         29.36         3.22 o                         
  -8   2  18          1.51         -1.00         2.36 o                         
  -7   2  18         23.45         21.28         2.40 o                         
  -6   2  18         15.21         17.78         4.12 o                         
  -5   2  18          1.55         -3.12         3.12 o                         
  -4   2  18          9.22         11.84         3.22 o                         
  -3   2  18         28.59         17.18         3.35 o                         
  -2   2  18          7.75          5.21         3.82 o                         
  -1   2  18         11.65          8.30         3.39 o                         
   0   2  18         30.00         26.11         3.65 o                         
   1   2  18         16.23         16.21         6.38 o                         
   2   2  18         45.84         45.02         4.02 o                         
   3   2  18        101.32         99.94         6.57 o                         
   4   2  18          1.02          6.67         7.15 o                         
  -9   3  18         18.79         12.51         3.75 o                         
  -8   3  18         34.42         34.97         4.06 o                         
  -7   3  18         13.46         14.56         5.35 o                         
  -6   3  18          0.18         -3.58         4.06 o                         
  -5   3  18         51.80         53.52         4.35 o                         
  -4   3  18          5.77          3.26         3.88 o                         
  -3   3  18          0.01          9.28         6.36 o                         
  -2   3  18         24.39         16.01         6.67 o                         
  -1   3  18         85.09         94.68         5.54 o                         
   0   3  18         57.49         47.43         6.70 o                         
   1   3  18          0.16          1.70         4.61 o                         
 -12   1  19         50.42         47.80         4.26 o                         
 -11   1  19          5.27          3.67         3.23 o                         
 -10   1  19          0.43         -3.24         3.24 o                         
  -9   1  19          1.16          0.25         2.96 o                         
  -8   1  19          1.18         -0.49         3.40 o                         
  -7   1  19          8.29          2.81         2.35 o                         
  -6   1  19         70.43         73.58         2.84 o                         
  -5   1  19         11.25         15.28         2.52 o                         
  -4   1  19         30.30         28.85         3.20 o                         
  -3   1  19          4.22          7.33         3.33 o                         
  -2   1  19         22.72         20.97         4.29 o                         
  -1   1  19         35.91         28.85         3.55 o                         
   0   1  19        134.04        134.37         5.86 o                         
   1   1  19         30.13         34.46         4.00 o                         
   2   1  19         35.20         38.07         4.59 o                         
   3   1  19         20.18         21.43         5.55 o                         
 -10   2  19        353.47        363.29        13.08 o                         
  -9   2  19          4.72         18.14         5.79 o                         
  -8   2  19          2.90          4.93         7.00 o                         
  -7   2  19         37.73         37.78         3.00 o                         
  -6   2  19         27.41         29.42         4.19 o                         
  -5   2  19          0.00          5.28         3.90 o                         
  -4   2  19        192.82        199.47         6.83 o                         
  -3   2  19         17.87         14.93         4.10 o                         
  -2   2  19          2.60          7.08         3.63 o                         
  -1   2  19          8.40         10.15         4.05 o                         
   0   2  19          6.43          7.20         3.98 o                         
   1   2  19          6.10         14.77         3.90 o                         
   2   2  19          5.95          4.40         3.97 o                         
  -6   3  19          0.66          2.43         6.08 o                         
  -5   3  19          0.01         -5.59         5.59 o                         
  -4   3  19          0.04         -4.49         4.49 o                         
  -3   3  19          3.80          4.15         6.48 o                         
  -2   3  19          0.01         -5.35         6.11 o                         
 -11   0  20          1.41          3.32         4.79 o                         
 -10   0  20        210.38        217.63        16.74 o                         
  -9   0  20          9.30         10.30         4.31 o                         
  -8   0  20        267.32        291.44         7.97 o                         
  -7   0  20         46.87         59.63         6.67 o                         
  -6   0  20          3.27         -0.60         5.69 o                         
  -5   0  20          0.62          1.46         3.58 o                         
  -4   0  20          0.94          7.62         3.41 o                         
  -3   0  20        298.64        317.04        11.39 o                         
  -2   0  20        266.07        272.27         7.18 o                         
  -1   0  20        881.23        961.70        10.56 o                         
   0   0  20         57.98         58.38        12.86 o                         
   1   0  20          4.20          0.05         6.34 o                         
   2   0  20         45.29         62.92         8.34 o                         
 -10   1  20        157.90        153.98         8.97 o                         
  -9   1  20          1.00         -2.57         4.64 o                         
  -8   1  20         13.81         14.04         3.05 o                         
  -7   1  20          1.38          1.12         2.75 o                         
  -6   1  20          9.73         11.15         2.54 o                         
  -5   1  20        109.90        107.43         4.84 o                         
  -4   1  20         17.69         14.85         4.09 o                         
  -3   1  20        206.75        233.36         7.20 o                         
  -2   1  20         13.25         13.07         5.44 o                         
  -1   1  20         27.76         28.50         3.97 o                         
   0   1  20          0.20          0.07         5.28 o                         
   1   1  20          1.08         -0.98         4.47 o                         
   2   1  20         26.73         26.94        10.28 o                         
  -8   2  20          0.53          4.11         7.64 o                         
  -7   2  20          3.89          1.28         5.45 o                         
  -6   2  20         28.25         29.37         4.51 o                         
  -5   2  20          8.48         15.78         4.83 o                         
  -4   2  20         31.63         30.42         5.67 o                         
  -3   2  20          2.27          1.44         4.43 o                         
  -2   2  20         10.48         11.17         7.83 o                         
  -1   2  20          0.89          2.82         6.13 o                         
   0   2  20         11.82         14.61         4.65 o                         
  -8   1  21          1.60          3.38         6.06 o                         
  -7   1  21          1.27          4.16         4.57 o                         
  -6   1  21          3.97         -1.06         4.82 o                         
  -5   1  21          0.86          8.40         5.20 o                         
  -4   1  21         10.81          8.35         3.72 o                         
  -3   1  21          5.82         -1.01         3.80 o                         
  -2   1  21        147.63        183.35         8.60 o                         
  -1   1  21          4.88         -1.82         5.21 o                         
                                                                                
